# Supplementary material for: Immune cell profiling reveals diverse niches of immune residents of the enteric nervous system and potential neuroimmune interactions
Source: Proc Natl Acad Sci U S A. 2025 Jun 23;122(26):e2413692122. doi: 10.1073/pnas.2413692122 (PMC12232633; doi:10.1073/pnas.2413692122)
Supplement: Supplementary file 2 — Dataset S01 (XLSX) [file pnas.2413692122.sd01.xlsx]

## Sheet: signalling_net_counts
Cell	B Cells	DCs	Excitatory	ILCs	IN	Inhibitory	ISN	Macrophages	CD8+ T Cells	CD8- T Cells
B Cells	14	28	12	21	19	13	14	22	51	28
DCs	17	37	17	28	28	15	21	36	61	34
Excitatory	16	34	73	20	76	68	73	31	19	20
ILCs	21	32	6	17	18	6	8	31	39	21
IN	16	33	90	26	95	92	91	29	27	30
Inhibitory	15	33	68	23	74	65	71	29	19	22
ISN	20	43	65	31	69	62	71	41	30	34
Macrophages	24	54	13	31	25	12	18	51	56	32
CD8+ T Cells	18	35	6	16	14	5	7	24	42	21
CD8- T Cells	20	33	5	19	11	5	7	24	45	24

## Sheet: signalling_net_weights
Cell	B Cells	DCs	Excitatory	ILCs	IN	Inhibitory	ISN	Macrophages	CD8+ T Cells	CD8- T Cells
B Cells	0.311814	0.33618	0.165892	0.259316	0.23193	0.19427	0.269143	0.624616	0.667334	0.393829
DCs	0.387428	0.661902	0.324875	0.639107	0.413943	0.3226	0.428203	1.07483	1.27334	0.883558
Excitatory	0.602002	0.99229	4.15725	0.50592	2.68878	4.73031	3.07251	0.896586	0.30917	0.355707
ILCs	0.644085	0.625329	0.141145	0.287643	0.212799	0.128027	0.189301	0.861076	0.719549	0.373411
IN	0.648755	0.984238	4.18142	0.577165	2.76358	4.44998	2.86949	0.943885	0.318745	0.397136
Inhibitory	0.614122	1.0291	4.68387	0.639244	3.20674	5.17405	3.42307	0.975338	0.367154	0.422752
ISN	0.714287	1.09986	2.77508	0.716538	1.84199	3.11834	2.15332	1.01296	0.534136	0.568538
Macrophages	0.850027	1.6146	0.327855	1.13816	0.472554	0.325814	0.43754	1.88494	1.53007	1.3787
CD8+ T Cells	0.64801	0.927661	0.150418	0.346422	0.215127	0.237336	0.229539	0.91529	0.767562	0.418749
CD8- T Cells	0.689722	0.700649	0.144872	0.392907	0.206616	0.144587	0.19908	0.834463	0.825804	0.443591

## Sheet: signalling_LR_net_I_to_N
vec	Cell	LR	B Cells	DCs	ILCs	Macrophages	CD8+ T Cells	CD8- T Cells	pathway_name	ligand	receptor	agonist	antagonist	co_A_receptor	co_I_receptor	evidence	annotation	interaction_name_2	is_neurotransmitter	ligand.symbol	ligand.family	ligand.location	ligand.keyword	ligand.secreted_type	ligand.transmembrane	receptor.symbol	receptor.family	receptor.location	receptor.keyword	receptor.surfaceome_main	receptor.surfaceome_sub	receptor.adhesome	receptor.secreted_type	receptor.transmembrane	version
Excitatory.BMP2_BMPR1A_BMPR2	Excitatory	BMP2_BMPR1A_BMPR2	0	0.00247439	0.00423739	0.00965967	0	0	BMP	Bmp2	BMPR1A_BMPR2		BMP antagonist		BMP inhibition receptor	KEGG: mmu04350; PMID:26893264	Secreted Signaling	Bmp2 - (Bmpr1a+Bmpr2)	FALSE	Bmp2	TGF-beta	Secreted	Pharmaceutical, Disulfide bond, Differentiation, Secreted, Growth factor, Cytokine, Glycoprotein, Disease variant, Signal, Developmental protein, Reference proteome, Phosphoprotein, Cleavage on pair of basic residues, Osteogenesis, Chondrogenesis, 3D-structure, Dwarfism	cytokine;growth factor	FALSE	Bmpr1a, Bmpr2	Protein kinase superfamily, TKL Ser/Thr protein kinase	Cell membrane, Cell surface	Membrane, Disulfide bond, Transmembrane, Kinase, ATP-binding, Receptor, Alternative splicing, Transferase, Glycoprotein, Manganese, Disease variant, Signal, Reference proteome, Metal-binding, Transmembrane helix, Cell membrane, Phosphoprotein, Serine/threonine-protein kinase, 3D-structure, Nucleotide-binding, Magnesium	Receptors	Act.TGFB;Kinase			TRUE	CellChatDB v1
Excitatory.BMP7_BMPR1A_BMPR2	Excitatory	BMP7_BMPR1A_BMPR2	0	0	0.00328282	0	0	0	BMP	Bmp7	BMPR1A_BMPR2		BMP antagonist		BMP inhibition receptor	KEGG: mmu04350; PMID:26893264	Secreted Signaling	Bmp7 - (Bmpr1a+Bmpr2)	FALSE	Bmp7	TGF-beta	Secreted	Signal, Developmental protein, Reference proteome, Pharmaceutical, Disulfide bond, Differentiation, Secreted, Growth factor, Direct protein sequencing, Osteogenesis, Chondrogenesis, 3D-structure, Cytokine, Glycoprotein	cytokine;growth factor	FALSE	Bmpr1a, Bmpr2	Protein kinase superfamily, TKL Ser/Thr protein kinase	Cell membrane, Cell surface	Membrane, Disulfide bond, Transmembrane, Kinase, ATP-binding, Receptor, Alternative splicing, Transferase, Glycoprotein, Manganese, Disease variant, Signal, Reference proteome, Metal-binding, Transmembrane helix, Cell membrane, Phosphoprotein, Serine/threonine-protein kinase, 3D-structure, Nucleotide-binding, Magnesium	Receptors	Act.TGFB;Kinase			TRUE	CellChatDB v1
Excitatory.IGF1_IGF1R	Excitatory	IGF1_IGF1R	0.00974994	0.0144896	0	0.0407843	0	0	IGF	Igf1	Igf1r		IGF antagonist			PMID: 14604834	Secreted Signaling	Igf1 - Igf1r	FALSE	Igf1	Insulin	Secreted	Signal, Reference proteome, Disulfide bond, Secreted, Growth factor, Direct protein sequencing, Alternative splicing, Deafness, 3D-structure	growth factor	FALSE	Igf1r	Protein kinase superfamily, Tyr protein kinase	Cell membrane	Membrane, Host-virus interaction, Disulfide bond, Transmembrane, Kinase, ATP-binding, Receptor, Tyrosine-protein kinase, Repeat, Transferase, Glycoprotein, Disease variant, Signal, Reference proteome, Cell membrane, Transmembrane helix, Phosphoprotein, Direct protein sequencing, Cleavage on pair of basic residues, Isopeptide bond, 3D-structure, Nucleotide-binding, Ubl conjugation	Receptors	InsR;Kinase			TRUE	CellChatDB v1
Excitatory.LAMB3_ITGA6_ITGB1	Excitatory	LAMB3_ITGA6_ITGB1	0.00109567	0	0	0	0	0	LAMININ	Lamb3	ITGA6_ITGB1					KEGG: mmu04512	ECM-Receptor	Lamb3 - (Itga6+Itgb1)	TRUE	Lamb3		Extracellular matrix, Secreted, Extracellular space, Basement membrane	Disease variant, Coiled coil, Signal, Reference proteome, Basement membrane, Extracellular matrix, Disulfide bond, Secreted, Amelogenesis imperfecta, Direct protein sequencing, Epidermolysis bullosa, Repeat, Cell adhesion, Laminin EGF-like domain, Glycoprotein			Itga6, Itgb1	Integrin alpha chain, Integrin beta chain	Cell membrane, Ruffle membrane, Melanosome, Ruffle, Focal adhesion, Cell projection, Cleavage furrow, Recycling endosome, Invadopodium membrane, Lamellipodium, Cell surface, Cell junction	Membrane, Disulfide bond, Transmembrane, Receptor, Alternative splicing, Glycoprotein, Signal, Reference proteome, Integrin, Lipoprotein, Metal-binding, Transmembrane helix, Cell membrane, Phosphoprotein, Direct protein sequencing, Calcium, Cleavage on pair of basic residues, Epidermolysis bullosa, 3D-structure, Palmitate, Cell adhesion, Repeat, Host-virus interaction, Endosome, Host cell recepto…	Receptors	Integrin;Other_receptors	Adhesion receptor		TRUE	CellChatDB v1
Excitatory.LAMB3_SV2A	Excitatory	LAMB3_SV2A	0.000865338	0	0	0	0	0	LAMININ	Lamb3	Sv2a					KEGG: mmu04512	ECM-Receptor	Lamb3 - Sv2a	TRUE	Lamb3		Extracellular matrix, Secreted, Extracellular space, Basement membrane	Disease variant, Coiled coil, Signal, Reference proteome, Basement membrane, Extracellular matrix, Disulfide bond, Secreted, Amelogenesis imperfecta, Direct protein sequencing, Epidermolysis bullosa, Repeat, Cell adhesion, Laminin EGF-like domain, Glycoprotein			Sv2a	Major facilitator	Cytoplasmic vesicle, Secretory vesicle, Presynapse, Synaptic vesicle membrane	Cell projection, Membrane, Reference proteome, Transmembrane helix, Phosphoprotein, Transmembrane, Transport, Alternative splicing, Neurotransmitter transport, Synapse, 3D-structure, Cytoplasmic vesicle, Glycoprotein	Transporters	MFS;SLC;SV2				CellChatDB v1
Excitatory.LAMB3_SV2C	Excitatory	LAMB3_SV2C	0.00116728	0	0	0	0	0	LAMININ	Lamb3	Sv2c					KEGG: mmu04512	ECM-Receptor	Lamb3 - Sv2c	TRUE	Lamb3		Extracellular matrix, Secreted, Extracellular space, Basement membrane	Disease variant, Coiled coil, Signal, Reference proteome, Basement membrane, Extracellular matrix, Disulfide bond, Secreted, Amelogenesis imperfecta, Direct protein sequencing, Epidermolysis bullosa, Repeat, Cell adhesion, Laminin EGF-like domain, Glycoprotein			Sv2c	Major facilitator	Cytoplasmic vesicle, Secretory vesicle, Synaptic vesicle membrane	Membrane, Reference proteome, Transmembrane helix, Phosphoprotein, Transmembrane, Transport, Synapse, Neurotransmitter transport, 3D-structure, Cytoplasmic vesicle, Glycoprotein	Transporters	MFS;SLC;SV2				CellChatDB v1
Excitatory.LAMB3_DAG1	Excitatory	LAMB3_DAG1	0.000754358	0	0	0	0	0	LAMININ	Lamb3	Dag1					KEGG: mmu04512	ECM-Receptor	Lamb3 - Dag1	TRUE	Lamb3		Extracellular matrix, Secreted, Extracellular space, Basement membrane	Disease variant, Coiled coil, Signal, Reference proteome, Basement membrane, Extracellular matrix, Disulfide bond, Secreted, Amelogenesis imperfecta, Direct protein sequencing, Epidermolysis bullosa, Repeat, Cell adhesion, Laminin EGF-like domain, Glycoprotein			Dag1		Secreted, Nucleoplasm, Cell membrane, Cytoplasm, Nucleus, Postsynaptic cell membrane, Sarcolemma, Extracellular space, Cytoskeleton	Membrane, Host-virus interaction, Lissencephaly, Secreted, Disulfide bond, Transmembrane, Dystroglycanopathy, Receptor, Host cell receptor for virus entry, Cytoplasm, Glycoprotein, Disease variant, Signal, Reference proteome, Cell membrane, Transmembrane helix, Nucleus, Phosphoprotein, Congenital muscular dystrophy, Limb-girdle muscular dystrophy, Cytoskeleton, Postsynaptic cell membrane, Synapse…	Unclassified	Unclassified		secreted	TRUE	CellChatDB v1
Excitatory.2arachidonoylglycerol-2AG-DAGLB_CNR1	Excitatory	2arachidonoylglycerol-2AG-DAGLB_CNR1	0.00125911	0.00208082	0	0.00767569	0	0	2-AG	2AG-DAGLB	Cnr1					PMID: 15115777	Non-protein Signaling	2AG-DAGLB - Cnr1	TRUE	Daglb	AB hydrolase superfamily, Lipase	Cell membrane	Membrane, Hydrolase, Reference proteome, Cell membrane, Transmembrane helix, Phosphoprotein, Metal-binding, Lipid metabolism, Lipid degradation, Transmembrane, Calcium, Alternative splicing		TRUE	Cnr1	G-protein coupled receptor 1	Presynapse, Cell projection, Axon, Mitochondrion outer membrane, Membrane raft, Cell membrane	Membrane, Mitochondrion outer membrane, Mitochondrion, Transmembrane, Receptor, Alternative splicing, Glycoprotein, Transducer, Cell projection, Reference proteome, Lipoprotein, Obesity, Transmembrane helix, Cell membrane, Phosphoprotein, Synapse, G-protein coupled receptor, 3D-structure, Palmitate	Receptors	GPCR;Rhodopsin			TRUE	CellChatDB v2
Excitatory.Cholesterol-Cholesterol-LIPA_RORA	Excitatory	Cholesterol-Cholesterol-LIPA_RORA	0.0126298	0.0327522	0	0.0543404	0.00889279	0.010667	Cholesterol	Cholesterol-LIPA	Rora					HMRbase;PMID:12467577;PDB:1N83	Non-protein Signaling	Cholesterol-LIPA - Rora	FALSE	Lipa	AB hydrolase superfamily, Lipase	Lysosome	Lysosome, Disease variant, Signal, Hydrolase, Reference proteome, Lipid metabolism, Lipid degradation, Direct protein sequencing, Alternative splicing, 3D-structure, Glycoprotein		FALSE	Rora	Nuclear hormone receptor	Nucleus	Intellectual disability, DNA-binding, Activator, Zinc-finger, Alternative promoter usage, Receptor, Alternative splicing, Transcription regulation, Methylation, Disease variant, Developmental protein, Biological rhythms, Reference proteome, Metal-binding, Epilepsy, Nucleus, Phosphoprotein, Zinc, Isopeptide bond, 3D-structure, Transcription, Ubl conjugation					FALSE	CellChatDB v2
Excitatory.PPIA_BSG	Excitatory	PPIA_BSG	0.0996388	0.100433	0.115094	0.0957395	0.113208	0.116953	CypA	Ppia	Bsg					PMID: 36012604	Non-protein Signaling	Ppia - Bsg	FALSE	Ppia	Cyclophilin-type PPIase	Cytoplasm, Secreted, Nucleus	Host-virus interaction, Secreted, Rotamase, Cytoplasm, Alternative splicing, Isomerase, Glycoprotein, Reference proteome, Nucleus, Phosphoprotein, Apoptosis, Direct protein sequencing, Isopeptide bond, 3D-structure, Acetylation, Ubl conjugation	secreted	FALSE	Bsg		Melanosome	Membrane, Host-virus interaction, Disulfide bond, Transmembrane, Alternative promoter usage, Host cell receptor for virus entry, Receptor, Alternative splicing, Endoplasmic reticulum, Blood group antigen, Glycoprotein, Lectin, Cell projection, Signal, Reference proteome, Immunoglobulin domain, Cell membrane, Transmembrane helix, Phosphoprotein, Direct protein sequencing, Mannose-binding, Angiogen…	Unclassified	Unclassified			TRUE	CellChatDB v2
Excitatory.CADM1_CADM1	Excitatory	CADM1_CADM1	0	0.0210523	0	0	0	0	CADM	Cadm1	Cadm1					PMID: 24503895	Cell-Cell Contact	Cadm1 - Cadm1	FALSE	Cadm1	Nectin	Synapse, Cell membrane	Immunity, Membrane, Host-virus interaction, Disulfide bond, Differentiation, Transmembrane, Spermatogenesis, Alternative splicing, Glycoprotein, Developmental protein, Signal, Reference proteome, Immunoglobulin domain, Cell membrane, Transmembrane helix, Phosphoprotein, Apoptosis, Synapse, 3D-structure, Tumor suppressor, Cell adhesion, Repeat		TRUE	Cadm1	Nectin	Synapse, Cell membrane	Immunity, Membrane, Host-virus interaction, Disulfide bond, Differentiation, Transmembrane, Spermatogenesis, Alternative splicing, Glycoprotein, Developmental protein, Signal, Reference proteome, Immunoglobulin domain, Cell membrane, Transmembrane helix, Phosphoprotein, Apoptosis, Synapse, 3D-structure, Tumor suppressor, Cell adhesion, Repeat	Miscellaneous	IG_AdhesionProteins;StructuralAndAdhesion			TRUE	CellChatDB v1
Excitatory.CD6_ALCAM	Excitatory	CD6_ALCAM	0	0	0	0	0.0189872	0	CD6	Cd6	Alcam					PMID: 23602662	Cell-Cell Contact	Cd6 - Alcam	FALSE	Cd6		Cell membrane	Immunity, Membrane, Secreted, Disulfide bond, Transmembrane, Alternative splicing, Adaptive immunity, Glycoprotein, Signal, Reference proteome, Cell membrane, Transmembrane helix, Phosphoprotein, Innate immunity, 3D-structure, Cell adhesion, Repeat	secreted	TRUE	Alcam		Cell membrane, Dendrite, Cell projection, Axon	Immunity, Membrane, Disulfide bond, Secreted, Transmembrane, Alternative splicing, Adaptive immunity, Glycoprotein, Cell projection, Signal, Reference proteome, Immunoglobulin domain, Cell membrane, Transmembrane helix, Direct protein sequencing, 3D-structure, Cell adhesion, Repeat	Unclassified	Unclassified		secreted	TRUE	CellChatDB v1
Excitatory.CD80_CTLA4	Excitatory	CD80_CTLA4	0.00373704	0.0172741	0	0	0	0	CD80	Cd80	Ctla4					PMID: 23954143	Cell-Cell Contact	Cd80 - Ctla4	FALSE	Cd80		Membrane	Membrane, Signal, Reference proteome, Host-virus interaction, Immunoglobulin domain, Transmembrane helix, Disulfide bond, Phosphoprotein, Transmembrane, Direct protein sequencing, Host cell receptor for virus entry, Receptor, Alternative splicing, 3D-structure, Glycoprotein		TRUE	Ctla4		Cell membrane	Systemic lupus erythematosus, Immunity, Membrane, Pharmaceutical, Disulfide bond, Diabetes mellitus, Transmembrane, Alternative splicing, Adaptive immunity, Glycoprotein, Disease variant, Signal, Reference proteome, Immunoglobulin domain, Cell membrane, Transmembrane helix, Phosphoprotein, 3D-structure	Unclassified	Unclassified			TRUE	CellChatDB v1
Excitatory.CD86_CTLA4	Excitatory	CD86_CTLA4	0.0478053	0.0540033	0	0.057245	0	0	CD86	Cd86	Ctla4					PMID: 23954143	Cell-Cell Contact	Cd86 - Ctla4	FALSE	Cd86		Cell membrane	Immunity, Membrane, Host-virus interaction, Disulfide bond, Transmembrane, Host cell receptor for virus entry, Receptor, Alternative splicing, Adaptive immunity, Glycoprotein, Signal, Reference proteome, Immunoglobulin domain, Cell membrane, Transmembrane helix, 3D-structure, Ubl conjugation		TRUE	Ctla4		Cell membrane	Systemic lupus erythematosus, Immunity, Membrane, Pharmaceutical, Disulfide bond, Diabetes mellitus, Transmembrane, Alternative splicing, Adaptive immunity, Glycoprotein, Disease variant, Signal, Reference proteome, Immunoglobulin domain, Cell membrane, Transmembrane helix, Phosphoprotein, 3D-structure	Unclassified	Unclassified			TRUE	CellChatDB v1
Excitatory.ICOSL_CTLA4	Excitatory	ICOSL_CTLA4	0.00518922	0.0206073	0	0.0060923	0	0	ICOS	Icosl	Ctla4					KEGG: mmu04514	Cell-Cell Contact	Icosl - Ctla4	FALSE	Icosl	Immunoglobulin superfamily, BTN/MOG	Cell membrane	Immunity, Membrane, Signal, Reference proteome, B-cell activation, Immunoglobulin domain, Cell membrane, Transmembrane helix, Disulfide bond, Transmembrane, Alternative splicing, 3D-structure, Adaptive immunity, Glycoprotein		TRUE	Ctla4		Cell membrane	Systemic lupus erythematosus, Immunity, Membrane, Pharmaceutical, Disulfide bond, Diabetes mellitus, Transmembrane, Alternative splicing, Adaptive immunity, Glycoprotein, Disease variant, Signal, Reference proteome, Immunoglobulin domain, Cell membrane, Transmembrane helix, Phosphoprotein, 3D-structure	Unclassified	Unclassified			TRUE	CellChatDB v1
Excitatory.L1CAM_L1CAM	Excitatory	L1CAM_L1CAM	0	0.00353041	0	0	0.0043809	0.00734247	L1CAM	L1cam	L1cam					PMID: 18701456	Cell-Cell Contact	L1cam - L1cam	FALSE	L1cam	Immunoglobulin superfamily, L1/neurofascin/NgCAM	Cell projection, Axon, Growth cone, Cell membrane, Dendrite	Membrane, Intellectual disability, Disulfide bond, Differentiation, Transmembrane, Hereditary spastic paraplegia, Neurogenesis, Alternative splicing, Glycoprotein, Disease variant, Cell projection, Developmental protein, Signal, Reference proteome, Immunoglobulin domain, Cell membrane, Transmembrane helix, Neurodegeneration, Phosphoprotein, Direct protein sequencing, Hirschsprung disease, Cell ad…		TRUE	L1cam	Immunoglobulin superfamily, L1/neurofascin/NgCAM	Cell projection, Axon, Growth cone, Cell membrane, Dendrite	Membrane, Intellectual disability, Disulfide bond, Differentiation, Transmembrane, Hereditary spastic paraplegia, Neurogenesis, Alternative splicing, Glycoprotein, Disease variant, Cell projection, Developmental protein, Signal, Reference proteome, Immunoglobulin domain, Cell membrane, Transmembrane helix, Neurodegeneration, Phosphoprotein, Direct protein sequencing, Hirschsprung disease, Cell ad…	Miscellaneous	IG_AdhesionProteins;StructuralAndAdhesion			TRUE	CellChatDB v1
Excitatory.NECTIN1_CADM3	Excitatory	NECTIN1_CADM3	0	0.00525835	0	0	0	0	NECTIN	Nectin1	Cadm3					PMID: 23027581	Cell-Cell Contact	Nectin1 - Cadm3	FALSE	Nectin1	Nectin	Cell membrane, Secreted, Presynaptic cell membrane	Membrane, Host-virus interaction, Secreted, Disulfide bond, Transmembrane, Host cell receptor for virus entry, Receptor, Alternative splicing, Glycoprotein, Cell projection, Signal, Reference proteome, Immunoglobulin domain, Cell membrane, Transmembrane helix, Phosphoprotein, Synapse, Ectodermal dysplasia, 3D-structure, Cell adhesion, Repeat	secreted	TRUE	Cadm3	Nectin	Cell membrane, Cell junction	Membrane, Disulfide bond, Charcot-Marie-Tooth disease, Transmembrane, Neuropathy, Alternative splicing, Glycoprotein, Disease variant, Signal, Reference proteome, Neurodegeneration, Immunoglobulin domain, Cell membrane, Transmembrane helix, Phosphoprotein, Direct protein sequencing, Calcium, 3D-structure, Cell junction, Cell adhesion, Repeat	Miscellaneous	IG_AdhesionProteins;StructuralAndAdhesion			TRUE	CellChatDB v1
Excitatory.SEMA4A_NRP1_PLXNA2	Excitatory	SEMA4A_NRP1_PLXNA2	0.00126855	0.0102034	0.00661431	0.0104408	0.00298255	0.00656042	SEMA4	Sema4a	NRP1_PLXNA2					PMID: 27533782	Cell-Cell Contact	Sema4a - (Nrp1+Plxna2)	FALSE	Sema4a	Semaphorin	Cell membrane	Immunity, Membrane, Disulfide bond, Differentiation, Transmembrane, Neurogenesis, Alternative splicing, Adaptive immunity, Glycoprotein, Disease variant, Developmental protein, Signal, Reference proteome, Immunoglobulin domain, Cell membrane, Transmembrane helix, Cone-rod dystrophy, Angiogenesis, Retinitis pigmentosa		TRUE	Nrp1, Plxna2	Neuropilin, Plexin	Cell membrane, Cytoplasm, Secreted, Mitochondrion membrane	Membrane, Host-virus interaction, Mitochondrion, Secreted, Disulfide bond, Transmembrane, Differentiation, Receptor, Neurogenesis, Cytoplasm, Alternative splicing, Glycoprotein, Developmental protein, Signal, Reference proteome, Metal-binding, Transmembrane helix, Cell membrane, Phosphoprotein, Heparan sulfate, Direct protein sequencing, Calcium, Angiogenesis, 3D-structure, Heparin-binding, Prote…	Receptors	Neuropilin;Other_receptors, Other_receptors;Plexin	Adhesion receptor	growth factor	TRUE	CellChatDB v1
Excitatory.SEMA4A_NRP1_PLXNA4	Excitatory	SEMA4A_NRP1_PLXNA4	0.00136349	0.0109597	0.00710649	0.0112144	0.00320536	0.00704862	SEMA4	Sema4a	NRP1_PLXNA4					PMID: 27533782	Cell-Cell Contact	Sema4a - (Nrp1+Plxna4)	FALSE	Sema4a	Semaphorin	Cell membrane	Immunity, Membrane, Disulfide bond, Differentiation, Transmembrane, Neurogenesis, Alternative splicing, Adaptive immunity, Glycoprotein, Disease variant, Developmental protein, Signal, Reference proteome, Immunoglobulin domain, Cell membrane, Transmembrane helix, Cone-rod dystrophy, Angiogenesis, Retinitis pigmentosa		TRUE	Nrp1, Plxna4	Plexin, Neuropilin	Cell membrane, Cytoplasm, Secreted, Mitochondrion membrane	Membrane, Signal, Reference proteome, Cell membrane, Transmembrane helix, Disulfide bond, Transmembrane, Receptor, Alternative splicing, Repeat, 3D-structure, Acetylation, Glycoprotein, Host-virus interaction, Mitochondrion, Secreted, Differentiation, Neurogenesis, Cytoplasm, Developmental protein, Metal-binding, Phosphoprotein, Heparan sulfate, Direct protein sequencing, Calcium, Angiogenesis, H…	Receptors	Neuropilin;Other_receptors, Other_receptors;Plexin	Adhesion receptor	growth factor	TRUE	CellChatDB v1
Excitatory.SEMA4A_PLXNB1	Excitatory	SEMA4A_PLXNB1	0.00121066	0.00974166	0.00631398	0.00996842	0.00284665	0.00626252	SEMA4	Sema4a	Plxnb1					PMID: 27533782	Cell-Cell Contact	Sema4a - Plxnb1	FALSE	Sema4a	Semaphorin	Cell membrane	Immunity, Membrane, Disulfide bond, Differentiation, Transmembrane, Neurogenesis, Alternative splicing, Adaptive immunity, Glycoprotein, Disease variant, Developmental protein, Signal, Reference proteome, Immunoglobulin domain, Cell membrane, Transmembrane helix, Cone-rod dystrophy, Angiogenesis, Retinitis pigmentosa		TRUE	Plxnb1	Plexin	Cell membrane, Secreted	Coiled coil, Membrane, Signal, Reference proteome, Cell membrane, Transmembrane helix, Phosphoprotein, Disulfide bond, Secreted, Transmembrane, Receptor, Alternative splicing, Repeat, 3D-structure, Glycoprotein	Receptors	Other_receptors;Plexin		secreted	TRUE	CellChatDB v1
Excitatory.SEMA4D_PLXNB1	Excitatory	SEMA4D_PLXNB1	0.00190119	0.00386586	0.00560229	0.00121815	0.00801257	0.00775289	SEMA4	Sema4d	Plxnb1					PMID: 27533782	Cell-Cell Contact	Sema4d - Plxnb1	FALSE	Sema4d	Semaphorin	Cell membrane	Membrane, Disulfide bond, Differentiation, Transmembrane, Receptor, Neurogenesis, Alternative splicing, Glycoprotein, Signal, Developmental protein, Reference proteome, Immunoglobulin domain, Cell membrane, Transmembrane helix, Phosphoprotein, 3D-structure		TRUE	Plxnb1	Plexin	Cell membrane, Secreted	Coiled coil, Membrane, Signal, Reference proteome, Cell membrane, Transmembrane helix, Phosphoprotein, Disulfide bond, Secreted, Transmembrane, Receptor, Alternative splicing, Repeat, 3D-structure, Glycoprotein	Receptors	Other_receptors;Plexin		secreted	TRUE	CellChatDB v1
Excitatory.TAX1BP3_ADGRB2	Excitatory	TAX1BP3_ADGRB2	0	0.000458688	0	0.00049997	0	0	ADGRB	Tax1bp3	Adgrb2					PMID: 31462748	Cell-Cell Contact	Tax1bp3 - Adgrb2	FALSE	Tax1bp3		Cytoplasm, Nucleus, Cell membrane	Membrane, Reference proteome, Wnt signaling pathway, Cell membrane, Nucleus, Phosphoprotein, Cytoplasm, 3D-structure, Acetylation		TRUE	Adgrb2	G-protein coupled receptor 2	Cell membrane	Membrane, Disulfide bond, Transmembrane, Receptor, Alternative splicing, Glycoprotein, Transducer, Disease variant, Signal, Reference proteome, Cell membrane, Transmembrane helix, Phosphoprotein, Direct protein sequencing, G-protein coupled receptor, Repeat	Receptors	Adhesion;GPCR			TRUE	CellChatDB v2
Excitatory.APP_SORL1	Excitatory	APP_SORL1	0.00305132	0.0156905	0.00189428	0.0229769	0.00164523	0	APP	App	Sorl1					PMID: 24523320	Cell-Cell Contact	App - Sorl1	FALSE	App	APP	Perikaryon, Cell projection, Membrane, Cytoplasmic vesicle, Growth cone, Clathrin-coated pit, Cell membrane, Early endosome	Secreted, Copper, Alzheimer disease, Cytoplasm, Notch signaling pathway, Cytoplasmic vesicle, Endoplasmic reticulum, Glycoprotein, Disease variant, Cell projection, Metal-binding, Transmembrane helix, Cell membrane, Direct protein sequencing, Golgi apparatus, Zinc, Isopeptide bond, Amyloid, Heparin-binding, Ubl conjugation, Protease inhibitor, Membrane, Disulfide bond, Transmembrane, Iron, Endoso…		TRUE	Sorl1	VPS10-related sortilin	Golgi apparatus, Secreted, trans-Golgi network membrane, Early endosome membrane, Multivesicular body membrane, Cytoplasmic vesicle, Secretory vesicle membrane, Golgi apparatus membrane, Endosome membrane, Endosome, Recycling endosome membrane, Cell membrane, Endoplasmic reticulum membrane	Membrane, Secreted, Disulfide bond, Transmembrane, Receptor, Alzheimer disease, EGF-like domain, Cytoplasmic vesicle, Endoplasmic reticulum, Glycoprotein, Amyloidosis, Disease variant, Endocytosis, Signal, Reference proteome, Neurodegeneration, Cell membrane, Transmembrane helix, Phosphoprotein, Transport, Direct protein sequencing, Golgi apparatus, Cleavage on pair of basic residues, 3D-structur…	Receptors	LDLR;Other_receptors		secreted	TRUE	CellChatDB v2
IN.BMP2_BMPR1A_ACVR2A	IN	BMP2_BMPR1A_ACVR2A	0	0.00100296	0.00171935	0.00393207	0	0	BMP	Bmp2	BMPR1A_ACVR2A		BMP antagonist		BMP inhibition receptor	KEGG: mmu04350; PMID:26893264	Secreted Signaling	Bmp2 - (Bmpr1a+Acvr2a)	FALSE	Bmp2	TGF-beta	Secreted	Pharmaceutical, Disulfide bond, Differentiation, Secreted, Growth factor, Cytokine, Glycoprotein, Disease variant, Signal, Developmental protein, Reference proteome, Phosphoprotein, Cleavage on pair of basic residues, Osteogenesis, Chondrogenesis, 3D-structure, Dwarfism	cytokine;growth factor	FALSE	Bmpr1a, Acvr2a	Protein kinase superfamily, TKL Ser/Thr protein kinase	Membrane, Cell membrane, Cell surface	Membrane, Disulfide bond, Transmembrane, Kinase, ATP-binding, Receptor, Alternative splicing, Transferase, Glycoprotein, Manganese, Signal, Reference proteome, Metal-binding, Transmembrane helix, Serine/threonine-protein kinase, 3D-structure, Nucleotide-binding, Magnesium, Disease variant, Cell membrane	Receptors	Act.TGFB;Kinase			TRUE	CellChatDB v1
IN.BMP2_BMPR1A_BMPR2	IN	BMP2_BMPR1A_BMPR2	0	0.00146083	0.00250343	0.00571936	0	0	BMP	Bmp2	BMPR1A_BMPR2		BMP antagonist		BMP inhibition receptor	KEGG: mmu04350; PMID:26893264	Secreted Signaling	Bmp2 - (Bmpr1a+Bmpr2)	FALSE	Bmp2	TGF-beta	Secreted	Pharmaceutical, Disulfide bond, Differentiation, Secreted, Growth factor, Cytokine, Glycoprotein, Disease variant, Signal, Developmental protein, Reference proteome, Phosphoprotein, Cleavage on pair of basic residues, Osteogenesis, Chondrogenesis, 3D-structure, Dwarfism	cytokine;growth factor	FALSE	Bmpr1a, Bmpr2	Protein kinase superfamily, TKL Ser/Thr protein kinase	Cell membrane, Cell surface	Membrane, Disulfide bond, Transmembrane, Kinase, ATP-binding, Receptor, Alternative splicing, Transferase, Glycoprotein, Manganese, Disease variant, Signal, Reference proteome, Metal-binding, Transmembrane helix, Cell membrane, Phosphoprotein, Serine/threonine-protein kinase, 3D-structure, Nucleotide-binding, Magnesium	Receptors	Act.TGFB;Kinase			TRUE	CellChatDB v1
IN.BMP2_BMPR1B_ACVR2A	IN	BMP2_BMPR1B_ACVR2A	0	0.00196072	0.00335888	0.00766514	0	0	BMP	Bmp2	BMPR1B_ACVR2A		BMP antagonist		BMP inhibition receptor	KEGG: mmu04350; PMID:26893264	Secreted Signaling	Bmp2 - (Bmpr1b+Acvr2a)	FALSE	Bmp2	TGF-beta	Secreted	Pharmaceutical, Disulfide bond, Differentiation, Secreted, Growth factor, Cytokine, Glycoprotein, Disease variant, Signal, Developmental protein, Reference proteome, Phosphoprotein, Cleavage on pair of basic residues, Osteogenesis, Chondrogenesis, 3D-structure, Dwarfism	cytokine;growth factor	FALSE	Bmpr1b, Acvr2a	Protein kinase superfamily, TKL Ser/Thr protein kinase	Cell membrane, Membrane	Membrane, Disulfide bond, Transmembrane, Kinase, ATP-binding, Receptor, Alternative splicing, Transferase, Manganese, Disease variant, Signal, Reference proteome, Metal-binding, Transmembrane helix, Cell membrane, Serine/threonine-protein kinase, Chondrogenesis, 3D-structure, Nucleotide-binding, Dwarfism, Magnesium, Glycoprotein	Receptors	Act.TGFB;Kinase			TRUE	CellChatDB v1
IN.BMP2_BMPR1B_BMPR2	IN	BMP2_BMPR1B_BMPR2	0	0.00285455	0.00488692	0.01113	0	0	BMP	Bmp2	BMPR1B_BMPR2		BMP antagonist		BMP inhibition receptor	KEGG: mmu04350; PMID:26893264	Secreted Signaling	Bmp2 - (Bmpr1b+Bmpr2)	FALSE	Bmp2	TGF-beta	Secreted	Pharmaceutical, Disulfide bond, Differentiation, Secreted, Growth factor, Cytokine, Glycoprotein, Disease variant, Signal, Developmental protein, Reference proteome, Phosphoprotein, Cleavage on pair of basic residues, Osteogenesis, Chondrogenesis, 3D-structure, Dwarfism	cytokine;growth factor	FALSE	Bmpr1b, Bmpr2	Protein kinase superfamily, TKL Ser/Thr protein kinase	Cell membrane	Membrane, Disulfide bond, Transmembrane, Kinase, ATP-binding, Receptor, Alternative splicing, Transferase, Manganese, Disease variant, Signal, Reference proteome, Metal-binding, Transmembrane helix, Cell membrane, Serine/threonine-protein kinase, Chondrogenesis, 3D-structure, Nucleotide-binding, Dwarfism, Magnesium, Glycoprotein, Phosphoprotein	Receptors	Act.TGFB;Kinase			TRUE	CellChatDB v1
IN.BMP7_BMPR1A_ACVR2A	IN	BMP7_BMPR1A_ACVR2A	0	0	0.00133128	0	0	0	BMP	Bmp7	BMPR1A_ACVR2A		BMP antagonist		BMP inhibition receptor	KEGG: mmu04350; PMID:26893264	Secreted Signaling	Bmp7 - (Bmpr1a+Acvr2a)	FALSE	Bmp7	TGF-beta	Secreted	Signal, Developmental protein, Reference proteome, Pharmaceutical, Disulfide bond, Differentiation, Secreted, Growth factor, Direct protein sequencing, Osteogenesis, Chondrogenesis, 3D-structure, Cytokine, Glycoprotein	cytokine;growth factor	FALSE	Bmpr1a, Acvr2a	Protein kinase superfamily, TKL Ser/Thr protein kinase	Membrane, Cell membrane, Cell surface	Membrane, Disulfide bond, Transmembrane, Kinase, ATP-binding, Receptor, Alternative splicing, Transferase, Glycoprotein, Manganese, Signal, Reference proteome, Metal-binding, Transmembrane helix, Serine/threonine-protein kinase, 3D-structure, Nucleotide-binding, Magnesium, Disease variant, Cell membrane	Receptors	Act.TGFB;Kinase			TRUE	CellChatDB v1
IN.BMP7_BMPR1A_BMPR2	IN	BMP7_BMPR1A_BMPR2	0	0	0.00193874	0	0	0	BMP	Bmp7	BMPR1A_BMPR2		BMP antagonist		BMP inhibition receptor	KEGG: mmu04350; PMID:26893264	Secreted Signaling	Bmp7 - (Bmpr1a+Bmpr2)	FALSE	Bmp7	TGF-beta	Secreted	Signal, Developmental protein, Reference proteome, Pharmaceutical, Disulfide bond, Differentiation, Secreted, Growth factor, Direct protein sequencing, Osteogenesis, Chondrogenesis, 3D-structure, Cytokine, Glycoprotein	cytokine;growth factor	FALSE	Bmpr1a, Bmpr2	Protein kinase superfamily, TKL Ser/Thr protein kinase	Cell membrane, Cell surface	Membrane, Disulfide bond, Transmembrane, Kinase, ATP-binding, Receptor, Alternative splicing, Transferase, Glycoprotein, Manganese, Disease variant, Signal, Reference proteome, Metal-binding, Transmembrane helix, Cell membrane, Phosphoprotein, Serine/threonine-protein kinase, 3D-structure, Nucleotide-binding, Magnesium	Receptors	Act.TGFB;Kinase			TRUE	CellChatDB v1
IN.BMP7_BMPR1B_ACVR2A	IN	BMP7_BMPR1B_ACVR2A	0	0	0.00260173	0	0	0	BMP	Bmp7	BMPR1B_ACVR2A		BMP antagonist		BMP inhibition receptor	KEGG: mmu04350; PMID:26893264	Secreted Signaling	Bmp7 - (Bmpr1b+Acvr2a)	FALSE	Bmp7	TGF-beta	Secreted	Signal, Developmental protein, Reference proteome, Pharmaceutical, Disulfide bond, Differentiation, Secreted, Growth factor, Direct protein sequencing, Osteogenesis, Chondrogenesis, 3D-structure, Cytokine, Glycoprotein	cytokine;growth factor	FALSE	Bmpr1b, Acvr2a	Protein kinase superfamily, TKL Ser/Thr protein kinase	Cell membrane, Membrane	Membrane, Disulfide bond, Transmembrane, Kinase, ATP-binding, Receptor, Alternative splicing, Transferase, Manganese, Disease variant, Signal, Reference proteome, Metal-binding, Transmembrane helix, Cell membrane, Serine/threonine-protein kinase, Chondrogenesis, 3D-structure, Nucleotide-binding, Dwarfism, Magnesium, Glycoprotein	Receptors	Act.TGFB;Kinase			TRUE	CellChatDB v1
IN.BMP7_BMPR1B_BMPR2	IN	BMP7_BMPR1B_BMPR2	0	0	0.00378666	0	0	0	BMP	Bmp7	BMPR1B_BMPR2		BMP antagonist		BMP inhibition receptor	KEGG: mmu04350; PMID:26893264	Secreted Signaling	Bmp7 - (Bmpr1b+Bmpr2)	FALSE	Bmp7	TGF-beta	Secreted	Signal, Developmental protein, Reference proteome, Pharmaceutical, Disulfide bond, Differentiation, Secreted, Growth factor, Direct protein sequencing, Osteogenesis, Chondrogenesis, 3D-structure, Cytokine, Glycoprotein	cytokine;growth factor	FALSE	Bmpr1b, Bmpr2	Protein kinase superfamily, TKL Ser/Thr protein kinase	Cell membrane	Membrane, Disulfide bond, Transmembrane, Kinase, ATP-binding, Receptor, Alternative splicing, Transferase, Manganese, Disease variant, Signal, Reference proteome, Metal-binding, Transmembrane helix, Cell membrane, Serine/threonine-protein kinase, Chondrogenesis, 3D-structure, Nucleotide-binding, Dwarfism, Magnesium, Glycoprotein, Phosphoprotein	Receptors	Act.TGFB;Kinase			TRUE	CellChatDB v1
IN.IGF1_IGF1R	IN	IGF1_IGF1R	0.00752275	0.0112005	0	0.0319346	0	0	IGF	Igf1	Igf1r		IGF antagonist			PMID: 14604834	Secreted Signaling	Igf1 - Igf1r	FALSE	Igf1	Insulin	Secreted	Signal, Reference proteome, Disulfide bond, Secreted, Growth factor, Direct protein sequencing, Alternative splicing, Deafness, 3D-structure	growth factor	FALSE	Igf1r	Protein kinase superfamily, Tyr protein kinase	Cell membrane	Membrane, Host-virus interaction, Disulfide bond, Transmembrane, Kinase, ATP-binding, Receptor, Tyrosine-protein kinase, Repeat, Transferase, Glycoprotein, Disease variant, Signal, Reference proteome, Cell membrane, Transmembrane helix, Phosphoprotein, Direct protein sequencing, Cleavage on pair of basic residues, Isopeptide bond, 3D-structure, Nucleotide-binding, Ubl conjugation	Receptors	InsR;Kinase			TRUE	CellChatDB v1
IN.CCL2_ACKR1	IN	CCL2_ACKR1	0.00494038	0.00684258	0.00140242	0.0129826	0.00170666	0.00136754	CCL	Ccl2	Ackr1					PMID: 26740381	Secreted Signaling	Ccl2 - Ackr1	FALSE	Ccl2	Intercrine beta (chemokine CC)	Secreted	Signal, Reference proteome, Pyrrolidone carboxylic acid, Disulfide bond, Secreted, Direct protein sequencing, Chemotaxis, 3D-structure, Inflammatory response, Cytokine, Signal, Reference proteome, Pyrrolidone carboxylic acid, Disulfide bond, Secreted, Direct protein sequencing, Chemotaxis, 3D-structure, Inflammatory response, Cytokine, Glycoprotein	cytokine	FALSE	Ackr1	G-protein coupled receptor 1	Early endosome, Recycling endosome, Membrane	Transducer, Membrane, Reference proteome, Transmembrane helix, Disulfide bond, Transmembrane, Direct protein sequencing, Receptor, Alternative splicing, G-protein coupled receptor, 3D-structure, Endosome, Blood group antigen, Glycoprotein	Receptors	GPCR;Rhodopsin			TRUE	CellChatDB v1
IN.CCL5_ACKR1	IN	CCL5_ACKR1	0	0	0	0	0.0139925	0	CCL	Ccl5	Ackr1					PMID: 26740381	Secreted Signaling	Ccl5 - Ackr1	FALSE	Ccl5	Intercrine beta (chemokine CC)	Secreted	Signal, Reference proteome, Disulfide bond, Secreted, Direct protein sequencing, Oxidation, Chemotaxis, 3D-structure, Inflammatory response, Cytokine, Glycoprotein	cytokine	FALSE	Ackr1	G-protein coupled receptor 1	Early endosome, Recycling endosome, Membrane	Transducer, Membrane, Reference proteome, Transmembrane helix, Disulfide bond, Transmembrane, Direct protein sequencing, Receptor, Alternative splicing, G-protein coupled receptor, 3D-structure, Endosome, Blood group antigen, Glycoprotein	Receptors	GPCR;Rhodopsin			TRUE	CellChatDB v1
IN.CCL7_ACKR1	IN	CCL7_ACKR1	0.00191437	0.00459379	0.00128501	0.0107218	0.00313625	0.00112634	CCL	Ccl7	Ackr1					PMID: 26740381	Secreted Signaling	Ccl7 - Ackr1	FALSE	Ccl7	Intercrine beta (chemokine CC)	Secreted	Signal, Reference proteome, Pyrrolidone carboxylic acid, Disulfide bond, Secreted, Cytokine, Direct protein sequencing, Chemotaxis, 3D-structure, Inflammatory response, Heparin-binding, Glycoprotein	cytokine	FALSE	Ackr1	G-protein coupled receptor 1	Early endosome, Recycling endosome, Membrane	Transducer, Membrane, Reference proteome, Transmembrane helix, Disulfide bond, Transmembrane, Direct protein sequencing, Receptor, Alternative splicing, G-protein coupled receptor, 3D-structure, Endosome, Blood group antigen, Glycoprotein	Receptors	GPCR;Rhodopsin			TRUE	CellChatDB v1
IN.CCL8_ACKR1	IN	CCL8_ACKR1	0.00116897	0.00253253	0.00116031	0.0064169	0.00154883	0.00109765	CCL	Ccl8	Ackr1					PMID: 26740381	Secreted Signaling	Ccl8 - Ackr1	FALSE	Ccl8	Intercrine beta (chemokine CC)	Secreted	Signal, Reference proteome, Pyrrolidone carboxylic acid, Disulfide bond, Secreted, Cytokine, Direct protein sequencing, Chemotaxis, 3D-structure, Inflammatory response, Heparin-binding	cytokine	FALSE	Ackr1	G-protein coupled receptor 1	Early endosome, Recycling endosome, Membrane	Transducer, Membrane, Reference proteome, Transmembrane helix, Disulfide bond, Transmembrane, Direct protein sequencing, Receptor, Alternative splicing, G-protein coupled receptor, 3D-structure, Endosome, Blood group antigen, Glycoprotein	Receptors	GPCR;Rhodopsin			TRUE	CellChatDB v1
IN.CXCL2_ACKR1	IN	CXCL2_ACKR1	0.00567801	0.00787899	0.00791327	0.0176027	0.00498092	0.00377678	CXCL	Cxcl2	Ackr1					KEGG: mmu04060	Secreted Signaling	Cxcl2 - Ackr1	FALSE	Cxcl2	Intercrine alpha (chemokine CxC)	Secreted	Signal, Reference proteome, Disulfide bond, Secreted, Direct protein sequencing, Chemotaxis, Inflammatory response, Cytokine, Signal, Reference proteome, Pharmaceutical, Disulfide bond, Secreted, Direct protein sequencing, Chemotaxis, 3D-structure, Inflammatory response, Cytokine, Signal, Reference proteome, Disulfide bond, Secreted, Growth factor, Direct protein sequencing, 3D-structure, Inflamm…	cytokine;growth factor	FALSE	Ackr1	G-protein coupled receptor 1	Early endosome, Recycling endosome, Membrane	Transducer, Membrane, Reference proteome, Transmembrane helix, Disulfide bond, Transmembrane, Direct protein sequencing, Receptor, Alternative splicing, G-protein coupled receptor, 3D-structure, Endosome, Blood group antigen, Glycoprotein	Receptors	GPCR;Rhodopsin			TRUE	CellChatDB v1
IN.CXCL10_ACKR1	IN	CXCL10_ACKR1	0.000669133	0.00318001	0	0.00459706	0	0	CXCL	Cxcl10	Ackr1					KEGG: mmu04060	Secreted Signaling	Cxcl10 - Ackr1	FALSE	Cxcl10	Intercrine alpha (chemokine CxC)	Secreted	Signal, Reference proteome, Disulfide bond, Secreted, Direct protein sequencing, Chemotaxis, 3D-structure, Citrullination, Inflammatory response, Cytokine	cytokine	FALSE	Ackr1	G-protein coupled receptor 1	Early endosome, Recycling endosome, Membrane	Transducer, Membrane, Reference proteome, Transmembrane helix, Disulfide bond, Transmembrane, Direct protein sequencing, Receptor, Alternative splicing, G-protein coupled receptor, 3D-structure, Endosome, Blood group antigen, Glycoprotein	Receptors	GPCR;Rhodopsin			TRUE	CellChatDB v1
IN.GAS6_TYRO3	IN	GAS6_TYRO3	0.00317813	0.00743199	0	0.0224465	0.00198778	0	GAS	Gas6	Tyro3					PMID: 27801848	Secreted Signaling	Gas6 - Tyro3	FALSE	Gas6		Secreted	Signal, Growth regulation, Reference proteome, Host-virus interaction, Metal-binding, Disulfide bond, Phosphoprotein, Secreted, Gamma-carboxyglutamic acid, Calcium, 3D-structure, Glycoprotein, Alternative splicing, EGF-like domain, Repeat	secreted	FALSE	Tyro3	Protein kinase superfamily, Tyr protein kinase	Cell membrane	Membrane, Host-virus interaction, Disulfide bond, Transmembrane, Kinase, ATP-binding, Host cell receptor for virus entry, Receptor, Tyrosine-protein kinase, Transferase, Glycoprotein, Signal, Reference proteome, Immunoglobulin domain, Cell membrane, Transmembrane helix, Phosphoprotein, 3D-structure, Nucleotide-binding, Cell adhesion, Repeat	Receptors	Axl;Kinase			TRUE	CellChatDB v1
IN.GRN_SORT1	IN	GRN_SORT1	0.00895829	0.0170592	0.00240194	0.0255603	0.00326538	0.00214683	GRN	Grn	Sort1					PMID: 29555433	Secreted Signaling	Grn - Sort1	FALSE	Grn	Granulin	Secreted, Lysosome	Lysosome, Signal, Reference proteome, Neurodegeneration, Neuronal ceroid lipofuscinosis, Disulfide bond, Secreted, Direct protein sequencing, Alternative splicing, Repeat, 3D-structure, Cytokine, Glycoprotein			Sort1	VPS10-related sortilin	Golgi apparatus, Golgi stack membrane, Lysosome membrane, Cell membrane, Nucleus membrane, Endosome membrane, Endoplasmic reticulum membrane	Membrane, Disulfide bond, Differentiation, Transmembrane, Receptor, Alternative splicing, Endoplasmic reticulum, Glycoprotein, Lysosome, Endocytosis, Developmental protein, Signal, Reference proteome, Lipoprotein, Cell membrane, Transmembrane helix, Nucleus, Phosphoprotein, Transport, Direct protein sequencing, Golgi apparatus, Cleavage on pair of basic residues, Osteogenesis, 3D-structure, Palmi…	Receptors	Other_receptors;VPS10R			TRUE	CellChatDB v1
IN.PROS1_TYRO3	IN	PROS1_TYRO3	0	0.00152562	0	0.00744139	0	0	PROS	Pros1	Tyro3					PMID: 30501104	Secreted Signaling	Pros1 - Tyro3	FALSE	Pros1		Secreted	Blood coagulation, Disulfide bond, Secreted, Gamma-carboxyglutamic acid, EGF-like domain, Thrombophilia, Glycoprotein, Disease variant, Fibrinolysis, Hydroxylation, Signal, Reference proteome, Calcium, Cleavage on pair of basic residues, Zymogen, 3D-structure, Hemostasis, Repeat			Tyro3	Protein kinase superfamily, Tyr protein kinase	Cell membrane	Membrane, Host-virus interaction, Disulfide bond, Transmembrane, Kinase, ATP-binding, Host cell receptor for virus entry, Receptor, Tyrosine-protein kinase, Transferase, Glycoprotein, Signal, Reference proteome, Immunoglobulin domain, Cell membrane, Transmembrane helix, Phosphoprotein, 3D-structure, Nucleotide-binding, Cell adhesion, Repeat	Receptors	Axl;Kinase			TRUE	CellChatDB v1
IN.PTPRS_NTRK3	IN	PTPRS_NTRK3	0.00127418	0.00512431	0	0.00154143	0	0	PTPR	Ptprs	Ntrk3					PMID:21262467;PMID:25385546;	Secreted Signaling	Ptprs - Ntrk3	FALSE	Ptprs	Protein-tyrosine phosphatase	Perikaryon, Cell projection, Axon, Synaptosome, Synaptic vesicle membrane, Cytoplasmic vesicle, Growth cone, Neuron projection, Secretory vesicle, Postsynaptic density, Synapse, Cell membrane	Membrane, Disulfide bond, Transmembrane, Receptor, Alternative splicing, Cytoplasmic vesicle, Glycoprotein, Cell projection, Hydrolase, Reference proteome, Signal, Immunoglobulin domain, Cell membrane, Transmembrane helix, Synaptosome, Synapse, Protein phosphatase, 3D-structure, Cell adhesion, Heparin-binding, Repeat		TRUE	Ntrk3	Protein kinase superfamily, Tyr protein kinase	Membrane	Membrane, Leucine-rich repeat, Disulfide bond, Differentiation, Kinase, Transmembrane, ATP-binding, Receptor, Neurogenesis, Alternative splicing, Tyrosine-protein kinase, Transferase, Glycoprotein, Developmental protein, Signal, Reference proteome, Immunoglobulin domain, Transmembrane helix, Phosphoprotein, Direct protein sequencing, 3D-structure, Nucleotide-binding, Repeat	Receptors	Kinase;neutrophin			TRUE	CellChatDB v2
IN.LGALS9_P4HB	IN	LGALS9_P4HB	0.000738499	0.00142255	0.00249195	0.00257125	0.00121549	0.000905311	GALECTIN	Lgals9	P4hb					PMID:21670307;uniprot	Secreted Signaling	Lgals9 - P4hb	FALSE	Lgals9		Cytoplasm, Secreted, Nucleus	Lectin, Alternative splicing, Reference proteome, Repeat, Lectin, Immunity, Reference proteome, Nucleus, Secreted, Chemotaxis, Cytoplasm, Alternative splicing, 3D-structure, Repeat, Lectin, Reference proteome, Repeat	immune-related	FALSE	P4hb	Protein disulfide isomerase	Melanosome, Endoplasmic reticulum, Endoplasmic reticulum lumen, Cell membrane	Membrane, Disulfide bond, Osteogenesis imperfecta, Isomerase, Endoplasmic reticulum, Chaperone, Disease variant, Signal, Reference proteome, Cell membrane, Phosphoprotein, Direct protein sequencing, Craniosynostosis, Redox-active center, 3D-structure, Acetylation, Repeat					FALSE	CellChatDB v2
IN.LAMB3_SV2A	IN	LAMB3_SV2A	0.000783033	0	0	0	0	0	LAMININ	Lamb3	Sv2a					KEGG: mmu04512	ECM-Receptor	Lamb3 - Sv2a	TRUE	Lamb3		Extracellular matrix, Secreted, Extracellular space, Basement membrane	Disease variant, Coiled coil, Signal, Reference proteome, Basement membrane, Extracellular matrix, Disulfide bond, Secreted, Amelogenesis imperfecta, Direct protein sequencing, Epidermolysis bullosa, Repeat, Cell adhesion, Laminin EGF-like domain, Glycoprotein			Sv2a	Major facilitator	Cytoplasmic vesicle, Secretory vesicle, Presynapse, Synaptic vesicle membrane	Cell projection, Membrane, Reference proteome, Transmembrane helix, Phosphoprotein, Transmembrane, Transport, Alternative splicing, Neurotransmitter transport, Synapse, 3D-structure, Cytoplasmic vesicle, Glycoprotein	Transporters	MFS;SLC;SV2				CellChatDB v1
IN.LAMB3_SV2C	IN	LAMB3_SV2C	0.00610203	0	0	0	0	0	LAMININ	Lamb3	Sv2c					KEGG: mmu04512	ECM-Receptor	Lamb3 - Sv2c	TRUE	Lamb3		Extracellular matrix, Secreted, Extracellular space, Basement membrane	Disease variant, Coiled coil, Signal, Reference proteome, Basement membrane, Extracellular matrix, Disulfide bond, Secreted, Amelogenesis imperfecta, Direct protein sequencing, Epidermolysis bullosa, Repeat, Cell adhesion, Laminin EGF-like domain, Glycoprotein			Sv2c	Major facilitator	Cytoplasmic vesicle, Secretory vesicle, Synaptic vesicle membrane	Membrane, Reference proteome, Transmembrane helix, Phosphoprotein, Transmembrane, Transport, Synapse, Neurotransmitter transport, 3D-structure, Cytoplasmic vesicle, Glycoprotein	Transporters	MFS;SLC;SV2				CellChatDB v1
IN.PGE2-PTGES3_PTGER3	IN	PGE2-PTGES3_PTGER3	0.00971363	0.0101389	0.0103827	0.00928397	0.0087342	0.0118085	Prostaglandin	PGE2-PTGES3	Ptger3					PMID: 34949672;PMID: 21508345	Non-protein Signaling	PGE2-Ptges3 - Ptger3	FALSE	Ptges3	P23/wos2	Cytoplasm	Prostaglandin metabolism, Cytoplasm, Alternative splicing, Isomerase, Fatty acid metabolism, Chaperone, Reference proteome, Phosphoprotein, Lipid metabolism, Fatty acid biosynthesis, Direct protein sequencing, Lipid biosynthesis, Isopeptide bond, 3D-structure, Prostaglandin biosynthesis, Acetylation, Ubl conjugation		FALSE	Ptger3	G-protein coupled receptor 1	Cell membrane	Transducer, Membrane, Reference proteome, Lipoprotein, Cell membrane, Transmembrane helix, Transmembrane, Receptor, Alternative splicing, G-protein coupled receptor, 3D-structure, Palmitate, Glycoprotein	Receptors	GPCR;Rhodopsin			TRUE	CellChatDB v2
IN.2arachidonoylglycerol-2AG-DAGLB_CNR1	IN	2arachidonoylglycerol-2AG-DAGLB_CNR1	0.0028478	0.00470143	0	0.017221	0	0	2-AG	2AG-DAGLB	Cnr1					PMID: 15115777	Non-protein Signaling	2AG-DAGLB - Cnr1	TRUE	Daglb	AB hydrolase superfamily, Lipase	Cell membrane	Membrane, Hydrolase, Reference proteome, Cell membrane, Transmembrane helix, Phosphoprotein, Metal-binding, Lipid metabolism, Lipid degradation, Transmembrane, Calcium, Alternative splicing		TRUE	Cnr1	G-protein coupled receptor 1	Presynapse, Cell projection, Axon, Mitochondrion outer membrane, Membrane raft, Cell membrane	Membrane, Mitochondrion outer membrane, Mitochondrion, Transmembrane, Receptor, Alternative splicing, Glycoprotein, Transducer, Cell projection, Reference proteome, Lipoprotein, Obesity, Transmembrane helix, Cell membrane, Phosphoprotein, Synapse, G-protein coupled receptor, 3D-structure, Palmitate	Receptors	GPCR;Rhodopsin			TRUE	CellChatDB v2
IN.Cholesterol-Cholesterol-LIPA_RORA	IN	Cholesterol-Cholesterol-LIPA_RORA	0.00297994	0.00784996	0	0.013249	0.00209216	0.002513	Cholesterol	Cholesterol-LIPA	Rora					HMRbase;PMID:12467577;PDB:1N83	Non-protein Signaling	Cholesterol-LIPA - Rora	FALSE	Lipa	AB hydrolase superfamily, Lipase	Lysosome	Lysosome, Disease variant, Signal, Hydrolase, Reference proteome, Lipid metabolism, Lipid degradation, Direct protein sequencing, Alternative splicing, 3D-structure, Glycoprotein		FALSE	Rora	Nuclear hormone receptor	Nucleus	Intellectual disability, DNA-binding, Activator, Zinc-finger, Alternative promoter usage, Receptor, Alternative splicing, Transcription regulation, Methylation, Disease variant, Developmental protein, Biological rhythms, Reference proteome, Metal-binding, Epilepsy, Nucleus, Phosphoprotein, Zinc, Isopeptide bond, 3D-structure, Transcription, Ubl conjugation					FALSE	CellChatDB v2
IN.PPIA_BSG	IN	PPIA_BSG	0.110946	0.111819	0.127906	0.106657	0.12584	0.129942	CypA	Ppia	Bsg					PMID: 36012604	Non-protein Signaling	Ppia - Bsg	FALSE	Ppia	Cyclophilin-type PPIase	Cytoplasm, Secreted, Nucleus	Host-virus interaction, Secreted, Rotamase, Cytoplasm, Alternative splicing, Isomerase, Glycoprotein, Reference proteome, Nucleus, Phosphoprotein, Apoptosis, Direct protein sequencing, Isopeptide bond, 3D-structure, Acetylation, Ubl conjugation	secreted	FALSE	Bsg		Melanosome	Membrane, Host-virus interaction, Disulfide bond, Transmembrane, Alternative promoter usage, Host cell receptor for virus entry, Receptor, Alternative splicing, Endoplasmic reticulum, Blood group antigen, Glycoprotein, Lectin, Cell projection, Signal, Reference proteome, Immunoglobulin domain, Cell membrane, Transmembrane helix, Phosphoprotein, Direct protein sequencing, Mannose-binding, Angiogen…	Unclassified	Unclassified			TRUE	CellChatDB v2
IN.CADM1_CADM1	IN	CADM1_CADM1	0	0.00917127	0	0	0	0	CADM	Cadm1	Cadm1					PMID: 24503895	Cell-Cell Contact	Cadm1 - Cadm1	FALSE	Cadm1	Nectin	Synapse, Cell membrane	Immunity, Membrane, Host-virus interaction, Disulfide bond, Differentiation, Transmembrane, Spermatogenesis, Alternative splicing, Glycoprotein, Developmental protein, Signal, Reference proteome, Immunoglobulin domain, Cell membrane, Transmembrane helix, Phosphoprotein, Apoptosis, Synapse, 3D-structure, Tumor suppressor, Cell adhesion, Repeat		TRUE	Cadm1	Nectin	Synapse, Cell membrane	Immunity, Membrane, Host-virus interaction, Disulfide bond, Differentiation, Transmembrane, Spermatogenesis, Alternative splicing, Glycoprotein, Developmental protein, Signal, Reference proteome, Immunoglobulin domain, Cell membrane, Transmembrane helix, Phosphoprotein, Apoptosis, Synapse, 3D-structure, Tumor suppressor, Cell adhesion, Repeat	Miscellaneous	IG_AdhesionProteins;StructuralAndAdhesion			TRUE	CellChatDB v1
IN.CD6_ALCAM	IN	CD6_ALCAM	0	0	0	0	0.010172	0	CD6	Cd6	Alcam					PMID: 23602662	Cell-Cell Contact	Cd6 - Alcam	FALSE	Cd6		Cell membrane	Immunity, Membrane, Secreted, Disulfide bond, Transmembrane, Alternative splicing, Adaptive immunity, Glycoprotein, Signal, Reference proteome, Cell membrane, Transmembrane helix, Phosphoprotein, Innate immunity, 3D-structure, Cell adhesion, Repeat	secreted	TRUE	Alcam		Cell membrane, Dendrite, Cell projection, Axon	Immunity, Membrane, Disulfide bond, Secreted, Transmembrane, Alternative splicing, Adaptive immunity, Glycoprotein, Cell projection, Signal, Reference proteome, Immunoglobulin domain, Cell membrane, Transmembrane helix, Direct protein sequencing, 3D-structure, Cell adhesion, Repeat	Unclassified	Unclassified		secreted	TRUE	CellChatDB v1
IN.CD80_CTLA4	IN	CD80_CTLA4	0.00423392	0.0195356	0	0	0	0	CD80	Cd80	Ctla4					PMID: 23954143	Cell-Cell Contact	Cd80 - Ctla4	FALSE	Cd80		Membrane	Membrane, Signal, Reference proteome, Host-virus interaction, Immunoglobulin domain, Transmembrane helix, Disulfide bond, Phosphoprotein, Transmembrane, Direct protein sequencing, Host cell receptor for virus entry, Receptor, Alternative splicing, 3D-structure, Glycoprotein		TRUE	Ctla4		Cell membrane	Systemic lupus erythematosus, Immunity, Membrane, Pharmaceutical, Disulfide bond, Diabetes mellitus, Transmembrane, Alternative splicing, Adaptive immunity, Glycoprotein, Disease variant, Signal, Reference proteome, Immunoglobulin domain, Cell membrane, Transmembrane helix, Phosphoprotein, 3D-structure	Unclassified	Unclassified			TRUE	CellChatDB v1
IN.CD86_CTLA4	IN	CD86_CTLA4	0.0538448	0.0607758	0	0.0643963	0	0	CD86	Cd86	Ctla4					PMID: 23954143	Cell-Cell Contact	Cd86 - Ctla4	FALSE	Cd86		Cell membrane	Immunity, Membrane, Host-virus interaction, Disulfide bond, Transmembrane, Host cell receptor for virus entry, Receptor, Alternative splicing, Adaptive immunity, Glycoprotein, Signal, Reference proteome, Immunoglobulin domain, Cell membrane, Transmembrane helix, 3D-structure, Ubl conjugation		TRUE	Ctla4		Cell membrane	Systemic lupus erythematosus, Immunity, Membrane, Pharmaceutical, Disulfide bond, Diabetes mellitus, Transmembrane, Alternative splicing, Adaptive immunity, Glycoprotein, Disease variant, Signal, Reference proteome, Immunoglobulin domain, Cell membrane, Transmembrane helix, Phosphoprotein, 3D-structure	Unclassified	Unclassified			TRUE	CellChatDB v1
IN.ICOSL_CTLA4	IN	ICOSL_CTLA4	0.00587803	0.0232948	0	0.00690016	0	0	ICOS	Icosl	Ctla4					KEGG: mmu04514	Cell-Cell Contact	Icosl - Ctla4	FALSE	Icosl	Immunoglobulin superfamily, BTN/MOG	Cell membrane	Immunity, Membrane, Signal, Reference proteome, B-cell activation, Immunoglobulin domain, Cell membrane, Transmembrane helix, Disulfide bond, Transmembrane, Alternative splicing, 3D-structure, Adaptive immunity, Glycoprotein		TRUE	Ctla4		Cell membrane	Systemic lupus erythematosus, Immunity, Membrane, Pharmaceutical, Disulfide bond, Diabetes mellitus, Transmembrane, Alternative splicing, Adaptive immunity, Glycoprotein, Disease variant, Signal, Reference proteome, Immunoglobulin domain, Cell membrane, Transmembrane helix, Phosphoprotein, 3D-structure	Unclassified	Unclassified			TRUE	CellChatDB v1
IN.L1CAM_L1CAM	IN	L1CAM_L1CAM	0	0.0053773	0	0	0.00666973	0.0111613	L1CAM	L1cam	L1cam					PMID: 18701456	Cell-Cell Contact	L1cam - L1cam	FALSE	L1cam	Immunoglobulin superfamily, L1/neurofascin/NgCAM	Cell projection, Axon, Growth cone, Cell membrane, Dendrite	Membrane, Intellectual disability, Disulfide bond, Differentiation, Transmembrane, Hereditary spastic paraplegia, Neurogenesis, Alternative splicing, Glycoprotein, Disease variant, Cell projection, Developmental protein, Signal, Reference proteome, Immunoglobulin domain, Cell membrane, Transmembrane helix, Neurodegeneration, Phosphoprotein, Direct protein sequencing, Hirschsprung disease, Cell ad…		TRUE	L1cam	Immunoglobulin superfamily, L1/neurofascin/NgCAM	Cell projection, Axon, Growth cone, Cell membrane, Dendrite	Membrane, Intellectual disability, Disulfide bond, Differentiation, Transmembrane, Hereditary spastic paraplegia, Neurogenesis, Alternative splicing, Glycoprotein, Disease variant, Cell projection, Developmental protein, Signal, Reference proteome, Immunoglobulin domain, Cell membrane, Transmembrane helix, Neurodegeneration, Phosphoprotein, Direct protein sequencing, Hirschsprung disease, Cell ad…	Miscellaneous	IG_AdhesionProteins;StructuralAndAdhesion			TRUE	CellChatDB v1
IN.NECTIN1_CADM3	IN	NECTIN1_CADM3	0	0.0149036	0	0	0	0	NECTIN	Nectin1	Cadm3					PMID: 23027581	Cell-Cell Contact	Nectin1 - Cadm3	FALSE	Nectin1	Nectin	Cell membrane, Secreted, Presynaptic cell membrane	Membrane, Host-virus interaction, Secreted, Disulfide bond, Transmembrane, Host cell receptor for virus entry, Receptor, Alternative splicing, Glycoprotein, Cell projection, Signal, Reference proteome, Immunoglobulin domain, Cell membrane, Transmembrane helix, Phosphoprotein, Synapse, Ectodermal dysplasia, 3D-structure, Cell adhesion, Repeat	secreted	TRUE	Cadm3	Nectin	Cell membrane, Cell junction	Membrane, Disulfide bond, Charcot-Marie-Tooth disease, Transmembrane, Neuropathy, Alternative splicing, Glycoprotein, Disease variant, Signal, Reference proteome, Neurodegeneration, Immunoglobulin domain, Cell membrane, Transmembrane helix, Phosphoprotein, Direct protein sequencing, Calcium, 3D-structure, Cell junction, Cell adhesion, Repeat	Miscellaneous	IG_AdhesionProteins;StructuralAndAdhesion			TRUE	CellChatDB v1
IN.SEMA4A_NRP1_PLXNA2	IN	SEMA4A_NRP1_PLXNA2	0.000704061	0.00568562	0.00367978	0.00581852	0.00165662	0.00364972	SEMA4	Sema4a	NRP1_PLXNA2					PMID: 27533782	Cell-Cell Contact	Sema4a - (Nrp1+Plxna2)	FALSE	Sema4a	Semaphorin	Cell membrane	Immunity, Membrane, Disulfide bond, Differentiation, Transmembrane, Neurogenesis, Alternative splicing, Adaptive immunity, Glycoprotein, Disease variant, Developmental protein, Signal, Reference proteome, Immunoglobulin domain, Cell membrane, Transmembrane helix, Cone-rod dystrophy, Angiogenesis, Retinitis pigmentosa		TRUE	Nrp1, Plxna2	Neuropilin, Plexin	Cell membrane, Cytoplasm, Secreted, Mitochondrion membrane	Membrane, Host-virus interaction, Mitochondrion, Secreted, Disulfide bond, Transmembrane, Differentiation, Receptor, Neurogenesis, Cytoplasm, Alternative splicing, Glycoprotein, Developmental protein, Signal, Reference proteome, Metal-binding, Transmembrane helix, Cell membrane, Phosphoprotein, Heparan sulfate, Direct protein sequencing, Calcium, Angiogenesis, 3D-structure, Heparin-binding, Prote…	Receptors	Neuropilin;Other_receptors, Other_receptors;Plexin	Adhesion receptor	growth factor	TRUE	CellChatDB v1
IN.SEMA4A_NRP1_PLXNA4	IN	SEMA4A_NRP1_PLXNA4	0.00190701	0.0152699	0.00991657	0.0156234	0.0044798	0.00983605	SEMA4	Sema4a	NRP1_PLXNA4					PMID: 27533782	Cell-Cell Contact	Sema4a - (Nrp1+Plxna4)	FALSE	Sema4a	Semaphorin	Cell membrane	Immunity, Membrane, Disulfide bond, Differentiation, Transmembrane, Neurogenesis, Alternative splicing, Adaptive immunity, Glycoprotein, Disease variant, Developmental protein, Signal, Reference proteome, Immunoglobulin domain, Cell membrane, Transmembrane helix, Cone-rod dystrophy, Angiogenesis, Retinitis pigmentosa		TRUE	Nrp1, Plxna4	Plexin, Neuropilin	Cell membrane, Cytoplasm, Secreted, Mitochondrion membrane	Membrane, Signal, Reference proteome, Cell membrane, Transmembrane helix, Disulfide bond, Transmembrane, Receptor, Alternative splicing, Repeat, 3D-structure, Acetylation, Glycoprotein, Host-virus interaction, Mitochondrion, Secreted, Differentiation, Neurogenesis, Cytoplasm, Developmental protein, Metal-binding, Phosphoprotein, Heparan sulfate, Direct protein sequencing, Calcium, Angiogenesis, H…	Receptors	Neuropilin;Other_receptors, Other_receptors;Plexin	Adhesion receptor	growth factor	TRUE	CellChatDB v1
IN.SEMA4A_PLXNB1	IN	SEMA4A_PLXNB1	0.00354143	0.0280355	0.0182899	0.0286757	0.00830091	0.0181426	SEMA4	Sema4a	Plxnb1					PMID: 27533782	Cell-Cell Contact	Sema4a - Plxnb1	FALSE	Sema4a	Semaphorin	Cell membrane	Immunity, Membrane, Disulfide bond, Differentiation, Transmembrane, Neurogenesis, Alternative splicing, Adaptive immunity, Glycoprotein, Disease variant, Developmental protein, Signal, Reference proteome, Immunoglobulin domain, Cell membrane, Transmembrane helix, Cone-rod dystrophy, Angiogenesis, Retinitis pigmentosa		TRUE	Plxnb1	Plexin	Cell membrane, Secreted	Coiled coil, Membrane, Signal, Reference proteome, Cell membrane, Transmembrane helix, Phosphoprotein, Disulfide bond, Secreted, Transmembrane, Receptor, Alternative splicing, Repeat, 3D-structure, Glycoprotein	Receptors	Other_receptors;Plexin		secreted	TRUE	CellChatDB v1
IN.SEMA4D_PLXNB1	IN	SEMA4D_PLXNB1	0.005554	0.0112509	0.0162504	0.0035633	0.0231352	0.0223965	SEMA4	Sema4d	Plxnb1					PMID: 27533782	Cell-Cell Contact	Sema4d - Plxnb1	FALSE	Sema4d	Semaphorin	Cell membrane	Membrane, Disulfide bond, Differentiation, Transmembrane, Receptor, Neurogenesis, Alternative splicing, Glycoprotein, Signal, Developmental protein, Reference proteome, Immunoglobulin domain, Cell membrane, Transmembrane helix, Phosphoprotein, 3D-structure		TRUE	Plxnb1	Plexin	Cell membrane, Secreted	Coiled coil, Membrane, Signal, Reference proteome, Cell membrane, Transmembrane helix, Phosphoprotein, Disulfide bond, Secreted, Transmembrane, Receptor, Alternative splicing, Repeat, 3D-structure, Glycoprotein	Receptors	Other_receptors;Plexin		secreted	TRUE	CellChatDB v1
IN.APP_SORL1	IN	APP_SORL1	0.00311145	0.0159957	0.00193166	0.0234204	0.00167769	0	APP	App	Sorl1					PMID: 24523320	Cell-Cell Contact	App - Sorl1	FALSE	App	APP	Perikaryon, Cell projection, Membrane, Cytoplasmic vesicle, Growth cone, Clathrin-coated pit, Cell membrane, Early endosome	Secreted, Copper, Alzheimer disease, Cytoplasm, Notch signaling pathway, Cytoplasmic vesicle, Endoplasmic reticulum, Glycoprotein, Disease variant, Cell projection, Metal-binding, Transmembrane helix, Cell membrane, Direct protein sequencing, Golgi apparatus, Zinc, Isopeptide bond, Amyloid, Heparin-binding, Ubl conjugation, Protease inhibitor, Membrane, Disulfide bond, Transmembrane, Iron, Endoso…		TRUE	Sorl1	VPS10-related sortilin	Golgi apparatus, Secreted, trans-Golgi network membrane, Early endosome membrane, Multivesicular body membrane, Cytoplasmic vesicle, Secretory vesicle membrane, Golgi apparatus membrane, Endosome membrane, Endosome, Recycling endosome membrane, Cell membrane, Endoplasmic reticulum membrane	Membrane, Secreted, Disulfide bond, Transmembrane, Receptor, Alzheimer disease, EGF-like domain, Cytoplasmic vesicle, Endoplasmic reticulum, Glycoprotein, Amyloidosis, Disease variant, Endocytosis, Signal, Reference proteome, Neurodegeneration, Cell membrane, Transmembrane helix, Phosphoprotein, Transport, Direct protein sequencing, Golgi apparatus, Cleavage on pair of basic residues, 3D-structur…	Receptors	LDLR;Other_receptors		secreted	TRUE	CellChatDB v2
IN.APP_TNFRSF21	IN	APP_TNFRSF21	0.00282485	0.0145397	0.00175354	0.0213032	0.00152296	0	APP	App	Tnfrsf21					PMID: 33075465	Cell-Cell Contact	App - Tnfrsf21	FALSE	App	APP	Perikaryon, Cell projection, Membrane, Cytoplasmic vesicle, Growth cone, Clathrin-coated pit, Cell membrane, Early endosome	Secreted, Copper, Alzheimer disease, Cytoplasm, Notch signaling pathway, Cytoplasmic vesicle, Endoplasmic reticulum, Glycoprotein, Disease variant, Cell projection, Metal-binding, Transmembrane helix, Cell membrane, Direct protein sequencing, Golgi apparatus, Zinc, Isopeptide bond, Amyloid, Heparin-binding, Ubl conjugation, Protease inhibitor, Membrane, Disulfide bond, Transmembrane, Iron, Endoso…		TRUE	Tnfrsf21		Cell membrane	Immunity, Membrane, Host-virus interaction, Disulfide bond, Transmembrane, Receptor, Adaptive immunity, Glycoprotein, Signal, Reference proteome, Lipoprotein, Cell membrane, Transmembrane helix, Apoptosis, 3D-structure, Palmitate, Repeat	Receptors	Other_receptors;TNFNGF			TRUE	CellChatDB v2
Inhibitory.BMP2_BMPR1A_BMPR2	Inhibitory	BMP2_BMPR1A_BMPR2	0	0.00225472	0.0038609	0.00879925	0	0	BMP	Bmp2	BMPR1A_BMPR2		BMP antagonist		BMP inhibition receptor	KEGG: mmu04350; PMID:26893264	Secreted Signaling	Bmp2 - (Bmpr1a+Bmpr2)	FALSE	Bmp2	TGF-beta	Secreted	Pharmaceutical, Disulfide bond, Differentiation, Secreted, Growth factor, Cytokine, Glycoprotein, Disease variant, Signal, Developmental protein, Reference proteome, Phosphoprotein, Cleavage on pair of basic residues, Osteogenesis, Chondrogenesis, 3D-structure, Dwarfism	cytokine;growth factor	FALSE	Bmpr1a, Bmpr2	Protein kinase superfamily, TKL Ser/Thr protein kinase	Cell membrane, Cell surface	Membrane, Disulfide bond, Transmembrane, Kinase, ATP-binding, Receptor, Alternative splicing, Transferase, Glycoprotein, Manganese, Disease variant, Signal, Reference proteome, Metal-binding, Transmembrane helix, Cell membrane, Phosphoprotein, Serine/threonine-protein kinase, 3D-structure, Nucleotide-binding, Magnesium	Receptors	Act.TGFB;Kinase			TRUE	CellChatDB v1
Inhibitory.BMP7_ACVR1_BMPR2	Inhibitory	BMP7_ACVR1_BMPR2	0	0	0.00241522	0	0	0	BMP	Bmp7	ACVR1_BMPR2		BMP antagonist		BMP inhibition receptor	KEGG: mmu04350; PMID:26893264	Secreted Signaling	Bmp7 - (Acvr1+Bmpr2)	FALSE	Bmp7	TGF-beta	Secreted	Signal, Developmental protein, Reference proteome, Pharmaceutical, Disulfide bond, Differentiation, Secreted, Growth factor, Direct protein sequencing, Osteogenesis, Chondrogenesis, 3D-structure, Cytokine, Glycoprotein	cytokine;growth factor	FALSE	Acvr1, Bmpr2	Protein kinase superfamily, TKL Ser/Thr protein kinase	Cell membrane, Membrane	Membrane, Disulfide bond, Transmembrane, Kinase, ATP-binding, Receptor, Alternative splicing, Transferase, Glycoprotein, Manganese, Disease variant, Signal, Reference proteome, Metal-binding, Transmembrane helix, Cell membrane, Phosphoprotein, Serine/threonine-protein kinase, 3D-structure, Nucleotide-binding, Magnesium	Receptors	Act.TGFB;Kinase			TRUE	CellChatDB v1
Inhibitory.BMP7_BMPR1A_BMPR2	Inhibitory	BMP7_BMPR1A_BMPR2	0	0	0.00299127	0	0	0	BMP	Bmp7	BMPR1A_BMPR2		BMP antagonist		BMP inhibition receptor	KEGG: mmu04350; PMID:26893264	Secreted Signaling	Bmp7 - (Bmpr1a+Bmpr2)	FALSE	Bmp7	TGF-beta	Secreted	Signal, Developmental protein, Reference proteome, Pharmaceutical, Disulfide bond, Differentiation, Secreted, Growth factor, Direct protein sequencing, Osteogenesis, Chondrogenesis, 3D-structure, Cytokine, Glycoprotein	cytokine;growth factor	FALSE	Bmpr1a, Bmpr2	Protein kinase superfamily, TKL Ser/Thr protein kinase	Cell membrane, Cell surface	Membrane, Disulfide bond, Transmembrane, Kinase, ATP-binding, Receptor, Alternative splicing, Transferase, Glycoprotein, Manganese, Disease variant, Signal, Reference proteome, Metal-binding, Transmembrane helix, Cell membrane, Phosphoprotein, Serine/threonine-protein kinase, 3D-structure, Nucleotide-binding, Magnesium	Receptors	Act.TGFB;Kinase			TRUE	CellChatDB v1
Inhibitory.IGF1_IGF1R	Inhibitory	IGF1_IGF1R	0.0135793	0.0201398	0	0.0559097	0	0	IGF	Igf1	Igf1r		IGF antagonist			PMID: 14604834	Secreted Signaling	Igf1 - Igf1r	FALSE	Igf1	Insulin	Secreted	Signal, Reference proteome, Disulfide bond, Secreted, Growth factor, Direct protein sequencing, Alternative splicing, Deafness, 3D-structure	growth factor	FALSE	Igf1r	Protein kinase superfamily, Tyr protein kinase	Cell membrane	Membrane, Host-virus interaction, Disulfide bond, Transmembrane, Kinase, ATP-binding, Receptor, Tyrosine-protein kinase, Repeat, Transferase, Glycoprotein, Disease variant, Signal, Reference proteome, Cell membrane, Transmembrane helix, Phosphoprotein, Direct protein sequencing, Cleavage on pair of basic residues, Isopeptide bond, 3D-structure, Nucleotide-binding, Ubl conjugation	Receptors	InsR;Kinase			TRUE	CellChatDB v1
Inhibitory.PTPRS_NTRK3	Inhibitory	PTPRS_NTRK3	0.00524042	0.0208252	0	0.0063343	0	0	PTPR	Ptprs	Ntrk3					PMID:21262467;PMID:25385546;	Secreted Signaling	Ptprs - Ntrk3	FALSE	Ptprs	Protein-tyrosine phosphatase	Perikaryon, Cell projection, Axon, Synaptosome, Synaptic vesicle membrane, Cytoplasmic vesicle, Growth cone, Neuron projection, Secretory vesicle, Postsynaptic density, Synapse, Cell membrane	Membrane, Disulfide bond, Transmembrane, Receptor, Alternative splicing, Cytoplasmic vesicle, Glycoprotein, Cell projection, Hydrolase, Reference proteome, Signal, Immunoglobulin domain, Cell membrane, Transmembrane helix, Synaptosome, Synapse, Protein phosphatase, 3D-structure, Cell adhesion, Heparin-binding, Repeat		TRUE	Ntrk3	Protein kinase superfamily, Tyr protein kinase	Membrane	Membrane, Leucine-rich repeat, Disulfide bond, Differentiation, Kinase, Transmembrane, ATP-binding, Receptor, Neurogenesis, Alternative splicing, Tyrosine-protein kinase, Transferase, Glycoprotein, Developmental protein, Signal, Reference proteome, Immunoglobulin domain, Transmembrane helix, Phosphoprotein, Direct protein sequencing, 3D-structure, Nucleotide-binding, Repeat	Receptors	Kinase;neutrophin			TRUE	CellChatDB v2
Inhibitory.LAMB3_SV2A	Inhibitory	LAMB3_SV2A	0.000986632	0	0	0	0	0	LAMININ	Lamb3	Sv2a					KEGG: mmu04512	ECM-Receptor	Lamb3 - Sv2a	TRUE	Lamb3		Extracellular matrix, Secreted, Extracellular space, Basement membrane	Disease variant, Coiled coil, Signal, Reference proteome, Basement membrane, Extracellular matrix, Disulfide bond, Secreted, Amelogenesis imperfecta, Direct protein sequencing, Epidermolysis bullosa, Repeat, Cell adhesion, Laminin EGF-like domain, Glycoprotein			Sv2a	Major facilitator	Cytoplasmic vesicle, Secretory vesicle, Presynapse, Synaptic vesicle membrane	Cell projection, Membrane, Reference proteome, Transmembrane helix, Phosphoprotein, Transmembrane, Transport, Alternative splicing, Neurotransmitter transport, Synapse, 3D-structure, Cytoplasmic vesicle, Glycoprotein	Transporters	MFS;SLC;SV2				CellChatDB v1
Inhibitory.LAMB3_SV2B	Inhibitory	LAMB3_SV2B	0.00412856	0	0	0	0	0	LAMININ	Lamb3	Sv2b					KEGG: mmu04512	ECM-Receptor	Lamb3 - Sv2b	TRUE	Lamb3		Extracellular matrix, Secreted, Extracellular space, Basement membrane	Disease variant, Coiled coil, Signal, Reference proteome, Basement membrane, Extracellular matrix, Disulfide bond, Secreted, Amelogenesis imperfecta, Direct protein sequencing, Epidermolysis bullosa, Repeat, Cell adhesion, Laminin EGF-like domain, Glycoprotein			Sv2b	Major facilitator	Cytoplasmic vesicle, Acrosome, Synaptic vesicle membrane, Secretory vesicle	Membrane, Reference proteome, Transmembrane helix, Phosphoprotein, Transmembrane, Transport, Alternative splicing, Neurotransmitter transport, Synapse, Cytoplasmic vesicle, Glycoprotein	Transporters	MFS;SLC;SV2				CellChatDB v1
Inhibitory.LAMB3_DAG1	Inhibitory	LAMB3_DAG1	0.000975406	0	0	0	0	0	LAMININ	Lamb3	Dag1					KEGG: mmu04512	ECM-Receptor	Lamb3 - Dag1	TRUE	Lamb3		Extracellular matrix, Secreted, Extracellular space, Basement membrane	Disease variant, Coiled coil, Signal, Reference proteome, Basement membrane, Extracellular matrix, Disulfide bond, Secreted, Amelogenesis imperfecta, Direct protein sequencing, Epidermolysis bullosa, Repeat, Cell adhesion, Laminin EGF-like domain, Glycoprotein			Dag1		Secreted, Nucleoplasm, Cell membrane, Cytoplasm, Nucleus, Postsynaptic cell membrane, Sarcolemma, Extracellular space, Cytoskeleton	Membrane, Host-virus interaction, Lissencephaly, Secreted, Disulfide bond, Transmembrane, Dystroglycanopathy, Receptor, Host cell receptor for virus entry, Cytoplasm, Glycoprotein, Disease variant, Signal, Reference proteome, Cell membrane, Transmembrane helix, Nucleus, Phosphoprotein, Congenital muscular dystrophy, Limb-girdle muscular dystrophy, Cytoskeleton, Postsynaptic cell membrane, Synapse…	Unclassified	Unclassified		secreted	TRUE	CellChatDB v1
Inhibitory.2arachidonoylglycerol-2AG-DAGLB_CNR1	Inhibitory	2arachidonoylglycerol-2AG-DAGLB_CNR1	0.00111979	0.00185075	0	0.00683125	0	0	2-AG	2AG-DAGLB	Cnr1					PMID: 15115777	Non-protein Signaling	2AG-DAGLB - Cnr1	TRUE	Daglb	AB hydrolase superfamily, Lipase	Cell membrane	Membrane, Hydrolase, Reference proteome, Cell membrane, Transmembrane helix, Phosphoprotein, Metal-binding, Lipid metabolism, Lipid degradation, Transmembrane, Calcium, Alternative splicing		TRUE	Cnr1	G-protein coupled receptor 1	Presynapse, Cell projection, Axon, Mitochondrion outer membrane, Membrane raft, Cell membrane	Membrane, Mitochondrion outer membrane, Mitochondrion, Transmembrane, Receptor, Alternative splicing, Glycoprotein, Transducer, Cell projection, Reference proteome, Lipoprotein, Obesity, Transmembrane helix, Cell membrane, Phosphoprotein, Synapse, G-protein coupled receptor, 3D-structure, Palmitate	Receptors	GPCR;Rhodopsin			TRUE	CellChatDB v2
Inhibitory.Cholesterol-Cholesterol-LIPA_RORA	Inhibitory	Cholesterol-Cholesterol-LIPA_RORA	0.0168051	0.0432882	0	0.0713091	0.0118475	0.0142027	Cholesterol	Cholesterol-LIPA	Rora					HMRbase;PMID:12467577;PDB:1N83	Non-protein Signaling	Cholesterol-LIPA - Rora	FALSE	Lipa	AB hydrolase superfamily, Lipase	Lysosome	Lysosome, Disease variant, Signal, Hydrolase, Reference proteome, Lipid metabolism, Lipid degradation, Direct protein sequencing, Alternative splicing, 3D-structure, Glycoprotein		FALSE	Rora	Nuclear hormone receptor	Nucleus	Intellectual disability, DNA-binding, Activator, Zinc-finger, Alternative promoter usage, Receptor, Alternative splicing, Transcription regulation, Methylation, Disease variant, Developmental protein, Biological rhythms, Reference proteome, Metal-binding, Epilepsy, Nucleus, Phosphoprotein, Zinc, Isopeptide bond, 3D-structure, Transcription, Ubl conjugation					FALSE	CellChatDB v2
Inhibitory.PPIA_BSG	Inhibitory	PPIA_BSG	0.0930435	0.0937903	0.107598	0.0893767	0.10582	0.109351	CypA	Ppia	Bsg					PMID: 36012604	Non-protein Signaling	Ppia - Bsg	FALSE	Ppia	Cyclophilin-type PPIase	Cytoplasm, Secreted, Nucleus	Host-virus interaction, Secreted, Rotamase, Cytoplasm, Alternative splicing, Isomerase, Glycoprotein, Reference proteome, Nucleus, Phosphoprotein, Apoptosis, Direct protein sequencing, Isopeptide bond, 3D-structure, Acetylation, Ubl conjugation	secreted	FALSE	Bsg		Melanosome	Membrane, Host-virus interaction, Disulfide bond, Transmembrane, Alternative promoter usage, Host cell receptor for virus entry, Receptor, Alternative splicing, Endoplasmic reticulum, Blood group antigen, Glycoprotein, Lectin, Cell projection, Signal, Reference proteome, Immunoglobulin domain, Cell membrane, Transmembrane helix, Phosphoprotein, Direct protein sequencing, Mannose-binding, Angiogen…	Unclassified	Unclassified			TRUE	CellChatDB v2
Inhibitory.CADM1_CADM1	Inhibitory	CADM1_CADM1	0	0.022164	0	0	0	0	CADM	Cadm1	Cadm1					PMID: 24503895	Cell-Cell Contact	Cadm1 - Cadm1	FALSE	Cadm1	Nectin	Synapse, Cell membrane	Immunity, Membrane, Host-virus interaction, Disulfide bond, Differentiation, Transmembrane, Spermatogenesis, Alternative splicing, Glycoprotein, Developmental protein, Signal, Reference proteome, Immunoglobulin domain, Cell membrane, Transmembrane helix, Phosphoprotein, Apoptosis, Synapse, 3D-structure, Tumor suppressor, Cell adhesion, Repeat		TRUE	Cadm1	Nectin	Synapse, Cell membrane	Immunity, Membrane, Host-virus interaction, Disulfide bond, Differentiation, Transmembrane, Spermatogenesis, Alternative splicing, Glycoprotein, Developmental protein, Signal, Reference proteome, Immunoglobulin domain, Cell membrane, Transmembrane helix, Phosphoprotein, Apoptosis, Synapse, 3D-structure, Tumor suppressor, Cell adhesion, Repeat	Miscellaneous	IG_AdhesionProteins;StructuralAndAdhesion			TRUE	CellChatDB v1
Inhibitory.CD6_ALCAM	Inhibitory	CD6_ALCAM	0	0	0	0	0.116627	0	CD6	Cd6	Alcam					PMID: 23602662	Cell-Cell Contact	Cd6 - Alcam	FALSE	Cd6		Cell membrane	Immunity, Membrane, Secreted, Disulfide bond, Transmembrane, Alternative splicing, Adaptive immunity, Glycoprotein, Signal, Reference proteome, Cell membrane, Transmembrane helix, Phosphoprotein, Innate immunity, 3D-structure, Cell adhesion, Repeat	secreted	TRUE	Alcam		Cell membrane, Dendrite, Cell projection, Axon	Immunity, Membrane, Disulfide bond, Secreted, Transmembrane, Alternative splicing, Adaptive immunity, Glycoprotein, Cell projection, Signal, Reference proteome, Immunoglobulin domain, Cell membrane, Transmembrane helix, Direct protein sequencing, 3D-structure, Cell adhesion, Repeat	Unclassified	Unclassified		secreted	TRUE	CellChatDB v1
Inhibitory.CD80_CTLA4	Inhibitory	CD80_CTLA4	0.00365127	0.0168829	0	0	0	0	CD80	Cd80	Ctla4					PMID: 23954143	Cell-Cell Contact	Cd80 - Ctla4	FALSE	Cd80		Membrane	Membrane, Signal, Reference proteome, Host-virus interaction, Immunoglobulin domain, Transmembrane helix, Disulfide bond, Phosphoprotein, Transmembrane, Direct protein sequencing, Host cell receptor for virus entry, Receptor, Alternative splicing, 3D-structure, Glycoprotein		TRUE	Ctla4		Cell membrane	Systemic lupus erythematosus, Immunity, Membrane, Pharmaceutical, Disulfide bond, Diabetes mellitus, Transmembrane, Alternative splicing, Adaptive immunity, Glycoprotein, Disease variant, Signal, Reference proteome, Immunoglobulin domain, Cell membrane, Transmembrane helix, Phosphoprotein, 3D-structure	Unclassified	Unclassified			TRUE	CellChatDB v1
Inhibitory.CD86_CTLA4	Inhibitory	CD86_CTLA4	0.0467556	0.052825	0	0.0560001	0	0	CD86	Cd86	Ctla4					PMID: 23954143	Cell-Cell Contact	Cd86 - Ctla4	FALSE	Cd86		Cell membrane	Immunity, Membrane, Host-virus interaction, Disulfide bond, Transmembrane, Host cell receptor for virus entry, Receptor, Alternative splicing, Adaptive immunity, Glycoprotein, Signal, Reference proteome, Immunoglobulin domain, Cell membrane, Transmembrane helix, 3D-structure, Ubl conjugation		TRUE	Ctla4		Cell membrane	Systemic lupus erythematosus, Immunity, Membrane, Pharmaceutical, Disulfide bond, Diabetes mellitus, Transmembrane, Alternative splicing, Adaptive immunity, Glycoprotein, Disease variant, Signal, Reference proteome, Immunoglobulin domain, Cell membrane, Transmembrane helix, Phosphoprotein, 3D-structure	Unclassified	Unclassified			TRUE	CellChatDB v1
Inhibitory.ICOSL_CTLA4	Inhibitory	ICOSL_CTLA4	0.00507028	0.0201422	0	0.0059528	0	0	ICOS	Icosl	Ctla4					KEGG: mmu04514	Cell-Cell Contact	Icosl - Ctla4	FALSE	Icosl	Immunoglobulin superfamily, BTN/MOG	Cell membrane	Immunity, Membrane, Signal, Reference proteome, B-cell activation, Immunoglobulin domain, Cell membrane, Transmembrane helix, Disulfide bond, Transmembrane, Alternative splicing, 3D-structure, Adaptive immunity, Glycoprotein		TRUE	Ctla4		Cell membrane	Systemic lupus erythematosus, Immunity, Membrane, Pharmaceutical, Disulfide bond, Diabetes mellitus, Transmembrane, Alternative splicing, Adaptive immunity, Glycoprotein, Disease variant, Signal, Reference proteome, Immunoglobulin domain, Cell membrane, Transmembrane helix, Phosphoprotein, 3D-structure	Unclassified	Unclassified			TRUE	CellChatDB v1
Inhibitory.L1CAM_L1CAM	Inhibitory	L1CAM_L1CAM	0	0.00380179	0	0	0.00471734	0.00790455	L1CAM	L1cam	L1cam					PMID: 18701456	Cell-Cell Contact	L1cam - L1cam	FALSE	L1cam	Immunoglobulin superfamily, L1/neurofascin/NgCAM	Cell projection, Axon, Growth cone, Cell membrane, Dendrite	Membrane, Intellectual disability, Disulfide bond, Differentiation, Transmembrane, Hereditary spastic paraplegia, Neurogenesis, Alternative splicing, Glycoprotein, Disease variant, Cell projection, Developmental protein, Signal, Reference proteome, Immunoglobulin domain, Cell membrane, Transmembrane helix, Neurodegeneration, Phosphoprotein, Direct protein sequencing, Hirschsprung disease, Cell ad…		TRUE	L1cam	Immunoglobulin superfamily, L1/neurofascin/NgCAM	Cell projection, Axon, Growth cone, Cell membrane, Dendrite	Membrane, Intellectual disability, Disulfide bond, Differentiation, Transmembrane, Hereditary spastic paraplegia, Neurogenesis, Alternative splicing, Glycoprotein, Disease variant, Cell projection, Developmental protein, Signal, Reference proteome, Immunoglobulin domain, Cell membrane, Transmembrane helix, Neurodegeneration, Phosphoprotein, Direct protein sequencing, Hirschsprung disease, Cell ad…	Miscellaneous	IG_AdhesionProteins;StructuralAndAdhesion			TRUE	CellChatDB v1
Inhibitory.NECTIN1_CADM3	Inhibitory	NECTIN1_CADM3	0	0.0113323	0	0	0	0	NECTIN	Nectin1	Cadm3					PMID: 23027581	Cell-Cell Contact	Nectin1 - Cadm3	FALSE	Nectin1	Nectin	Cell membrane, Secreted, Presynaptic cell membrane	Membrane, Host-virus interaction, Secreted, Disulfide bond, Transmembrane, Host cell receptor for virus entry, Receptor, Alternative splicing, Glycoprotein, Cell projection, Signal, Reference proteome, Immunoglobulin domain, Cell membrane, Transmembrane helix, Phosphoprotein, Synapse, Ectodermal dysplasia, 3D-structure, Cell adhesion, Repeat	secreted	TRUE	Cadm3	Nectin	Cell membrane, Cell junction	Membrane, Disulfide bond, Charcot-Marie-Tooth disease, Transmembrane, Neuropathy, Alternative splicing, Glycoprotein, Disease variant, Signal, Reference proteome, Neurodegeneration, Immunoglobulin domain, Cell membrane, Transmembrane helix, Phosphoprotein, Direct protein sequencing, Calcium, 3D-structure, Cell junction, Cell adhesion, Repeat	Miscellaneous	IG_AdhesionProteins;StructuralAndAdhesion			TRUE	CellChatDB v1
Inhibitory.SEMA4A_PLXNB1	Inhibitory	SEMA4A_PLXNB1	0.00113367	0.00912711	0.00591437	0.00933971	0.0026659	0.00586616	SEMA4	Sema4a	Plxnb1					PMID: 27533782	Cell-Cell Contact	Sema4a - Plxnb1	FALSE	Sema4a	Semaphorin	Cell membrane	Immunity, Membrane, Disulfide bond, Differentiation, Transmembrane, Neurogenesis, Alternative splicing, Adaptive immunity, Glycoprotein, Disease variant, Developmental protein, Signal, Reference proteome, Immunoglobulin domain, Cell membrane, Transmembrane helix, Cone-rod dystrophy, Angiogenesis, Retinitis pigmentosa		TRUE	Plxnb1	Plexin	Cell membrane, Secreted	Coiled coil, Membrane, Signal, Reference proteome, Cell membrane, Transmembrane helix, Phosphoprotein, Disulfide bond, Secreted, Transmembrane, Receptor, Alternative splicing, Repeat, 3D-structure, Glycoprotein	Receptors	Other_receptors;Plexin		secreted	TRUE	CellChatDB v1
Inhibitory.SEMA4D_PLXNB1	Inhibitory	SEMA4D_PLXNB1	0.00178036	0.00362063	0.00524749	0.00114068	0.00750628	0.00726288	SEMA4	Sema4d	Plxnb1					PMID: 27533782	Cell-Cell Contact	Sema4d - Plxnb1	FALSE	Sema4d	Semaphorin	Cell membrane	Membrane, Disulfide bond, Differentiation, Transmembrane, Receptor, Neurogenesis, Alternative splicing, Glycoprotein, Signal, Developmental protein, Reference proteome, Immunoglobulin domain, Cell membrane, Transmembrane helix, Phosphoprotein, 3D-structure		TRUE	Plxnb1	Plexin	Cell membrane, Secreted	Coiled coil, Membrane, Signal, Reference proteome, Cell membrane, Transmembrane helix, Phosphoprotein, Disulfide bond, Secreted, Transmembrane, Receptor, Alternative splicing, Repeat, 3D-structure, Glycoprotein	Receptors	Other_receptors;Plexin		secreted	TRUE	CellChatDB v1
Inhibitory.TAX1BP3_ADGRB2	Inhibitory	TAX1BP3_ADGRB2	0	0.000555025	0	0.000604973	0	0	ADGRB	Tax1bp3	Adgrb2					PMID: 31462748	Cell-Cell Contact	Tax1bp3 - Adgrb2	FALSE	Tax1bp3		Cytoplasm, Nucleus, Cell membrane	Membrane, Reference proteome, Wnt signaling pathway, Cell membrane, Nucleus, Phosphoprotein, Cytoplasm, 3D-structure, Acetylation		TRUE	Adgrb2	G-protein coupled receptor 2	Cell membrane	Membrane, Disulfide bond, Transmembrane, Receptor, Alternative splicing, Glycoprotein, Transducer, Disease variant, Signal, Reference proteome, Cell membrane, Transmembrane helix, Phosphoprotein, Direct protein sequencing, G-protein coupled receptor, Repeat	Receptors	Adhesion;GPCR			TRUE	CellChatDB v2
Inhibitory.APP_SORL1	Inhibitory	APP_SORL1	0.00187318	0.00967968	0.00116237	0.014215	0.00100944	0	APP	App	Sorl1					PMID: 24523320	Cell-Cell Contact	App - Sorl1	FALSE	App	APP	Perikaryon, Cell projection, Membrane, Cytoplasmic vesicle, Growth cone, Clathrin-coated pit, Cell membrane, Early endosome	Secreted, Copper, Alzheimer disease, Cytoplasm, Notch signaling pathway, Cytoplasmic vesicle, Endoplasmic reticulum, Glycoprotein, Disease variant, Cell projection, Metal-binding, Transmembrane helix, Cell membrane, Direct protein sequencing, Golgi apparatus, Zinc, Isopeptide bond, Amyloid, Heparin-binding, Ubl conjugation, Protease inhibitor, Membrane, Disulfide bond, Transmembrane, Iron, Endoso…		TRUE	Sorl1	VPS10-related sortilin	Golgi apparatus, Secreted, trans-Golgi network membrane, Early endosome membrane, Multivesicular body membrane, Cytoplasmic vesicle, Secretory vesicle membrane, Golgi apparatus membrane, Endosome membrane, Endosome, Recycling endosome membrane, Cell membrane, Endoplasmic reticulum membrane	Membrane, Secreted, Disulfide bond, Transmembrane, Receptor, Alzheimer disease, EGF-like domain, Cytoplasmic vesicle, Endoplasmic reticulum, Glycoprotein, Amyloidosis, Disease variant, Endocytosis, Signal, Reference proteome, Neurodegeneration, Cell membrane, Transmembrane helix, Phosphoprotein, Transport, Direct protein sequencing, Golgi apparatus, Cleavage on pair of basic residues, 3D-structur…	Receptors	LDLR;Other_receptors		secreted	TRUE	CellChatDB v2
ISN.BMP2_BMPR1A_BMPR2	ISN	BMP2_BMPR1A_BMPR2	0	0.00193958	0.00332135	0.00757018	0	0	BMP	Bmp2	BMPR1A_BMPR2		BMP antagonist		BMP inhibition receptor	KEGG: mmu04350; PMID:26893264	Secreted Signaling	Bmp2 - (Bmpr1a+Bmpr2)	FALSE	Bmp2	TGF-beta	Secreted	Pharmaceutical, Disulfide bond, Differentiation, Secreted, Growth factor, Cytokine, Glycoprotein, Disease variant, Signal, Developmental protein, Reference proteome, Phosphoprotein, Cleavage on pair of basic residues, Osteogenesis, Chondrogenesis, 3D-structure, Dwarfism	cytokine;growth factor	FALSE	Bmpr1a, Bmpr2	Protein kinase superfamily, TKL Ser/Thr protein kinase	Cell membrane, Cell surface	Membrane, Disulfide bond, Transmembrane, Kinase, ATP-binding, Receptor, Alternative splicing, Transferase, Glycoprotein, Manganese, Disease variant, Signal, Reference proteome, Metal-binding, Transmembrane helix, Cell membrane, Phosphoprotein, Serine/threonine-protein kinase, 3D-structure, Nucleotide-binding, Magnesium	Receptors	Act.TGFB;Kinase			TRUE	CellChatDB v1
ISN.BMP7_BMPR1A_BMPR2	ISN	BMP7_BMPR1A_BMPR2	0	0	0.00257322	0	0	0	BMP	Bmp7	BMPR1A_BMPR2		BMP antagonist		BMP inhibition receptor	KEGG: mmu04350; PMID:26893264	Secreted Signaling	Bmp7 - (Bmpr1a+Bmpr2)	FALSE	Bmp7	TGF-beta	Secreted	Signal, Developmental protein, Reference proteome, Pharmaceutical, Disulfide bond, Differentiation, Secreted, Growth factor, Direct protein sequencing, Osteogenesis, Chondrogenesis, 3D-structure, Cytokine, Glycoprotein	cytokine;growth factor	FALSE	Bmpr1a, Bmpr2	Protein kinase superfamily, TKL Ser/Thr protein kinase	Cell membrane, Cell surface	Membrane, Disulfide bond, Transmembrane, Kinase, ATP-binding, Receptor, Alternative splicing, Transferase, Glycoprotein, Manganese, Disease variant, Signal, Reference proteome, Metal-binding, Transmembrane helix, Cell membrane, Phosphoprotein, Serine/threonine-protein kinase, 3D-structure, Nucleotide-binding, Magnesium	Receptors	Act.TGFB;Kinase			TRUE	CellChatDB v1
ISN.WNT11_FZD3	ISN	WNT11_FZD3	0	0.00117315	0	0	0	0	ncWNT	Wnt11	Fzd3			ncWNT activation receptor		KEGG: mmu04310	Secreted Signaling	Wnt11 - Fzd3	FALSE	Wnt11	Wnt	Extracellular matrix, Secreted, Extracellular space	Signal, Developmental protein, Reference proteome, Wnt signaling pathway, Lipoprotein, Extracellular matrix, Disulfide bond, Secreted, Glycoprotein	wnt family	FALSE	Fzd3	G-protein coupled receptor Fz/Smo	Apical cell membrane, Membrane, Cell surface, Cell membrane	Membrane, Disulfide bond, Transmembrane, Receptor, Neurogenesis, Alternative splicing, Glycoprotein, Transducer, Signal, Developmental protein, Reference proteome, Wnt signaling pathway, Cell membrane, Transmembrane helix, Direct protein sequencing, G-protein coupled receptor, Ubl conjugation	Receptors	Frizzled;GPCR			TRUE	CellChatDB v1
ISN.IGF1_IGF1R	ISN	IGF1_IGF1R	0.00716045	0.0106635	0	0.0304531	0	0	IGF	Igf1	Igf1r		IGF antagonist			PMID: 14604834	Secreted Signaling	Igf1 - Igf1r	FALSE	Igf1	Insulin	Secreted	Signal, Reference proteome, Disulfide bond, Secreted, Growth factor, Direct protein sequencing, Alternative splicing, Deafness, 3D-structure	growth factor	FALSE	Igf1r	Protein kinase superfamily, Tyr protein kinase	Cell membrane	Membrane, Host-virus interaction, Disulfide bond, Transmembrane, Kinase, ATP-binding, Receptor, Tyrosine-protein kinase, Repeat, Transferase, Glycoprotein, Disease variant, Signal, Reference proteome, Cell membrane, Transmembrane helix, Phosphoprotein, Direct protein sequencing, Cleavage on pair of basic residues, Isopeptide bond, 3D-structure, Nucleotide-binding, Ubl conjugation	Receptors	InsR;Kinase			TRUE	CellChatDB v1
ISN.GAS6_TYRO3	ISN	GAS6_TYRO3	0.00242499	0.00567654	0	0.017206	0.0015163	0	GAS	Gas6	Tyro3					PMID: 27801848	Secreted Signaling	Gas6 - Tyro3	FALSE	Gas6		Secreted	Signal, Growth regulation, Reference proteome, Host-virus interaction, Metal-binding, Disulfide bond, Phosphoprotein, Secreted, Gamma-carboxyglutamic acid, Calcium, 3D-structure, Glycoprotein, Alternative splicing, EGF-like domain, Repeat	secreted	FALSE	Tyro3	Protein kinase superfamily, Tyr protein kinase	Cell membrane	Membrane, Host-virus interaction, Disulfide bond, Transmembrane, Kinase, ATP-binding, Host cell receptor for virus entry, Receptor, Tyrosine-protein kinase, Transferase, Glycoprotein, Signal, Reference proteome, Immunoglobulin domain, Cell membrane, Transmembrane helix, Phosphoprotein, 3D-structure, Nucleotide-binding, Cell adhesion, Repeat	Receptors	Axl;Kinase			TRUE	CellChatDB v1
ISN.GRN_SORT1	ISN	GRN_SORT1	0.00762446	0.0145369	0.0020423	0.021809	0.00277682	0.00182531	GRN	Grn	Sort1					PMID: 29555433	Secreted Signaling	Grn - Sort1	FALSE	Grn	Granulin	Secreted, Lysosome	Lysosome, Signal, Reference proteome, Neurodegeneration, Neuronal ceroid lipofuscinosis, Disulfide bond, Secreted, Direct protein sequencing, Alternative splicing, Repeat, 3D-structure, Cytokine, Glycoprotein			Sort1	VPS10-related sortilin	Golgi apparatus, Golgi stack membrane, Lysosome membrane, Cell membrane, Nucleus membrane, Endosome membrane, Endoplasmic reticulum membrane	Membrane, Disulfide bond, Differentiation, Transmembrane, Receptor, Alternative splicing, Endoplasmic reticulum, Glycoprotein, Lysosome, Endocytosis, Developmental protein, Signal, Reference proteome, Lipoprotein, Cell membrane, Transmembrane helix, Nucleus, Phosphoprotein, Transport, Direct protein sequencing, Golgi apparatus, Cleavage on pair of basic residues, Osteogenesis, 3D-structure, Palmi…	Receptors	Other_receptors;VPS10R			TRUE	CellChatDB v1
ISN.PROS1_TYRO3	ISN	PROS1_TYRO3	0	0.00116363	0	0.00568373	0	0	PROS	Pros1	Tyro3					PMID: 30501104	Secreted Signaling	Pros1 - Tyro3	FALSE	Pros1		Secreted	Blood coagulation, Disulfide bond, Secreted, Gamma-carboxyglutamic acid, EGF-like domain, Thrombophilia, Glycoprotein, Disease variant, Fibrinolysis, Hydroxylation, Signal, Reference proteome, Calcium, Cleavage on pair of basic residues, Zymogen, 3D-structure, Hemostasis, Repeat			Tyro3	Protein kinase superfamily, Tyr protein kinase	Cell membrane	Membrane, Host-virus interaction, Disulfide bond, Transmembrane, Kinase, ATP-binding, Host cell receptor for virus entry, Receptor, Tyrosine-protein kinase, Transferase, Glycoprotein, Signal, Reference proteome, Immunoglobulin domain, Cell membrane, Transmembrane helix, Phosphoprotein, 3D-structure, Nucleotide-binding, Cell adhesion, Repeat	Receptors	Axl;Kinase			TRUE	CellChatDB v1
ISN.KLK8_F2R	ISN	KLK8_F2R	0	0	0.00181244	0	0	0.00149398	KLK	Klk8	F2r					PMID: 34552064	Secreted Signaling	Klk8 - F2r	FALSE	Klk8	Peptidase S1	Cytoplasm, Secreted	Signal, Hydrolase, Reference proteome, Disulfide bond, Protease, Secreted, Cytoplasm, Zymogen, Alternative splicing, 3D-structure, Serine protease, Glycoprotein			F2r	G-protein coupled receptor 1	Cell membrane	Transducer, Blood coagulation, Membrane, Signal, Reference proteome, Cell membrane, Transmembrane helix, Disulfide bond, Phosphoprotein, Transmembrane, Receptor, G-protein coupled receptor, 3D-structure, Hemostasis, Glycoprotein	Receptors	GPCR;Rhodopsin			TRUE	CellChatDB v2
ISN.PTPRS_NTRK3	ISN	PTPRS_NTRK3	0.00365779	0.0146051	0	0.00442279	0	0	PTPR	Ptprs	Ntrk3					PMID:21262467;PMID:25385546;	Secreted Signaling	Ptprs - Ntrk3	FALSE	Ptprs	Protein-tyrosine phosphatase	Perikaryon, Cell projection, Axon, Synaptosome, Synaptic vesicle membrane, Cytoplasmic vesicle, Growth cone, Neuron projection, Secretory vesicle, Postsynaptic density, Synapse, Cell membrane	Membrane, Disulfide bond, Transmembrane, Receptor, Alternative splicing, Cytoplasmic vesicle, Glycoprotein, Cell projection, Hydrolase, Reference proteome, Signal, Immunoglobulin domain, Cell membrane, Transmembrane helix, Synaptosome, Synapse, Protein phosphatase, 3D-structure, Cell adhesion, Heparin-binding, Repeat		TRUE	Ntrk3	Protein kinase superfamily, Tyr protein kinase	Membrane	Membrane, Leucine-rich repeat, Disulfide bond, Differentiation, Kinase, Transmembrane, ATP-binding, Receptor, Neurogenesis, Alternative splicing, Tyrosine-protein kinase, Transferase, Glycoprotein, Developmental protein, Signal, Reference proteome, Immunoglobulin domain, Transmembrane helix, Phosphoprotein, Direct protein sequencing, 3D-structure, Nucleotide-binding, Repeat	Receptors	Kinase;neutrophin			TRUE	CellChatDB v2
ISN.LGALS9_P4HB	ISN	LGALS9_P4HB	0.000337403	0.000650169	0.0011396	0.00117591	0.000555473	0.000413653	GALECTIN	Lgals9	P4hb					PMID:21670307;uniprot	Secreted Signaling	Lgals9 - P4hb	FALSE	Lgals9		Cytoplasm, Secreted, Nucleus	Lectin, Alternative splicing, Reference proteome, Repeat, Lectin, Immunity, Reference proteome, Nucleus, Secreted, Chemotaxis, Cytoplasm, Alternative splicing, 3D-structure, Repeat, Lectin, Reference proteome, Repeat	immune-related	FALSE	P4hb	Protein disulfide isomerase	Melanosome, Endoplasmic reticulum, Endoplasmic reticulum lumen, Cell membrane	Membrane, Disulfide bond, Osteogenesis imperfecta, Isomerase, Endoplasmic reticulum, Chaperone, Disease variant, Signal, Reference proteome, Cell membrane, Phosphoprotein, Direct protein sequencing, Craniosynostosis, Redox-active center, 3D-structure, Acetylation, Repeat					FALSE	CellChatDB v2
ISN.LAMB3_SV2A	ISN	LAMB3_SV2A	0.00237781	0	0	0	0	0	LAMININ	Lamb3	Sv2a					KEGG: mmu04512	ECM-Receptor	Lamb3 - Sv2a	TRUE	Lamb3		Extracellular matrix, Secreted, Extracellular space, Basement membrane	Disease variant, Coiled coil, Signal, Reference proteome, Basement membrane, Extracellular matrix, Disulfide bond, Secreted, Amelogenesis imperfecta, Direct protein sequencing, Epidermolysis bullosa, Repeat, Cell adhesion, Laminin EGF-like domain, Glycoprotein			Sv2a	Major facilitator	Cytoplasmic vesicle, Secretory vesicle, Presynapse, Synaptic vesicle membrane	Cell projection, Membrane, Reference proteome, Transmembrane helix, Phosphoprotein, Transmembrane, Transport, Alternative splicing, Neurotransmitter transport, Synapse, 3D-structure, Cytoplasmic vesicle, Glycoprotein	Transporters	MFS;SLC;SV2				CellChatDB v1
ISN.LAMB3_SV2B	ISN	LAMB3_SV2B	0.00102638	0	0	0	0	0	LAMININ	Lamb3	Sv2b					KEGG: mmu04512	ECM-Receptor	Lamb3 - Sv2b	TRUE	Lamb3		Extracellular matrix, Secreted, Extracellular space, Basement membrane	Disease variant, Coiled coil, Signal, Reference proteome, Basement membrane, Extracellular matrix, Disulfide bond, Secreted, Amelogenesis imperfecta, Direct protein sequencing, Epidermolysis bullosa, Repeat, Cell adhesion, Laminin EGF-like domain, Glycoprotein			Sv2b	Major facilitator	Cytoplasmic vesicle, Acrosome, Synaptic vesicle membrane, Secretory vesicle	Membrane, Reference proteome, Transmembrane helix, Phosphoprotein, Transmembrane, Transport, Alternative splicing, Neurotransmitter transport, Synapse, Cytoplasmic vesicle, Glycoprotein	Transporters	MFS;SLC;SV2				CellChatDB v1
ISN.LAMB3_SV2C	ISN	LAMB3_SV2C	0.00221996	0	0	0	0	0	LAMININ	Lamb3	Sv2c					KEGG: mmu04512	ECM-Receptor	Lamb3 - Sv2c	TRUE	Lamb3		Extracellular matrix, Secreted, Extracellular space, Basement membrane	Disease variant, Coiled coil, Signal, Reference proteome, Basement membrane, Extracellular matrix, Disulfide bond, Secreted, Amelogenesis imperfecta, Direct protein sequencing, Epidermolysis bullosa, Repeat, Cell adhesion, Laminin EGF-like domain, Glycoprotein			Sv2c	Major facilitator	Cytoplasmic vesicle, Secretory vesicle, Synaptic vesicle membrane	Membrane, Reference proteome, Transmembrane helix, Phosphoprotein, Transmembrane, Transport, Synapse, Neurotransmitter transport, 3D-structure, Cytoplasmic vesicle, Glycoprotein	Transporters	MFS;SLC;SV2				CellChatDB v1
ISN.LAMB3_DAG1	ISN	LAMB3_DAG1	0.000556825	0	0	0	0	0	LAMININ	Lamb3	Dag1					KEGG: mmu04512	ECM-Receptor	Lamb3 - Dag1	TRUE	Lamb3		Extracellular matrix, Secreted, Extracellular space, Basement membrane	Disease variant, Coiled coil, Signal, Reference proteome, Basement membrane, Extracellular matrix, Disulfide bond, Secreted, Amelogenesis imperfecta, Direct protein sequencing, Epidermolysis bullosa, Repeat, Cell adhesion, Laminin EGF-like domain, Glycoprotein			Dag1		Secreted, Nucleoplasm, Cell membrane, Cytoplasm, Nucleus, Postsynaptic cell membrane, Sarcolemma, Extracellular space, Cytoskeleton	Membrane, Host-virus interaction, Lissencephaly, Secreted, Disulfide bond, Transmembrane, Dystroglycanopathy, Receptor, Host cell receptor for virus entry, Cytoplasm, Glycoprotein, Disease variant, Signal, Reference proteome, Cell membrane, Transmembrane helix, Nucleus, Phosphoprotein, Congenital muscular dystrophy, Limb-girdle muscular dystrophy, Cytoskeleton, Postsynaptic cell membrane, Synapse…	Unclassified	Unclassified		secreted	TRUE	CellChatDB v1
ISN.2arachidonoylglycerol-2AG-DAGLB_CNR1	ISN	2arachidonoylglycerol-2AG-DAGLB_CNR1	0.00478471	0.00788909	0	0.0286528	0	0	2-AG	2AG-DAGLB	Cnr1					PMID: 15115777	Non-protein Signaling	2AG-DAGLB - Cnr1	TRUE	Daglb	AB hydrolase superfamily, Lipase	Cell membrane	Membrane, Hydrolase, Reference proteome, Cell membrane, Transmembrane helix, Phosphoprotein, Metal-binding, Lipid metabolism, Lipid degradation, Transmembrane, Calcium, Alternative splicing		TRUE	Cnr1	G-protein coupled receptor 1	Presynapse, Cell projection, Axon, Mitochondrion outer membrane, Membrane raft, Cell membrane	Membrane, Mitochondrion outer membrane, Mitochondrion, Transmembrane, Receptor, Alternative splicing, Glycoprotein, Transducer, Cell projection, Reference proteome, Lipoprotein, Obesity, Transmembrane helix, Cell membrane, Phosphoprotein, Synapse, G-protein coupled receptor, 3D-structure, Palmitate	Receptors	GPCR;Rhodopsin			TRUE	CellChatDB v2
ISN.Cholesterol-Cholesterol-LIPA_RORA	ISN	Cholesterol-Cholesterol-LIPA_RORA	0.00352045	0.00926559	0	0.0156229	0.00247204	0.00296907	Cholesterol	Cholesterol-LIPA	Rora					HMRbase;PMID:12467577;PDB:1N83	Non-protein Signaling	Cholesterol-LIPA - Rora	FALSE	Lipa	AB hydrolase superfamily, Lipase	Lysosome	Lysosome, Disease variant, Signal, Hydrolase, Reference proteome, Lipid metabolism, Lipid degradation, Direct protein sequencing, Alternative splicing, 3D-structure, Glycoprotein		FALSE	Rora	Nuclear hormone receptor	Nucleus	Intellectual disability, DNA-binding, Activator, Zinc-finger, Alternative promoter usage, Receptor, Alternative splicing, Transcription regulation, Methylation, Disease variant, Developmental protein, Biological rhythms, Reference proteome, Metal-binding, Epilepsy, Nucleus, Phosphoprotein, Zinc, Isopeptide bond, 3D-structure, Transcription, Ubl conjugation					FALSE	CellChatDB v2
ISN.PPIA_BSG	ISN	PPIA_BSG	0.153244	0.154392	0.175395	0.147591	0.172713	0.178032	CypA	Ppia	Bsg					PMID: 36012604	Non-protein Signaling	Ppia - Bsg	FALSE	Ppia	Cyclophilin-type PPIase	Cytoplasm, Secreted, Nucleus	Host-virus interaction, Secreted, Rotamase, Cytoplasm, Alternative splicing, Isomerase, Glycoprotein, Reference proteome, Nucleus, Phosphoprotein, Apoptosis, Direct protein sequencing, Isopeptide bond, 3D-structure, Acetylation, Ubl conjugation	secreted	FALSE	Bsg		Melanosome	Membrane, Host-virus interaction, Disulfide bond, Transmembrane, Alternative promoter usage, Host cell receptor for virus entry, Receptor, Alternative splicing, Endoplasmic reticulum, Blood group antigen, Glycoprotein, Lectin, Cell projection, Signal, Reference proteome, Immunoglobulin domain, Cell membrane, Transmembrane helix, Phosphoprotein, Direct protein sequencing, Mannose-binding, Angiogen…	Unclassified	Unclassified			TRUE	CellChatDB v2
ISN.CADM1_CADM1	ISN	CADM1_CADM1	0	0.0134488	0	0	0	0	CADM	Cadm1	Cadm1					PMID: 24503895	Cell-Cell Contact	Cadm1 - Cadm1	FALSE	Cadm1	Nectin	Synapse, Cell membrane	Immunity, Membrane, Host-virus interaction, Disulfide bond, Differentiation, Transmembrane, Spermatogenesis, Alternative splicing, Glycoprotein, Developmental protein, Signal, Reference proteome, Immunoglobulin domain, Cell membrane, Transmembrane helix, Phosphoprotein, Apoptosis, Synapse, 3D-structure, Tumor suppressor, Cell adhesion, Repeat		TRUE	Cadm1	Nectin	Synapse, Cell membrane	Immunity, Membrane, Host-virus interaction, Disulfide bond, Differentiation, Transmembrane, Spermatogenesis, Alternative splicing, Glycoprotein, Developmental protein, Signal, Reference proteome, Immunoglobulin domain, Cell membrane, Transmembrane helix, Phosphoprotein, Apoptosis, Synapse, 3D-structure, Tumor suppressor, Cell adhesion, Repeat	Miscellaneous	IG_AdhesionProteins;StructuralAndAdhesion			TRUE	CellChatDB v1
ISN.CD6_ALCAM	ISN	CD6_ALCAM	0	0	0	0	0.0418153	0	CD6	Cd6	Alcam					PMID: 23602662	Cell-Cell Contact	Cd6 - Alcam	FALSE	Cd6		Cell membrane	Immunity, Membrane, Secreted, Disulfide bond, Transmembrane, Alternative splicing, Adaptive immunity, Glycoprotein, Signal, Reference proteome, Cell membrane, Transmembrane helix, Phosphoprotein, Innate immunity, 3D-structure, Cell adhesion, Repeat	secreted	TRUE	Alcam		Cell membrane, Dendrite, Cell projection, Axon	Immunity, Membrane, Disulfide bond, Secreted, Transmembrane, Alternative splicing, Adaptive immunity, Glycoprotein, Cell projection, Signal, Reference proteome, Immunoglobulin domain, Cell membrane, Transmembrane helix, Direct protein sequencing, 3D-structure, Cell adhesion, Repeat	Unclassified	Unclassified		secreted	TRUE	CellChatDB v1
ISN.CD80_CTLA4	ISN	CD80_CTLA4	0.00609501	0.0279341	0	0	0	0	CD80	Cd80	Ctla4					PMID: 23954143	Cell-Cell Contact	Cd80 - Ctla4	FALSE	Cd80		Membrane	Membrane, Signal, Reference proteome, Host-virus interaction, Immunoglobulin domain, Transmembrane helix, Disulfide bond, Phosphoprotein, Transmembrane, Direct protein sequencing, Host cell receptor for virus entry, Receptor, Alternative splicing, 3D-structure, Glycoprotein		TRUE	Ctla4		Cell membrane	Systemic lupus erythematosus, Immunity, Membrane, Pharmaceutical, Disulfide bond, Diabetes mellitus, Transmembrane, Alternative splicing, Adaptive immunity, Glycoprotein, Disease variant, Signal, Reference proteome, Immunoglobulin domain, Cell membrane, Transmembrane helix, Phosphoprotein, 3D-structure	Unclassified	Unclassified			TRUE	CellChatDB v1
ISN.CD86_CTLA4	ISN	CD86_CTLA4	0.075852	0.0853602	0	0.0903045	0	0	CD86	Cd86	Ctla4					PMID: 23954143	Cell-Cell Contact	Cd86 - Ctla4	FALSE	Cd86		Cell membrane	Immunity, Membrane, Host-virus interaction, Disulfide bond, Transmembrane, Host cell receptor for virus entry, Receptor, Alternative splicing, Adaptive immunity, Glycoprotein, Signal, Reference proteome, Immunoglobulin domain, Cell membrane, Transmembrane helix, 3D-structure, Ubl conjugation		TRUE	Ctla4		Cell membrane	Systemic lupus erythematosus, Immunity, Membrane, Pharmaceutical, Disulfide bond, Diabetes mellitus, Transmembrane, Alternative splicing, Adaptive immunity, Glycoprotein, Disease variant, Signal, Reference proteome, Immunoglobulin domain, Cell membrane, Transmembrane helix, Phosphoprotein, 3D-structure	Unclassified	Unclassified			TRUE	CellChatDB v1
ISN.ICOSL_CTLA4	ISN	ICOSL_CTLA4	0.00845568	0.0332546	0	0.00992156	0	0	ICOS	Icosl	Ctla4					KEGG: mmu04514	Cell-Cell Contact	Icosl - Ctla4	FALSE	Icosl	Immunoglobulin superfamily, BTN/MOG	Cell membrane	Immunity, Membrane, Signal, Reference proteome, B-cell activation, Immunoglobulin domain, Cell membrane, Transmembrane helix, Disulfide bond, Transmembrane, Alternative splicing, 3D-structure, Adaptive immunity, Glycoprotein		TRUE	Ctla4		Cell membrane	Systemic lupus erythematosus, Immunity, Membrane, Pharmaceutical, Disulfide bond, Diabetes mellitus, Transmembrane, Alternative splicing, Adaptive immunity, Glycoprotein, Disease variant, Signal, Reference proteome, Immunoglobulin domain, Cell membrane, Transmembrane helix, Phosphoprotein, 3D-structure	Unclassified	Unclassified			TRUE	CellChatDB v1
ISN.L1CAM_L1CAM	ISN	L1CAM_L1CAM	0	0.00631665	0	0	0.00783308	0.0130977	L1CAM	L1cam	L1cam					PMID: 18701456	Cell-Cell Contact	L1cam - L1cam	FALSE	L1cam	Immunoglobulin superfamily, L1/neurofascin/NgCAM	Cell projection, Axon, Growth cone, Cell membrane, Dendrite	Membrane, Intellectual disability, Disulfide bond, Differentiation, Transmembrane, Hereditary spastic paraplegia, Neurogenesis, Alternative splicing, Glycoprotein, Disease variant, Cell projection, Developmental protein, Signal, Reference proteome, Immunoglobulin domain, Cell membrane, Transmembrane helix, Neurodegeneration, Phosphoprotein, Direct protein sequencing, Hirschsprung disease, Cell ad…		TRUE	L1cam	Immunoglobulin superfamily, L1/neurofascin/NgCAM	Cell projection, Axon, Growth cone, Cell membrane, Dendrite	Membrane, Intellectual disability, Disulfide bond, Differentiation, Transmembrane, Hereditary spastic paraplegia, Neurogenesis, Alternative splicing, Glycoprotein, Disease variant, Cell projection, Developmental protein, Signal, Reference proteome, Immunoglobulin domain, Cell membrane, Transmembrane helix, Neurodegeneration, Phosphoprotein, Direct protein sequencing, Hirschsprung disease, Cell ad…	Miscellaneous	IG_AdhesionProteins;StructuralAndAdhesion			TRUE	CellChatDB v1
ISN.NECTIN1_CADM3	ISN	NECTIN1_CADM3	0	0.0127073	0	0	0	0	NECTIN	Nectin1	Cadm3					PMID: 23027581	Cell-Cell Contact	Nectin1 - Cadm3	FALSE	Nectin1	Nectin	Cell membrane, Secreted, Presynaptic cell membrane	Membrane, Host-virus interaction, Secreted, Disulfide bond, Transmembrane, Host cell receptor for virus entry, Receptor, Alternative splicing, Glycoprotein, Cell projection, Signal, Reference proteome, Immunoglobulin domain, Cell membrane, Transmembrane helix, Phosphoprotein, Synapse, Ectodermal dysplasia, 3D-structure, Cell adhesion, Repeat	secreted	TRUE	Cadm3	Nectin	Cell membrane, Cell junction	Membrane, Disulfide bond, Charcot-Marie-Tooth disease, Transmembrane, Neuropathy, Alternative splicing, Glycoprotein, Disease variant, Signal, Reference proteome, Neurodegeneration, Immunoglobulin domain, Cell membrane, Transmembrane helix, Phosphoprotein, Direct protein sequencing, Calcium, 3D-structure, Cell junction, Cell adhesion, Repeat	Miscellaneous	IG_AdhesionProteins;StructuralAndAdhesion			TRUE	CellChatDB v1
ISN.SEMA4A_NRP1_PLXNA4	ISN	SEMA4A_NRP1_PLXNA4	0.00175349	0.0140558	0.00912412	0.0143815	0.00412	0.00904998	SEMA4	Sema4a	NRP1_PLXNA4					PMID: 27533782	Cell-Cell Contact	Sema4a - (Nrp1+Plxna4)	FALSE	Sema4a	Semaphorin	Cell membrane	Immunity, Membrane, Disulfide bond, Differentiation, Transmembrane, Neurogenesis, Alternative splicing, Adaptive immunity, Glycoprotein, Disease variant, Developmental protein, Signal, Reference proteome, Immunoglobulin domain, Cell membrane, Transmembrane helix, Cone-rod dystrophy, Angiogenesis, Retinitis pigmentosa		TRUE	Nrp1, Plxna4	Plexin, Neuropilin	Cell membrane, Cytoplasm, Secreted, Mitochondrion membrane	Membrane, Signal, Reference proteome, Cell membrane, Transmembrane helix, Disulfide bond, Transmembrane, Receptor, Alternative splicing, Repeat, 3D-structure, Acetylation, Glycoprotein, Host-virus interaction, Mitochondrion, Secreted, Differentiation, Neurogenesis, Cytoplasm, Developmental protein, Metal-binding, Phosphoprotein, Heparan sulfate, Direct protein sequencing, Calcium, Angiogenesis, H…	Receptors	Neuropilin;Other_receptors, Other_receptors;Plexin	Adhesion receptor	growth factor	TRUE	CellChatDB v1
ISN.SEMA4A_PLXNB1	ISN	SEMA4A_PLXNB1	0.000320316	0.00259375	0.00167686	0.00265457	0.000754078	0.00166313	SEMA4	Sema4a	Plxnb1					PMID: 27533782	Cell-Cell Contact	Sema4a - Plxnb1	FALSE	Sema4a	Semaphorin	Cell membrane	Immunity, Membrane, Disulfide bond, Differentiation, Transmembrane, Neurogenesis, Alternative splicing, Adaptive immunity, Glycoprotein, Disease variant, Developmental protein, Signal, Reference proteome, Immunoglobulin domain, Cell membrane, Transmembrane helix, Cone-rod dystrophy, Angiogenesis, Retinitis pigmentosa		TRUE	Plxnb1	Plexin	Cell membrane, Secreted	Coiled coil, Membrane, Signal, Reference proteome, Cell membrane, Transmembrane helix, Phosphoprotein, Disulfide bond, Secreted, Transmembrane, Receptor, Alternative splicing, Repeat, 3D-structure, Glycoprotein	Receptors	Other_receptors;Plexin		secreted	TRUE	CellChatDB v1
ISN.SEMA4D_PLXNB1	ISN	SEMA4D_PLXNB1	0.000503273	0.00102484	0.00148707	0.0003223	0.00213064	0.00206119	SEMA4	Sema4d	Plxnb1					PMID: 27533782	Cell-Cell Contact	Sema4d - Plxnb1	FALSE	Sema4d	Semaphorin	Cell membrane	Membrane, Disulfide bond, Differentiation, Transmembrane, Receptor, Neurogenesis, Alternative splicing, Glycoprotein, Signal, Developmental protein, Reference proteome, Immunoglobulin domain, Cell membrane, Transmembrane helix, Phosphoprotein, 3D-structure		TRUE	Plxnb1	Plexin	Cell membrane, Secreted	Coiled coil, Membrane, Signal, Reference proteome, Cell membrane, Transmembrane helix, Phosphoprotein, Disulfide bond, Secreted, Transmembrane, Receptor, Alternative splicing, Repeat, 3D-structure, Glycoprotein	Receptors	Other_receptors;Plexin		secreted	TRUE	CellChatDB v1
ISN.TAX1BP3_ADGRB1	ISN	TAX1BP3_ADGRB1	0	0.000467112	0	0.000509152	0	0	ADGRB	Tax1bp3	Adgrb1					PMID: 31462748	Cell-Cell Contact	Tax1bp3 - Adgrb1	FALSE	Tax1bp3		Cytoplasm, Nucleus, Cell membrane	Membrane, Reference proteome, Wnt signaling pathway, Cell membrane, Nucleus, Phosphoprotein, Cytoplasm, 3D-structure, Acetylation		TRUE	Adgrb1	G-protein coupled receptor 2	Focal adhesion, Secreted, Cell projection, Cell junction, Postsynaptic density, Phagocytic cup, Cell membrane, Dendritic spine	Immunity, Membrane, Secreted, Disulfide bond, Transmembrane, Receptor, Neurogenesis, Phagocytosis, Repeat, Glycoprotein, Transducer, Cell projection, Signal, Reference proteome, Cell membrane, Innate immunity, Transmembrane helix, Phosphoprotein, Synapse, G-protein coupled receptor, Cell junction, Myogenesis, Ubl conjugation	Receptors	Adhesion;GPCR			TRUE	CellChatDB v2
ISN.ITGAV_ITGB5_ADGRB1	ISN	ITGAV_ITGB5_ADGRB1	0	0.00132239	0	0.00196012	0	0.00090716	ADGRB	ITGAV_ITGB5	Adgrb1					PMID: 31462748	Cell-Cell Contact	(Itgav+Itgb5) - Adgrb1	FALSE	Itgav, Itgb5	Integrin alpha chain, Integrin beta chain	Focal adhesion, Cell membrane, Cell junction, Membrane	Membrane, Host-virus interaction, Disulfide bond, Transmembrane, Host cell receptor for virus entry, Receptor, Alternative splicing, Glycoprotein, Signal, Reference proteome, Integrin, Metal-binding, Transmembrane helix, Cell membrane, Direct protein sequencing, Calcium, Cleavage on pair of basic residues, 3D-structure, Cell junction, Cell adhesion, Repeat, Phosphoprotein		TRUE	Adgrb1	G-protein coupled receptor 2	Focal adhesion, Secreted, Cell projection, Cell junction, Postsynaptic density, Phagocytic cup, Cell membrane, Dendritic spine	Immunity, Membrane, Secreted, Disulfide bond, Transmembrane, Receptor, Neurogenesis, Phagocytosis, Repeat, Glycoprotein, Transducer, Cell projection, Signal, Reference proteome, Cell membrane, Innate immunity, Transmembrane helix, Phosphoprotein, Synapse, G-protein coupled receptor, Cell junction, Myogenesis, Ubl conjugation	Receptors	Adhesion;GPCR			TRUE	CellChatDB v2
ISN.PRNP_ADGRG6	ISN	PRNP_ADGRG6	0.000391387	0.000374376	0.000992751	0.000508881	0	0	ADGRG	Prnp	Adgrg6					PMID: 31462748	Cell-Cell Contact	Prnp - Adgrg6	FALSE	Prnp	Prion	Mitochondrion outer membrane, Golgi apparatus, Cell membrane, GPI-anchor	Membrane, Reference proteome, Alternative initiation, Mitochondrion outer membrane, Mitochondrion, Transmembrane helix, Transmembrane, Membrane, Alternative initiation, Disulfide bond, Copper, Cell cycle, Glycoprotein, Disease variant, Prion, Amyloidosis, Signal, Reference proteome, Lipoprotein, Metal-binding, Cell membrane, GPI-anchor, Direct protein sequencing, Golgi apparatus, Zinc, 3D-structu…		FALSE	Adgrg6	G-protein coupled receptor 2	Cell membrane	Membrane, Disulfide bond, Transmembrane, Receptor, Alternative splicing, Glycoprotein, Transducer, Disease variant, Signal, Reference proteome, Cell membrane, Transmembrane helix, Phosphoprotein, Direct protein sequencing, Cleavage on pair of basic residues, G-protein coupled receptor	Receptors	Adhesion;GPCR			TRUE	CellChatDB v2
ISN.APP_SORL1	ISN	APP_SORL1	0.00549388	0.0279669	0.00341382	0.0407183	0.00296557	0	APP	App	Sorl1					PMID: 24523320	Cell-Cell Contact	App - Sorl1	FALSE	App	APP	Perikaryon, Cell projection, Membrane, Cytoplasmic vesicle, Growth cone, Clathrin-coated pit, Cell membrane, Early endosome	Secreted, Copper, Alzheimer disease, Cytoplasm, Notch signaling pathway, Cytoplasmic vesicle, Endoplasmic reticulum, Glycoprotein, Disease variant, Cell projection, Metal-binding, Transmembrane helix, Cell membrane, Direct protein sequencing, Golgi apparatus, Zinc, Isopeptide bond, Amyloid, Heparin-binding, Ubl conjugation, Protease inhibitor, Membrane, Disulfide bond, Transmembrane, Iron, Endoso…		TRUE	Sorl1	VPS10-related sortilin	Golgi apparatus, Secreted, trans-Golgi network membrane, Early endosome membrane, Multivesicular body membrane, Cytoplasmic vesicle, Secretory vesicle membrane, Golgi apparatus membrane, Endosome membrane, Endosome, Recycling endosome membrane, Cell membrane, Endoplasmic reticulum membrane	Membrane, Secreted, Disulfide bond, Transmembrane, Receptor, Alzheimer disease, EGF-like domain, Cytoplasmic vesicle, Endoplasmic reticulum, Glycoprotein, Amyloidosis, Disease variant, Endocytosis, Signal, Reference proteome, Neurodegeneration, Cell membrane, Transmembrane helix, Phosphoprotein, Transport, Direct protein sequencing, Golgi apparatus, Cleavage on pair of basic residues, 3D-structur…	Receptors	LDLR;Other_receptors		secreted	TRUE	CellChatDB v2
ISN.APP_TNFRSF21	ISN	APP_TNFRSF21	0.00169399	0.00876028	0.0010511	0.0128704	0.000912804	0	APP	App	Tnfrsf21					PMID: 33075465	Cell-Cell Contact	App - Tnfrsf21	FALSE	App	APP	Perikaryon, Cell projection, Membrane, Cytoplasmic vesicle, Growth cone, Clathrin-coated pit, Cell membrane, Early endosome	Secreted, Copper, Alzheimer disease, Cytoplasm, Notch signaling pathway, Cytoplasmic vesicle, Endoplasmic reticulum, Glycoprotein, Disease variant, Cell projection, Metal-binding, Transmembrane helix, Cell membrane, Direct protein sequencing, Golgi apparatus, Zinc, Isopeptide bond, Amyloid, Heparin-binding, Ubl conjugation, Protease inhibitor, Membrane, Disulfide bond, Transmembrane, Iron, Endoso…		TRUE	Tnfrsf21		Cell membrane	Immunity, Membrane, Host-virus interaction, Disulfide bond, Transmembrane, Receptor, Adaptive immunity, Glycoprotein, Signal, Reference proteome, Lipoprotein, Cell membrane, Transmembrane helix, Apoptosis, 3D-structure, Palmitate, Repeat	Receptors	Other_receptors;TNFNGF			TRUE	CellChatDB v2

## Sheet: signalling_LR_net_N_to_I
vec	Cell	LR	Excitatory	IN	Inhibitory	ISN	pathway_name	ligand	receptor	agonist	antagonist	co_A_receptor	co_I_receptor	evidence	annotation	interaction_name_2	is_neurotransmitter	ligand.symbol	ligand.family	ligand.location	ligand.keyword	ligand.secreted_type	ligand.transmembrane	receptor.symbol	receptor.family	receptor.location	receptor.keyword	receptor.surfaceome_main	receptor.surfaceome_sub	receptor.adhesome	receptor.secreted_type	receptor.transmembrane	version
B Cells.TGFB1_TGFBR1_TGFBR2	B Cells	TGFB1_TGFBR1_TGFBR2	0	0	0	0.00334706	TGFb	Tgfb1	TGFbR1_R2	TGFb agonist	TGFb antagonist		TGFb inhibition receptor	KEGG: mmu04350	Secreted Signaling	Tgfb1 - (Tgfbr1+Tgfbr2)	FALSE	Tgfb1	TGF-beta	Extracellular matrix, Secreted, Extracellular space	Disease variant, Signal, Reference proteome, Extracellular matrix, Disulfide bond, Secreted, Mitogen, Growth factor, Direct protein sequencing, Cleavage on pair of basic residues, 3D-structure, Glycoprotein	growth factor	FALSE	Tgfbr1, Tgfbr2	Protein kinase superfamily, TKL Ser/Thr protein kinase	Cell membrane, Secreted, Membrane raft, Cell surface, Cell junction, Tight junction	Membrane, Secreted, Disulfide bond, Kinase, Transmembrane, Differentiation, ATP-binding, Receptor, Alternative splicing, Aortic aneurysm, Transferase, Glycoprotein, Manganese, Disease variant, Growth regulation, Signal, Reference proteome, Metal-binding, Transmembrane helix, Hereditary nonpolyposis colorectal cancer, Cell membrane, Phosphoprotein, Direct protein sequencing, Apoptosis, Craniosynos…	Receptors	Act.TGFB;Kinase			TRUE	CellChatDB v1
B Cells.TGFB2_TGFBR1_TGFBR2	B Cells	TGFB2_TGFBR1_TGFBR2	0	0	0	0.0008561	TGFb	Tgfb2	TGFbR1_R2	TGFb agonist	TGFb antagonist		TGFb inhibition receptor	KEGG: mmu04350	Secreted Signaling	Tgfb2 - (Tgfbr1+Tgfbr2)	FALSE	Tgfb2	TGF-beta	Extracellular matrix, Secreted, Extracellular space	Disease variant, Chromosomal rearrangement, Signal, Reference proteome, Disulfide bond, Secreted, Extracellular matrix, Mitogen, Growth factor, Direct protein sequencing, 3D-structure, Cleavage on pair of basic residues, Alternative splicing, Aortic aneurysm, Glycoprotein	growth factor	FALSE	Tgfbr1, Tgfbr2	Protein kinase superfamily, TKL Ser/Thr protein kinase	Cell membrane, Secreted, Membrane raft, Cell surface, Cell junction, Tight junction	Membrane, Secreted, Disulfide bond, Kinase, Transmembrane, Differentiation, ATP-binding, Receptor, Alternative splicing, Aortic aneurysm, Transferase, Glycoprotein, Manganese, Disease variant, Growth regulation, Signal, Reference proteome, Metal-binding, Transmembrane helix, Hereditary nonpolyposis colorectal cancer, Cell membrane, Phosphoprotein, Direct protein sequencing, Apoptosis, Craniosynos…	Receptors	Act.TGFB;Kinase			TRUE	CellChatDB v1
B Cells.MIF_CD74_CXCR4	B Cells	MIF_CD74_CXCR4	0.0321416	0.0682213	0.0279247	0.122741	MIF	Mif	CD74_CXCR4					PMID: 29637711; PMID: 24760155	Secreted Signaling	Mif - (Cd74+Cxcr4)	FALSE	Mif	MIF	Cytoplasm, Secreted	Immunity, Reference proteome, Innate immunity, Secreted, Direct protein sequencing, Cytoplasm, 3D-structure, Isomerase, Inflammatory response, Cytokine, Acetylation			Cd74, Cxcr4	G-protein coupled receptor 1	Golgi apparatus, Cell membrane, Endoplasmic reticulum membrane, trans-Golgi network, Lysosome, Endosome, Late endosome, Early endosome, Cell junction	Immunity, Membrane, Alternative initiation, Disulfide bond, Transmembrane, Signal-anchor, Alternative splicing, Adaptive immunity, Endoplasmic reticulum, Glycoprotein, Chaperone, Lysosome, Reference proteome, Cell membrane, Transmembrane helix, Phosphoprotein, Direct protein sequencing, Golgi apparatus, 3D-structure, Endosome, Proteoglycan, Host-virus interaction, Host cell receptor for virus ent…	Unclassified, Receptors	Unclassified, GPCR;Rhodopsin			TRUE	CellChatDB v1
B Cells.MIF_CD74_CD44	B Cells	MIF_CD74_CD44	0.027143	0.0579474	0.0235658	0.105184	MIF	Mif	CD74_CD44					PMID: 29637711; PMID: 26175090	Secreted Signaling	Mif - (Cd74+Cd44)	FALSE	Mif	MIF	Cytoplasm, Secreted	Immunity, Reference proteome, Innate immunity, Secreted, Direct protein sequencing, Cytoplasm, 3D-structure, Isomerase, Inflammatory response, Cytokine, Acetylation			Cd74, Cd44		Cell membrane, Microvillus, Cell projection, Golgi apparatus, Endoplasmic reticulum membrane, trans-Golgi network, Lysosome, Endosome	Membrane, Disulfide bond, Transmembrane, Receptor, Alternative splicing, Blood group antigen, Glycoprotein, Cell projection, Signal, Reference proteome, Cell membrane, Transmembrane helix, Phosphoprotein, Direct protein sequencing, 3D-structure, Cell adhesion, Proteoglycan, Immunity, Alternative initiation, Signal-anchor, Adaptive immunity, Endoplasmic reticulum, Chaperone, Lysosome, Golgi appara…	Unclassified	Unclassified			TRUE	CellChatDB v1
B Cells.PTN_SDC3	B Cells	PTN_SDC3	0.00436462	0.000962545	0.00432575	0.000987912	PTN	Ptn	Sdc3					PMID: 28356350; PMID: 25620911	Secreted Signaling	Ptn - Sdc3	FALSE	Ptn	Pleiotrophin	Secreted	Signal, Reference proteome, Disulfide bond, Secreted, Mitogen, Growth factor, Direct protein sequencing, 3D-structure, Heparin-binding	growth factor	FALSE	Sdc3	Syndecan proteoglycan	Cell membrane	Membrane, Reference proteome, Cell membrane, Transmembrane helix, Phosphoprotein, Transmembrane, Heparan sulfate, Proteoglycan, Glycoprotein						CellChatDB v1
B Cells.PTN_SDC4	B Cells	PTN_SDC4	0.0337136	0.00760983	0.0334221	0.00780901	PTN	Ptn	Sdc4					PMID: 28356350; PMID: 25620911	Secreted Signaling	Ptn - Sdc4	FALSE	Ptn	Pleiotrophin	Secreted	Signal, Reference proteome, Disulfide bond, Secreted, Mitogen, Growth factor, Direct protein sequencing, 3D-structure, Heparin-binding	growth factor	FALSE	Sdc4	Syndecan proteoglycan	Secreted, Membrane	Membrane, Signal, Reference proteome, Transmembrane helix, Secreted, Transmembrane, Heparan sulfate, Alternative splicing, 3D-structure, Proteoglycan, Glycoprotein			Adhesion receptor			CellChatDB v1
B Cells.PTN_NCL	B Cells	PTN_NCL	0.0708358	0.0164792	0.0702467	0.0169066	PTN	Ptn	Ncl					PMID: 28356350; PMID: 25620911	Secreted Signaling	Ptn - Ncl	FALSE	Ptn	Pleiotrophin	Secreted	Signal, Reference proteome, Disulfide bond, Secreted, Mitogen, Growth factor, Direct protein sequencing, 3D-structure, Heparin-binding	growth factor	FALSE	Ncl		Cytoplasm, Nucleus, Nucleolus	Ubl conjugation, RNA-binding, Reference proteome, DNA-binding, Nucleus, Phosphoprotein, Direct protein sequencing, Cytoplasm, Isopeptide bond, 3D-structure, Methylation, Acetylation, Repeat						CellChatDB v1
B Cells.SEMA3C_NRP1_NRP2	B Cells	SEMA3C_NRP1_NRP2	0.00123567	0	0	0	SEMA3	Sema3c	NRP1_NRP2					PMID: 27533782	Secreted Signaling	Sema3c - (Nrp1+Nrp2)	FALSE	Sema3c	Semaphorin	Secreted	Signal, Developmental protein, Reference proteome, Immunoglobulin domain, Disulfide bond, Secreted, Differentiation, Neurogenesis, Alternative splicing, Glycoprotein	secreted	FALSE	Nrp1, Nrp2, Plxnd1	Neuropilin, Plexin	Cell membrane, Cytoplasm, Secreted, Mitochondrion membrane, Lamellipodium membrane, Cell projection, Membrane	Membrane, Host-virus interaction, Mitochondrion, Secreted, Disulfide bond, Transmembrane, Differentiation, Receptor, Neurogenesis, Cytoplasm, Alternative splicing, Glycoprotein, Developmental protein, Signal, Reference proteome, Metal-binding, Transmembrane helix, Cell membrane, Phosphoprotein, Heparan sulfate, Direct protein sequencing, Calcium, Angiogenesis, 3D-structure, Heparin-binding, Prote…	Receptors	Neuropilin;Other_receptors, Other_receptors;Plexin	Adhesion receptor	growth factor	TRUE	CellChatDB v1
B Cells.SEMA3C_PLXND1	B Cells	SEMA3C_PLXND1	0.00134048	0	0	0	SEMA3	Sema3c	Plxnd1					PMID: 27533782	Secreted Signaling	Sema3c - Plxnd1	FALSE	Sema3c	Semaphorin	Secreted	Signal, Developmental protein, Reference proteome, Immunoglobulin domain, Disulfide bond, Secreted, Differentiation, Neurogenesis, Alternative splicing, Glycoprotein	secreted	FALSE	Plxnd1	Plexin	Lamellipodium membrane, Cell membrane, Cell projection	Cell projection, Membrane, Signal, Developmental protein, Reference proteome, Cell membrane, Transmembrane helix, Disulfide bond, Transmembrane, Receptor, Angiogenesis, Alternative splicing, Repeat, 3D-structure, Glycoprotein	Receptors	Other_receptors;Plexin			TRUE	CellChatDB v1
B Cells.LAMA4_ITGA6_ITGB1	B Cells	LAMA4_ITGA6_ITGB1	0	0	0	0.00305182	LAMININ	Lama4	ITGA6_ITGB1					KEGG: mmu04512	ECM-Receptor	Lama4 - (Itga6+Itgb1)	TRUE	Lama4		Extracellular matrix, Secreted, Extracellular space, Basement membrane	Disease variant, Coiled coil, Signal, Reference proteome, Basement membrane, Disulfide bond, Secreted, Extracellular matrix, Cardiomyopathy, Alternative splicing, Repeat, Cell adhesion, Laminin EGF-like domain, Glycoprotein			Itga6, Itgb1	Integrin alpha chain, Integrin beta chain	Cell membrane, Ruffle membrane, Melanosome, Ruffle, Focal adhesion, Cell projection, Cleavage furrow, Recycling endosome, Invadopodium membrane, Lamellipodium, Cell surface, Cell junction	Membrane, Disulfide bond, Transmembrane, Receptor, Alternative splicing, Glycoprotein, Signal, Reference proteome, Integrin, Lipoprotein, Metal-binding, Transmembrane helix, Cell membrane, Phosphoprotein, Direct protein sequencing, Calcium, Cleavage on pair of basic residues, Epidermolysis bullosa, 3D-structure, Palmitate, Cell adhesion, Repeat, Host-virus interaction, Endosome, Host cell recepto…	Receptors	Integrin;Other_receptors	Adhesion receptor		TRUE	CellChatDB v1
B Cells.LAMA4_CD44	B Cells	LAMA4_CD44	0	0	0	0.0092324	LAMININ	Lama4	Cd44					KEGG: mmu04512	ECM-Receptor	Lama4 - Cd44	FALSE	Lama4		Extracellular matrix, Secreted, Extracellular space, Basement membrane	Disease variant, Coiled coil, Signal, Reference proteome, Basement membrane, Disulfide bond, Secreted, Extracellular matrix, Cardiomyopathy, Alternative splicing, Repeat, Cell adhesion, Laminin EGF-like domain, Glycoprotein			Cd44		Cell membrane, Microvillus, Cell projection	Membrane, Disulfide bond, Transmembrane, Receptor, Alternative splicing, Blood group antigen, Glycoprotein, Cell projection, Signal, Reference proteome, Cell membrane, Transmembrane helix, Phosphoprotein, Direct protein sequencing, 3D-structure, Cell adhesion, Proteoglycan	Unclassified	Unclassified			TRUE	CellChatDB v1
B Cells.TNR_SDC4	B Cells	TNR_SDC4	0	0.0713318	0.036886	0.00929246	TENASCIN	Tnr	Sdc4					KEGG: mmu04512	ECM-Receptor	Tnr - Sdc4	FALSE	Tnr	Tenascin	Extracellular matrix, Secreted, Extracellular space	Disease variant, Coiled coil, Signal, Reference proteome, Phosphoprotein, Disulfide bond, Secreted, Extracellular matrix, Sialic acid, Alternative splicing, Repeat, EGF-like domain, Cell adhesion, Proteoglycan, Glycoprotein			Sdc4	Syndecan proteoglycan	Secreted, Membrane	Membrane, Signal, Reference proteome, Transmembrane helix, Secreted, Transmembrane, Heparan sulfate, Alternative splicing, 3D-structure, Proteoglycan, Glycoprotein			Adhesion receptor			CellChatDB v1
B Cells.Noradrenaline-NE-DBH_SLC18A2_ADRB2	B Cells	Noradrenaline-NE-DBH_SLC18A2_ADRB2	0	0.00537445	0	0.0025755	Noradrenaline	NE-DBH_SLC18A2	Adrb2					PMID: 29733063_HMRbase;reactome	Non-protein Signaling	NE-(Dbh+Slc18a2) - Adrb2	TRUE	Dbh, Slc18a2	Major facilitator superfamily, Vesicular transporter, Copper type II ascorbate-dependent monooxygenase	Synaptic vesicle membrane, Cell projection, Axon, Cytoplasmic vesicle, Dendrite, Secretory vesicle, Secretory vesicle membrane, Chromaffin granule lumen, Secreted, Secretory vesicle lumen, Chromaffin granule membrane	Dystonia, Membrane, Disulfide bond, Transmembrane, Parkinsonism, Alternative splicing, Cytoplasmic vesicle, Glycoprotein, Disease variant, Cell projection, Reference proteome, Transmembrane helix, Phosphoprotein, Transport, Synapse, Neurotransmitter transport, Catecholamine biosynthesis, Monooxygenase, Secreted, Signal-anchor, Copper, Vitamin C, Oxidoreductase, Metal-binding, Direct protein seque…	secreted	FALSE	Adrb2	G-protein coupled receptor 1	Golgi apparatus, Early endosome, Cell membrane	Membrane, Disulfide bond, Transmembrane, Receptor, Glycoprotein, Transducer, Reference proteome, Lipoprotein, Cell membrane, Transmembrane helix, Phosphoprotein, Golgi apparatus, G-protein coupled receptor, 3D-structure, Hydroxylation, Palmitate, Endosome, Ubl conjugation	Receptors	GPCR;Rhodopsin			TRUE	CellChatDB v2
B Cells.PGE2-PTGES3_PTGER4	B Cells	PGE2-PTGES3_PTGER4	0.00703487	0.0177423	0.0152626	0.0189463	Prostaglandin	PGE2-PTGES3	Ptger4					PMID: 34949672;PMID: 21508345	Non-protein Signaling	PGE2-Ptges3 - Ptger4	FALSE	Ptges3	P23/wos2	Cytoplasm	Prostaglandin metabolism, Cytoplasm, Alternative splicing, Isomerase, Fatty acid metabolism, Chaperone, Reference proteome, Phosphoprotein, Lipid metabolism, Fatty acid biosynthesis, Direct protein sequencing, Lipid biosynthesis, Isopeptide bond, 3D-structure, Prostaglandin biosynthesis, Acetylation, Ubl conjugation		FALSE	Ptger4	G-protein coupled receptor 1	Cell membrane	Transducer, Membrane, Reference proteome, Cell membrane, Transmembrane helix, Disulfide bond, Phosphoprotein, Transmembrane, Receptor, G-protein coupled receptor, 3D-structure, Glycoprotein	Receptors	GPCR;Rhodopsin			TRUE	CellChatDB v2
B Cells.Desmosterol-Desmosterol-DHCR7_NR1H2	B Cells	Desmosterol-Desmosterol-DHCR7_NR1H2	0	0.000784648	0	0.00122683	Desmosterol	Desmosterol-DHCR7	Nr1h2					HMRbase;uniprot	Non-protein Signaling	Desmosterol-DHCR7 - Nr1h2	FALSE	Dhcr7	ERG4/ERG24	Endoplasmic reticulum membrane	Membrane, Transmembrane, Cholesterol metabolism, Sterol biosynthesis, Endoplasmic reticulum, NADP, Oxidoreductase, Disease variant, Steroid metabolism, Reference proteome, Cholesterol biosynthesis, Sterol metabolism, Transmembrane helix, Phosphoprotein, Lipid metabolism, Steroid biosynthesis, Lipid biosynthesis		FALSE	Nr1h2	Nuclear hormone receptor	Nucleus	Ubl conjugation, Reference proteome, DNA-binding, Nucleus, Activator, Metal-binding, Zinc-finger, Receptor, Alternative splicing, Zinc, Isopeptide bond, 3D-structure, Transcription, Transcription regulation					FALSE	CellChatDB v2
B Cells.PPIA_BSG	B Cells	PPIA_BSG	0.0370269	0.0429197	0.040529	0.0621836	CypA	Ppia	Bsg					PMID: 36012604	Non-protein Signaling	Ppia - Bsg	FALSE	Ppia	Cyclophilin-type PPIase	Cytoplasm, Secreted, Nucleus	Host-virus interaction, Secreted, Rotamase, Cytoplasm, Alternative splicing, Isomerase, Glycoprotein, Reference proteome, Nucleus, Phosphoprotein, Apoptosis, Direct protein sequencing, Isopeptide bond, 3D-structure, Acetylation, Ubl conjugation	secreted	FALSE	Bsg		Melanosome	Membrane, Host-virus interaction, Disulfide bond, Transmembrane, Alternative promoter usage, Host cell receptor for virus entry, Receptor, Alternative splicing, Endoplasmic reticulum, Blood group antigen, Glycoprotein, Lectin, Cell projection, Signal, Reference proteome, Immunoglobulin domain, Cell membrane, Transmembrane helix, Phosphoprotein, Direct protein sequencing, Mannose-binding, Angiogen…	Unclassified	Unclassified			TRUE	CellChatDB v2
B Cells.APP_CD74	B Cells	APP_CD74	0.328059	0.296328	0.301419	0.293564	APP	App	Cd74					PMID: 19849849	Cell-Cell Contact	App - Cd74	FALSE	App	APP	Perikaryon, Cell projection, Membrane, Cytoplasmic vesicle, Growth cone, Clathrin-coated pit, Cell membrane, Early endosome	Secreted, Copper, Alzheimer disease, Cytoplasm, Notch signaling pathway, Cytoplasmic vesicle, Endoplasmic reticulum, Glycoprotein, Disease variant, Cell projection, Metal-binding, Transmembrane helix, Cell membrane, Direct protein sequencing, Golgi apparatus, Zinc, Isopeptide bond, Amyloid, Heparin-binding, Ubl conjugation, Protease inhibitor, Membrane, Disulfide bond, Transmembrane, Iron, Endoso…		TRUE	Cd74		Golgi apparatus, Cell membrane, Endoplasmic reticulum membrane, trans-Golgi network, Lysosome, Endosome	Immunity, Membrane, Alternative initiation, Disulfide bond, Transmembrane, Signal-anchor, Alternative splicing, Adaptive immunity, Endoplasmic reticulum, Glycoprotein, Chaperone, Lysosome, Reference proteome, Cell membrane, Transmembrane helix, Phosphoprotein, Direct protein sequencing, Golgi apparatus, 3D-structure, Endosome, Proteoglycan	Unclassified	Unclassified			TRUE	CellChatDB v1
B Cells.BST2_PIRA2	B Cells	BST2_PIRA2	0	0	0	0.000495198	BST2	Bst2	Pira2					PMID: 19564354	Cell-Cell Contact	Bst2 - Pira2	FALSE	Bst2	Tetherin	Apical cell membrane, Golgi apparatus, GPI-anchor, Cytoplasm, Cell membrane, trans-Golgi network, Membrane raft	Immunity, Coiled coil, Membrane, B-cell activation, Host-virus interaction, Alternative initiation, Antiviral defense, Disulfide bond, Transmembrane, Signal-anchor, Cytoplasm, Glycoprotein, Reference proteome, Lipoprotein, Cell membrane, Innate immunity, Transmembrane helix, GPI-anchor, Golgi apparatus, Isopeptide bond, 3D-structure, Endosome, Ubl conjugation		TRUE	Pira2		Membrane, Secreted, Cell membrane	Immunity, Membrane, Signal, Reference proteome, Immunoglobulin domain, Transmembrane helix, Disulfide bond, Transmembrane, Receptor, Alternative splicing, Repeat, Adaptive immunity, Glycoprotein, Secreted, Direct protein sequencing, 3D-structure, Cell membrane, Innate immunity, Nitration, Phosphoprotein	Receptors	IG;LILR			TRUE	CellChatDB v1
B Cells.JAM3_ITGAM_ITGB2	B Cells	JAM3_ITGAM_ITGB2	0.00192465	0	0.00234431	0	JAM	Jam3	ITGAM_ITGB2					KEGG: mmu04514; PMID: 16118203, PMC2194005	Cell-Cell Contact	Jam3 - (Itgam+Itgb2)	FALSE	Jam3	Immunoglobulin	Desmosome, Cell membrane, Cell junction, Tight junction	Membrane, Secreted, Disulfide bond, Differentiation, Transmembrane, Spermatogenesis, Alternative splicing, Tight junction, Glycoprotein, Disease variant, Signal, Reference proteome, Immunoglobulin domain, Lipoprotein, Transmembrane helix, Cell membrane, Direct protein sequencing, Angiogenesis, Cell junction, Palmitate, Cell adhesion	secreted	TRUE	Itgam, Itgb2	Integrin alpha chain, Integrin beta chain	Membrane raft, Cell membrane	Systemic lupus erythematosus, Immunity, Membrane, Disulfide bond, Transmembrane, Receptor, Alternative splicing, Glycoprotein, Signal, Reference proteome, Integrin, Metal-binding, Innate immunity, Transmembrane helix, Cell membrane, Direct protein sequencing, Calcium, 3D-structure, Cell adhesion, Magnesium, Repeat, Phagocytosis, Disease variant, Pyrrolidone carboxylic acid, Phosphoprotein	Receptors	Integrin;Other_receptors	Adhesion receptor		TRUE	CellChatDB v1
B Cells.L1CAM_ITGA4_ITGB7	B Cells	L1CAM_ITGA4_ITGB7	0.0251704	0.0379074	0.0270601	0.0442764	L1CAM	L1cam	ITGA4_ITGB7					PMID: 8557754	Cell-Cell Contact	L1cam - (Itga4+Itgb7)	FALSE	L1cam	Immunoglobulin superfamily, L1/neurofascin/NgCAM	Cell projection, Axon, Growth cone, Cell membrane, Dendrite	Membrane, Intellectual disability, Disulfide bond, Differentiation, Transmembrane, Hereditary spastic paraplegia, Neurogenesis, Alternative splicing, Glycoprotein, Disease variant, Cell projection, Developmental protein, Signal, Reference proteome, Immunoglobulin domain, Cell membrane, Transmembrane helix, Neurodegeneration, Phosphoprotein, Direct protein sequencing, Hirschsprung disease, Cell ad…		TRUE	Itga4, Itgb7	Integrin alpha chain, Integrin beta chain	Membrane	Membrane, Disulfide bond, Transmembrane, Receptor, Alternative splicing, Glycoprotein, Signal, Reference proteome, Integrin, Metal-binding, Transmembrane helix, Phosphoprotein, Direct protein sequencing, Calcium, 3D-structure, Cell adhesion, Repeat, Host cell receptor for virus entry, Magnesium	Receptors	Integrin;Other_receptors	Adhesion receptor		TRUE	CellChatDB v1
B Cells.SEMA4D_PLXNB2	B Cells	SEMA4D_PLXNB2	0.00171472	0.00117276	0.00217648	0.00145172	SEMA4	Sema4d	Plxnb2					PMID: 27533782	Cell-Cell Contact	Sema4d - Plxnb2	FALSE	Sema4d	Semaphorin	Cell membrane	Membrane, Disulfide bond, Differentiation, Transmembrane, Receptor, Neurogenesis, Alternative splicing, Glycoprotein, Signal, Developmental protein, Reference proteome, Immunoglobulin domain, Cell membrane, Transmembrane helix, Phosphoprotein, 3D-structure		TRUE	Plxnb2	Plexin	Cell membrane	Membrane, Signal, Developmental protein, Reference proteome, Cell membrane, Transmembrane helix, Disulfide bond, Phosphoprotein, Transmembrane, Receptor, Repeat, 3D-structure, Glycoprotein	Receptors	Other_receptors;Plexin			TRUE	CellChatDB v1
B Cells.SEMA4D_CD72	B Cells	SEMA4D_CD72	0.00187403	0.00128178	0.00237859	0.00158664	SEMA4	Sema4d	Cd72					PMID: 22325954	Cell-Cell Contact	Sema4d - Cd72	FALSE	Sema4d	Semaphorin	Cell membrane	Membrane, Disulfide bond, Differentiation, Transmembrane, Receptor, Neurogenesis, Alternative splicing, Glycoprotein, Signal, Developmental protein, Reference proteome, Immunoglobulin domain, Cell membrane, Transmembrane helix, Phosphoprotein, 3D-structure		TRUE	Cd72		Membrane	Lectin, Membrane, Reference proteome, Transmembrane helix, Disulfide bond, Phosphoprotein, Transmembrane, Signal-anchor, Glycoprotein					TRUE	CellChatDB v1
B Cells.THY1_ITGAM_ITGB2	B Cells	THY1_ITGAM_ITGB2	0	0	0	0.00256648	THY1	Thy1	ITGAM_ITGB2					PMID: 15850796	Cell-Cell Contact	Thy1 - (Itgam+Itgb2)	FALSE	Thy1		Cell membrane, GPI-anchor	Membrane, Signal, Reference proteome, Pyrrolidone carboxylic acid, Immunoglobulin domain, Lipoprotein, GPI-anchor, Phosphoprotein, Disulfide bond, Cell membrane, Glycoprotein		TRUE	Itgam, Itgb2	Integrin alpha chain, Integrin beta chain	Membrane raft, Cell membrane	Systemic lupus erythematosus, Immunity, Membrane, Disulfide bond, Transmembrane, Receptor, Alternative splicing, Glycoprotein, Signal, Reference proteome, Integrin, Metal-binding, Innate immunity, Transmembrane helix, Cell membrane, Direct protein sequencing, Calcium, 3D-structure, Cell adhesion, Magnesium, Repeat, Phagocytosis, Disease variant, Pyrrolidone carboxylic acid, Phosphoprotein	Receptors	Integrin;Other_receptors	Adhesion receptor		TRUE	CellChatDB v1
B Cells.THY1_ADGRE5	B Cells	THY1_ADGRE5	0	0	0	0.0102027	ADGRE	Thy1	Adgre5					PMID: 31462748	Cell-Cell Contact	Thy1 - Adgre5	FALSE	Thy1		Cell membrane, GPI-anchor	Membrane, Signal, Reference proteome, Pyrrolidone carboxylic acid, Immunoglobulin domain, Lipoprotein, GPI-anchor, Phosphoprotein, Disulfide bond, Cell membrane, Glycoprotein		TRUE	Adgre5	G-protein coupled receptor 2	Secreted, Cell membrane, Extracellular space, Ruffle membrane, Cell projection	Membrane, Secreted, Disulfide bond, Transmembrane, Receptor, Alternative splicing, EGF-like domain, Glycoprotein, Transducer, Signal, Reference proteome, Cell membrane, Transmembrane helix, Phosphoprotein, Calcium, G-protein coupled receptor, 3D-structure, Cell adhesion, Repeat, Disease variant, Cell projection, Direct protein sequencing, Inflammatory response, Autocatalytic cleavage	Receptors	Adhesion;GPCR		secreted	TRUE	CellChatDB v2
B Cells.LPAR1_ADGRE5	B Cells	LPAR1_ADGRE5	0	0	0	0.0125644	ADGRE	Lpar1	Adgre5					PMID: 31462748	Cell-Cell Contact	Lpar1 - Adgre5	TRUE	Lpar1	G-protein coupled receptor 1	Cell surface, Cell membrane, Endosome	Transducer, Membrane, Reference proteome, Cell membrane, Transmembrane helix, Disulfide bond, Phosphoprotein, Transmembrane, Lipid-binding, Receptor, Alternative splicing, G-protein coupled receptor, 3D-structure, Endosome, Glycoprotein		TRUE	Adgre5	G-protein coupled receptor 2	Secreted, Cell membrane, Extracellular space, Ruffle membrane, Cell projection	Membrane, Secreted, Disulfide bond, Transmembrane, Receptor, Alternative splicing, EGF-like domain, Glycoprotein, Transducer, Signal, Reference proteome, Cell membrane, Transmembrane helix, Phosphoprotein, Calcium, G-protein coupled receptor, 3D-structure, Cell adhesion, Repeat, Disease variant, Cell projection, Direct protein sequencing, Inflammatory response, Autocatalytic cleavage	Receptors	Adhesion;GPCR		secreted	TRUE	CellChatDB v2
B Cells.LRFN5_PTPRS	B Cells	LRFN5_PTPRS	0.00441633	0.00699873	0.00650746	0.000712367	PTPR	Lrfn5	Ptprs					PMID: 29674953;PMID: 23916315	Cell-Cell Contact	Lrfn5 - Ptprs	FALSE	Lrfn5	LRFN	Membrane	Membrane, Leucine-rich repeat, Signal, Reference proteome, Immunoglobulin domain, Transmembrane helix, Disulfide bond, Transmembrane, Repeat, 3D-structure, Glycoprotein		TRUE	Ptprs	Protein-tyrosine phosphatase	Perikaryon, Cell projection, Axon, Synaptosome, Synaptic vesicle membrane, Cytoplasmic vesicle, Growth cone, Neuron projection, Secretory vesicle, Postsynaptic density, Synapse, Cell membrane	Membrane, Disulfide bond, Transmembrane, Receptor, Alternative splicing, Cytoplasmic vesicle, Glycoprotein, Cell projection, Hydrolase, Reference proteome, Signal, Immunoglobulin domain, Cell membrane, Transmembrane helix, Synaptosome, Synapse, Protein phosphatase, 3D-structure, Cell adhesion, Heparin-binding, Repeat	Receptors	Other_receptors;ReceptorTypePhosphatases			TRUE	CellChatDB v2
B Cells.LRRC4B_PTPRS	B Cells	LRRC4B_PTPRS	0.000502329	0.000450557	0.000642283	0.000613621	PTPR	Lrrc4b	Ptprs					PMID: 29674953;PMID: 23916315	Cell-Cell Contact	Lrrc4b - Ptprs	FALSE	Lrrc4b		Membrane, Presynaptic cell membrane	Cell projection, Membrane, Signal, Reference proteome, Leucine-rich repeat, Immunoglobulin domain, Cell membrane, Transmembrane helix, Phosphoprotein, Disulfide bond, Transmembrane, Synapse, Repeat, Glycoprotein		TRUE	Ptprs	Protein-tyrosine phosphatase	Perikaryon, Cell projection, Axon, Synaptosome, Synaptic vesicle membrane, Cytoplasmic vesicle, Growth cone, Neuron projection, Secretory vesicle, Postsynaptic density, Synapse, Cell membrane	Membrane, Disulfide bond, Transmembrane, Receptor, Alternative splicing, Cytoplasmic vesicle, Glycoprotein, Cell projection, Hydrolase, Reference proteome, Signal, Immunoglobulin domain, Cell membrane, Transmembrane helix, Synaptosome, Synapse, Protein phosphatase, 3D-structure, Cell adhesion, Heparin-binding, Repeat	Receptors	Other_receptors;ReceptorTypePhosphatases			TRUE	CellChatDB v2
B Cells.LRRTM4_PTPRS	B Cells	LRRTM4_PTPRS	0.00971444	0.00110253	0.0131687	0.00319527	PTPR	Lrrtm4	Ptprs					PMID:31995730	Cell-Cell Contact	Lrrtm4 - Ptprs	TRUE	Lrrtm4	LRRTM	Postsynaptic cell membrane, Cell membrane	Membrane, Leucine-rich repeat, Signal, Reference proteome, Cell membrane, Transmembrane helix, Transmembrane, Postsynaptic cell membrane, Alternative splicing, Synapse, Repeat, Glycoprotein		TRUE	Ptprs	Protein-tyrosine phosphatase	Perikaryon, Cell projection, Axon, Synaptosome, Synaptic vesicle membrane, Cytoplasmic vesicle, Growth cone, Neuron projection, Secretory vesicle, Postsynaptic density, Synapse, Cell membrane	Membrane, Disulfide bond, Transmembrane, Receptor, Alternative splicing, Cytoplasmic vesicle, Glycoprotein, Cell projection, Hydrolase, Reference proteome, Signal, Immunoglobulin domain, Cell membrane, Transmembrane helix, Synaptosome, Synapse, Protein phosphatase, 3D-structure, Cell adhesion, Heparin-binding, Repeat	Receptors	Other_receptors;ReceptorTypePhosphatases			TRUE	CellChatDB v2
B Cells.APP_SORL1	B Cells	APP_SORL1	0.0451896	0.0392216	0.0401475	0.0387239	APP	App	Sorl1					PMID: 24523320	Cell-Cell Contact	App - Sorl1	FALSE	App	APP	Perikaryon, Cell projection, Membrane, Cytoplasmic vesicle, Growth cone, Clathrin-coated pit, Cell membrane, Early endosome	Secreted, Copper, Alzheimer disease, Cytoplasm, Notch signaling pathway, Cytoplasmic vesicle, Endoplasmic reticulum, Glycoprotein, Disease variant, Cell projection, Metal-binding, Transmembrane helix, Cell membrane, Direct protein sequencing, Golgi apparatus, Zinc, Isopeptide bond, Amyloid, Heparin-binding, Ubl conjugation, Protease inhibitor, Membrane, Disulfide bond, Transmembrane, Iron, Endoso…		TRUE	Sorl1	VPS10-related sortilin	Golgi apparatus, Secreted, trans-Golgi network membrane, Early endosome membrane, Multivesicular body membrane, Cytoplasmic vesicle, Secretory vesicle membrane, Golgi apparatus membrane, Endosome membrane, Endosome, Recycling endosome membrane, Cell membrane, Endoplasmic reticulum membrane	Membrane, Secreted, Disulfide bond, Transmembrane, Receptor, Alzheimer disease, EGF-like domain, Cytoplasmic vesicle, Endoplasmic reticulum, Glycoprotein, Amyloidosis, Disease variant, Endocytosis, Signal, Reference proteome, Neurodegeneration, Cell membrane, Transmembrane helix, Phosphoprotein, Transport, Direct protein sequencing, Golgi apparatus, Cleavage on pair of basic residues, 3D-structur…	Receptors	LDLR;Other_receptors		secreted	TRUE	CellChatDB v2
B Cells.CNTN1_NOTCH1	B Cells	CNTN1_NOTCH1	0.00550782	0.00503414	0.00634649	0.00415914	CNTN	Cntn1	Notch1					PMID:14567914	Cell-Cell Contact	Cntn1 - Notch1	FALSE	Cntn1	Immunoglobulin superfamily, Contactin	GPI-anchor, Cell membrane	Membrane, Signal, Reference proteome, Immunoglobulin domain, Lipoprotein, GPI-anchor, Disulfide bond, Cell membrane, Direct protein sequencing, Alternative splicing, Notch signaling pathway, Repeat, 3D-structure, Cell adhesion, Glycoprotein		TRUE	Notch1	NOTCH	Cell membrane, Nucleus	Membrane, Activator, Disulfide bond, Differentiation, Transmembrane, Receptor, Notch signaling pathway, Repeat, EGF-like domain, Transcription regulation, Glycoprotein, ANK repeat, Disease variant, Developmental protein, Signal, Reference proteome, Metal-binding, Transmembrane helix, Cell membrane, Nucleus, Phosphoprotein, Direct protein sequencing, Calcium, Angiogenesis, Isopeptide bond, 3D-stru…	Receptors	Notch;Other_receptors			TRUE	CellChatDB v2
B Cells.CNTN1_NOTCH2	B Cells	CNTN1_NOTCH2	0.0360113	0.0330014	0.0413018	0.0273991	CNTN	Cntn1	Notch2					PMID:14567914;PMID: 33957164	Cell-Cell Contact	Cntn1 - Notch2	FALSE	Cntn1	Immunoglobulin superfamily, Contactin	GPI-anchor, Cell membrane	Membrane, Signal, Reference proteome, Immunoglobulin domain, Lipoprotein, GPI-anchor, Disulfide bond, Cell membrane, Direct protein sequencing, Alternative splicing, Notch signaling pathway, Repeat, 3D-structure, Cell adhesion, Glycoprotein		TRUE	Notch2	NOTCH	Cytoplasm, Cell membrane, Nucleus	Membrane, Activator, Disulfide bond, Differentiation, Transmembrane, Receptor, Cytoplasm, Notch signaling pathway, Repeat, EGF-like domain, Transcription regulation, Glycoprotein, ANK repeat, Disease variant, Developmental protein, Signal, Reference proteome, Cell membrane, Transmembrane helix, Nucleus, Phosphoprotein, 3D-structure, Transcription, Ubl conjugation	Receptors	Notch;Other_receptors			TRUE	CellChatDB v2
DCs.TGFB1_TGFBR1_TGFBR2	DCs	TGFB1_TGFBR1_TGFBR2	0	0	0	0.00235108	TGFb	Tgfb1	TGFbR1_R2	TGFb agonist	TGFb antagonist		TGFb inhibition receptor	KEGG: mmu04350	Secreted Signaling	Tgfb1 - (Tgfbr1+Tgfbr2)	FALSE	Tgfb1	TGF-beta	Extracellular matrix, Secreted, Extracellular space	Disease variant, Signal, Reference proteome, Extracellular matrix, Disulfide bond, Secreted, Mitogen, Growth factor, Direct protein sequencing, Cleavage on pair of basic residues, 3D-structure, Glycoprotein	growth factor	FALSE	Tgfbr1, Tgfbr2	Protein kinase superfamily, TKL Ser/Thr protein kinase	Cell membrane, Secreted, Membrane raft, Cell surface, Cell junction, Tight junction	Membrane, Secreted, Disulfide bond, Kinase, Transmembrane, Differentiation, ATP-binding, Receptor, Alternative splicing, Aortic aneurysm, Transferase, Glycoprotein, Manganese, Disease variant, Growth regulation, Signal, Reference proteome, Metal-binding, Transmembrane helix, Hereditary nonpolyposis colorectal cancer, Cell membrane, Phosphoprotein, Direct protein sequencing, Apoptosis, Craniosynos…	Receptors	Act.TGFB;Kinase			TRUE	CellChatDB v1
DCs.TGFB2_TGFBR1_TGFBR2	DCs	TGFB2_TGFBR1_TGFBR2	0	0	0	0.000600934	TGFb	Tgfb2	TGFbR1_R2	TGFb agonist	TGFb antagonist		TGFb inhibition receptor	KEGG: mmu04350	Secreted Signaling	Tgfb2 - (Tgfbr1+Tgfbr2)	FALSE	Tgfb2	TGF-beta	Extracellular matrix, Secreted, Extracellular space	Disease variant, Chromosomal rearrangement, Signal, Reference proteome, Disulfide bond, Secreted, Extracellular matrix, Mitogen, Growth factor, Direct protein sequencing, 3D-structure, Cleavage on pair of basic residues, Alternative splicing, Aortic aneurysm, Glycoprotein	growth factor	FALSE	Tgfbr1, Tgfbr2	Protein kinase superfamily, TKL Ser/Thr protein kinase	Cell membrane, Secreted, Membrane raft, Cell surface, Cell junction, Tight junction	Membrane, Secreted, Disulfide bond, Kinase, Transmembrane, Differentiation, ATP-binding, Receptor, Alternative splicing, Aortic aneurysm, Transferase, Glycoprotein, Manganese, Disease variant, Growth regulation, Signal, Reference proteome, Metal-binding, Transmembrane helix, Hereditary nonpolyposis colorectal cancer, Cell membrane, Phosphoprotein, Direct protein sequencing, Apoptosis, Craniosynos…	Receptors	Act.TGFB;Kinase			TRUE	CellChatDB v1
DCs.FGF1_FGFR1	DCs	FGF1_FGFR1	0.0120584	0.0305846	0.0280531	0.00910836	FGF	Fgf1	Fgfr1				FGF inhibition receptor	PMC: 4393358	Secreted Signaling	Fgf1 - Fgfr1	FALSE	Fgf1	FGF	Cytoplasm, Secreted, Nucleus, Cytosol, Cell cortex	Developmental protein, Reference proteome, Nucleus, Phosphoprotein, Differentiation, Secreted, Mitogen, Growth factor, Direct protein sequencing, Angiogenesis, Cytoplasm, Alternative splicing, 3D-structure, Heparin-binding, Acetylation	growth factor	FALSE	Fgfr1	Protein kinase superfamily, Tyr protein kinase	Cytoplasm, Nucleus, Cytosol, Cytoplasmic vesicle, Cell membrane	Kinase, ATP-binding, Receptor, Cytoplasm, Tyrosine-protein kinase, Cytoplasmic vesicle, Holoprosencephaly, Glycoprotein, Disease variant, Kallmann syndrome, Immunoglobulin domain, Transmembrane helix, Cell membrane, Direct protein sequencing, Transcription, Dwarfism, Heparin-binding, Ubl conjugation, Transcription regulation, Membrane, Intellectual disability, Disulfide bond, Transmembrane, Alter…	Receptors	FGFR;Kinase			TRUE	CellChatDB v1
DCs.CCL27A_CCR2	DCs	CCL27A_CCR2	0	0	0	0.010585	CCL	Ccl27a	Ccr2					KEGG: mmu04060	Secreted Signaling	Ccl27a - Ccr2	FALSE	Ccl27a	Intercrine beta (chemokine CC)	Secreted	Secreted, Signal, Reference proteome, 3D-structure, Disulfide bond, Cytokine, Direct protein sequencing	cytokine	FALSE	Ccr2	G-protein coupled receptor 1	Cell membrane	Membrane, Host-virus interaction, Disulfide bond, Transmembrane, Receptor, Alternative splicing, Glycoprotein, Transducer, Reference proteome, Cell membrane, Transmembrane helix, Phosphoprotein, Sulfation, G-protein coupled receptor, 3D-structure, Inflammatory response	Unclassified	Unclassified			TRUE	CellChatDB v1
DCs.MIF_CD74_CXCR4	DCs	MIF_CD74_CXCR4	0.0207516	0.0446354	0.0180012	0.0819645	MIF	Mif	CD74_CXCR4					PMID: 29637711; PMID: 24760155	Secreted Signaling	Mif - (Cd74+Cxcr4)	FALSE	Mif	MIF	Cytoplasm, Secreted	Immunity, Reference proteome, Innate immunity, Secreted, Direct protein sequencing, Cytoplasm, 3D-structure, Isomerase, Inflammatory response, Cytokine, Acetylation			Cd74, Cxcr4	G-protein coupled receptor 1	Golgi apparatus, Cell membrane, Endoplasmic reticulum membrane, trans-Golgi network, Lysosome, Endosome, Late endosome, Early endosome, Cell junction	Immunity, Membrane, Alternative initiation, Disulfide bond, Transmembrane, Signal-anchor, Alternative splicing, Adaptive immunity, Endoplasmic reticulum, Glycoprotein, Chaperone, Lysosome, Reference proteome, Cell membrane, Transmembrane helix, Phosphoprotein, Direct protein sequencing, Golgi apparatus, 3D-structure, Endosome, Proteoglycan, Host-virus interaction, Host cell receptor for virus ent…	Unclassified, Receptors	Unclassified, GPCR;Rhodopsin			TRUE	CellChatDB v1
DCs.MIF_CD74_CD44	DCs	MIF_CD74_CD44	0.0413357	0.0868101	0.0359573	0.153735	MIF	Mif	CD74_CD44					PMID: 29637711; PMID: 26175090	Secreted Signaling	Mif - (Cd74+Cd44)	FALSE	Mif	MIF	Cytoplasm, Secreted	Immunity, Reference proteome, Innate immunity, Secreted, Direct protein sequencing, Cytoplasm, 3D-structure, Isomerase, Inflammatory response, Cytokine, Acetylation			Cd74, Cd44		Cell membrane, Microvillus, Cell projection, Golgi apparatus, Endoplasmic reticulum membrane, trans-Golgi network, Lysosome, Endosome	Membrane, Disulfide bond, Transmembrane, Receptor, Alternative splicing, Blood group antigen, Glycoprotein, Cell projection, Signal, Reference proteome, Cell membrane, Transmembrane helix, Phosphoprotein, Direct protein sequencing, 3D-structure, Cell adhesion, Proteoglycan, Immunity, Alternative initiation, Signal-anchor, Adaptive immunity, Endoplasmic reticulum, Chaperone, Lysosome, Golgi appara…	Unclassified	Unclassified			TRUE	CellChatDB v1
DCs.PTN_SDC3	DCs	PTN_SDC3	0.0368108	0.00832959	0.0364935	0.00854745	PTN	Ptn	Sdc3					PMID: 28356350; PMID: 25620911	Secreted Signaling	Ptn - Sdc3	FALSE	Ptn	Pleiotrophin	Secreted	Signal, Reference proteome, Disulfide bond, Secreted, Mitogen, Growth factor, Direct protein sequencing, 3D-structure, Heparin-binding	growth factor	FALSE	Sdc3	Syndecan proteoglycan	Cell membrane	Membrane, Reference proteome, Cell membrane, Transmembrane helix, Phosphoprotein, Transmembrane, Heparan sulfate, Proteoglycan, Glycoprotein						CellChatDB v1
DCs.PTN_SDC4	DCs	PTN_SDC4	0.0370404	0.00838309	0.0367212	0.00860233	PTN	Ptn	Sdc4					PMID: 28356350; PMID: 25620911	Secreted Signaling	Ptn - Sdc4	FALSE	Ptn	Pleiotrophin	Secreted	Signal, Reference proteome, Disulfide bond, Secreted, Mitogen, Growth factor, Direct protein sequencing, 3D-structure, Heparin-binding	growth factor	FALSE	Sdc4	Syndecan proteoglycan	Secreted, Membrane	Membrane, Signal, Reference proteome, Transmembrane helix, Secreted, Transmembrane, Heparan sulfate, Alternative splicing, 3D-structure, Proteoglycan, Glycoprotein			Adhesion receptor			CellChatDB v1
DCs.PTN_NCL	DCs	PTN_NCL	0.0619121	0.0142978	0.0613923	0.0146695	PTN	Ptn	Ncl					PMID: 28356350; PMID: 25620911	Secreted Signaling	Ptn - Ncl	FALSE	Ptn	Pleiotrophin	Secreted	Signal, Reference proteome, Disulfide bond, Secreted, Mitogen, Growth factor, Direct protein sequencing, 3D-structure, Heparin-binding	growth factor	FALSE	Ncl		Cytoplasm, Nucleus, Nucleolus	Ubl conjugation, RNA-binding, Reference proteome, DNA-binding, Nucleus, Phosphoprotein, Direct protein sequencing, Cytoplasm, Isopeptide bond, 3D-structure, Methylation, Acetylation, Repeat						CellChatDB v1
DCs.KITL_KIT	DCs	KITL_KIT	0	0	0.00153422	0	KIT	Kitl	Kit					KEGG: mmu04080	Secreted Signaling	Kitl - Kit	FALSE	Kitl	SCF	Cytoplasm, Secreted, Cell projection, Cell membrane, Filopodium, Lamellipodium, Cytoskeleton	Membrane, Secreted, Disulfide bond, Transmembrane, Growth factor, Cytoplasm, Alternative splicing, Deafness, Glycoprotein, Disease variant, Cell projection, Signal, Reference proteome, Cell membrane, Transmembrane helix, Direct protein sequencing, Cytoskeleton, 3D-structure, Non-syndromic deafness, Cell adhesion	growth factor	TRUE	Kit	Protein kinase superfamily, Tyr protein kinase	Cytoplasm, Cell membrane	Membrane, Disulfide bond, Transmembrane, Kinase, ATP-binding, Receptor, Cytoplasm, Alternative splicing, Tyrosine-protein kinase, Repeat, Transferase, Glycoprotein, Disease variant, Signal, Reference proteome, Immunoglobulin domain, Metal-binding, Transmembrane helix, Cell membrane, Proto-oncogene, Phosphoprotein, Direct protein sequencing, 3D-structure, Nucleotide-binding, Magnesium, Ubl conjuga…	Receptors	Kinase;PDGFR			TRUE	CellChatDB v1
DCs.SEMA3A_NRP1_PLXNA1	DCs	SEMA3A_NRP1_PLXNA1	0	0	0.00197896	0	SEMA3	Sema3a	NRP1_PLXNA1					PMID: 27533782	Secreted Signaling	Sema3a - (Nrp1+Plxna1)	FALSE	Sema3a	Semaphorin	Secreted	Disease variant, Signal, Developmental protein, Reference proteome, Immunoglobulin domain, Kallmann syndrome, Disulfide bond, Secreted, Differentiation, Neurogenesis, Hypogonadotropic hypogonadism, Glycoprotein	secreted	FALSE	Nrp1, Plxna1	Neuropilin, Plexin	Cell membrane, Cytoplasm, Secreted, Mitochondrion membrane	Membrane, Host-virus interaction, Mitochondrion, Secreted, Disulfide bond, Transmembrane, Differentiation, Receptor, Neurogenesis, Cytoplasm, Alternative splicing, Glycoprotein, Developmental protein, Signal, Reference proteome, Metal-binding, Transmembrane helix, Cell membrane, Phosphoprotein, Heparan sulfate, Direct protein sequencing, Calcium, Angiogenesis, 3D-structure, Heparin-binding, Prote…	Receptors	Neuropilin;Other_receptors, Other_receptors;Plexin	Adhesion receptor	growth factor	TRUE	CellChatDB v1
DCs.SEMA3C_NRP1_PLXNA1	DCs	SEMA3C_NRP1_PLXNA1	0.00158007	0	0	0	SEMA3	Sema3c	NRP1_PLXNA1					PMID: 27533782	Secreted Signaling	Sema3c - (Nrp1+Plxna1)	FALSE	Sema3c	Semaphorin	Secreted	Signal, Developmental protein, Reference proteome, Immunoglobulin domain, Disulfide bond, Secreted, Differentiation, Neurogenesis, Alternative splicing, Glycoprotein	secreted	FALSE	Nrp1, Plxna1	Neuropilin, Plexin	Cell membrane, Cytoplasm, Secreted, Mitochondrion membrane	Membrane, Host-virus interaction, Mitochondrion, Secreted, Disulfide bond, Transmembrane, Differentiation, Receptor, Neurogenesis, Cytoplasm, Alternative splicing, Glycoprotein, Developmental protein, Signal, Reference proteome, Metal-binding, Transmembrane helix, Cell membrane, Phosphoprotein, Heparan sulfate, Direct protein sequencing, Calcium, Angiogenesis, 3D-structure, Heparin-binding, Prote…	Receptors	Neuropilin;Other_receptors, Other_receptors;Plexin	Adhesion receptor	growth factor	TRUE	CellChatDB v1
DCs.SEMA3C_NRP2_PLXNA1	DCs	SEMA3C_NRP2_PLXNA1	0.000760675	0	0	0	SEMA3	Sema3c	NRP2_PLXNA1					PMID: 27533782	Secreted Signaling	Sema3c - (Nrp2+Plxna1)	FALSE	Sema3c	Semaphorin	Secreted	Signal, Developmental protein, Reference proteome, Immunoglobulin domain, Disulfide bond, Secreted, Differentiation, Neurogenesis, Alternative splicing, Glycoprotein	secreted	FALSE	Nrp2, Plxna1	Plexin, Neuropilin	Cell membrane, Secreted, Membrane	Coiled coil, Membrane, Signal, Reference proteome, Cell membrane, Transmembrane helix, Disulfide bond, Transmembrane, Repeat, Glycoprotein, Host-virus interaction, Secreted, Differentiation, Receptor, Neurogenesis, Alternative splicing, Developmental protein, Metal-binding, Calcium, 3D-structure, Heparin-binding	Receptors	Neuropilin;Other_receptors, Other_receptors;Plexin	Adhesion receptor	growth factor	TRUE	CellChatDB v1
DCs.SEMA3C_NRP1_NRP2	DCs	SEMA3C_NRP1_NRP2	0.00316382	0	0	0	SEMA3	Sema3c	NRP1_NRP2					PMID: 27533782	Secreted Signaling	Sema3c - (Nrp1+Nrp2)	FALSE	Sema3c	Semaphorin	Secreted	Signal, Developmental protein, Reference proteome, Immunoglobulin domain, Disulfide bond, Secreted, Differentiation, Neurogenesis, Alternative splicing, Glycoprotein	secreted	FALSE	Nrp1, Nrp2, Plxnd1	Neuropilin, Plexin	Cell membrane, Cytoplasm, Secreted, Mitochondrion membrane, Lamellipodium membrane, Cell projection, Membrane	Membrane, Host-virus interaction, Mitochondrion, Secreted, Disulfide bond, Transmembrane, Differentiation, Receptor, Neurogenesis, Cytoplasm, Alternative splicing, Glycoprotein, Developmental protein, Signal, Reference proteome, Metal-binding, Transmembrane helix, Cell membrane, Phosphoprotein, Heparan sulfate, Direct protein sequencing, Calcium, Angiogenesis, 3D-structure, Heparin-binding, Prote…	Receptors	Neuropilin;Other_receptors, Other_receptors;Plexin	Adhesion receptor	growth factor	TRUE	CellChatDB v1
DCs.SEMA3C_PLXND1	DCs	SEMA3C_PLXND1	0.00531666	0	0	0	SEMA3	Sema3c	Plxnd1					PMID: 27533782	Secreted Signaling	Sema3c - Plxnd1	FALSE	Sema3c	Semaphorin	Secreted	Signal, Developmental protein, Reference proteome, Immunoglobulin domain, Disulfide bond, Secreted, Differentiation, Neurogenesis, Alternative splicing, Glycoprotein	secreted	FALSE	Plxnd1	Plexin	Lamellipodium membrane, Cell membrane, Cell projection	Cell projection, Membrane, Signal, Developmental protein, Reference proteome, Cell membrane, Transmembrane helix, Disulfide bond, Transmembrane, Receptor, Angiogenesis, Alternative splicing, Repeat, 3D-structure, Glycoprotein	Receptors	Other_receptors;Plexin			TRUE	CellChatDB v1
DCs.GAS6_AXL	DCs	GAS6_AXL	0	0	0	0.000507044	GAS	Gas6	Axl					PMID: 27801848	Secreted Signaling	Gas6 - Axl	FALSE	Gas6		Secreted	Signal, Growth regulation, Reference proteome, Host-virus interaction, Metal-binding, Disulfide bond, Phosphoprotein, Secreted, Gamma-carboxyglutamic acid, Calcium, 3D-structure, Glycoprotein, Alternative splicing, EGF-like domain, Repeat	secreted	FALSE	Axl	Protein kinase superfamily, Tyr protein kinase	Cell membrane	Immunity, Membrane, Host-virus interaction, Disulfide bond, Differentiation, Kinase, Transmembrane, ATP-binding, Host cell receptor for virus entry, Receptor, Alternative splicing, Tyrosine-protein kinase, Repeat, Transferase, Glycoprotein, Signal, Reference proteome, Immunoglobulin domain, Cell membrane, Innate immunity, Transmembrane helix, Proto-oncogene, Phosphoprotein, Oncogene, 3D-structure…	Receptors	Axl;Kinase			TRUE	CellChatDB v1
DCs.LAMA4_ITGA1_ITGB1	DCs	LAMA4_ITGA1_ITGB1	0	0	0	0.00355389	LAMININ	Lama4	ITGA1_ITGB1					KEGG: mmu04512	ECM-Receptor	Lama4 - (Itga1+Itgb1)	TRUE	Lama4		Extracellular matrix, Secreted, Extracellular space, Basement membrane	Disease variant, Coiled coil, Signal, Reference proteome, Basement membrane, Disulfide bond, Secreted, Extracellular matrix, Cardiomyopathy, Alternative splicing, Repeat, Cell adhesion, Laminin EGF-like domain, Glycoprotein			Itga1, Itgb1	Integrin beta chain, Integrin alpha chain	Ruffle membrane, Melanosome, Ruffle, Focal adhesion, Cell projection, Cleavage furrow, Recycling endosome, Invadopodium membrane, Lamellipodium, Cell membrane, Cell surface, Cell junction, Membrane	Membrane, Host-virus interaction, Disulfide bond, Transmembrane, Endosome, Host cell receptor for virus entry, Receptor, Magnesium, Alternative splicing, Repeat, Glycoprotein, Cell projection, Signal, Reference proteome, Integrin, Metal-binding, Transmembrane helix, Cell membrane, Phosphoprotein, Direct protein sequencing, Calcium, Acetylation, Isopeptide bond, 3D-structure, Cell junction, Cell a…	Receptors	Integrin;Other_receptors	Adhesion receptor		TRUE	CellChatDB v1
DCs.TNR_ITGA9_ITGB1	DCs	TNR_ITGA9_ITGB1	0	0.0243864	0.0123098	0.00304304	TENASCIN	Tnr	ITGA9_ITGB1					KEGG: mmu04512	ECM-Receptor	Tnr - (Itga9+Itgb1)	TRUE	Tnr	Tenascin	Extracellular matrix, Secreted, Extracellular space	Disease variant, Coiled coil, Signal, Reference proteome, Phosphoprotein, Disulfide bond, Secreted, Extracellular matrix, Sialic acid, Alternative splicing, Repeat, EGF-like domain, Cell adhesion, Proteoglycan, Glycoprotein			Itga9, Itgb1	Integrin alpha chain, Integrin beta chain	Membrane, Ruffle membrane, Melanosome, Ruffle, Focal adhesion, Cell projection, Cleavage furrow, Recycling endosome, Invadopodium membrane, Lamellipodium, Cell membrane, Cell surface, Cell junction	Membrane, Signal, Reference proteome, Integrin, Metal-binding, Transmembrane helix, Disulfide bond, Transmembrane, Direct protein sequencing, Calcium, Receptor, Glycoprotein, Cell adhesion, Repeat, Host-virus interaction, Endosome, Host cell receptor for virus entry, Magnesium, Alternative splicing, Cell projection, Cell membrane, Phosphoprotein, Acetylation, Isopeptide bond, 3D-structure, Cell j…	Receptors	Integrin;Other_receptors	Adhesion receptor		TRUE	CellChatDB v1
DCs.LAMA4_ITGA9_ITGB1	DCs	LAMA4_ITGA9_ITGB1	0	0	0	0.00281345	LAMININ	Lama4	ITGA9_ITGB1					KEGG: mmu04512	ECM-Receptor	Lama4 - (Itga9+Itgb1)	TRUE	Lama4		Extracellular matrix, Secreted, Extracellular space, Basement membrane	Disease variant, Coiled coil, Signal, Reference proteome, Basement membrane, Disulfide bond, Secreted, Extracellular matrix, Cardiomyopathy, Alternative splicing, Repeat, Cell adhesion, Laminin EGF-like domain, Glycoprotein			Itga9, Itgb1	Integrin alpha chain, Integrin beta chain	Membrane, Ruffle membrane, Melanosome, Ruffle, Focal adhesion, Cell projection, Cleavage furrow, Recycling endosome, Invadopodium membrane, Lamellipodium, Cell membrane, Cell surface, Cell junction	Membrane, Signal, Reference proteome, Integrin, Metal-binding, Transmembrane helix, Disulfide bond, Transmembrane, Direct protein sequencing, Calcium, Receptor, Glycoprotein, Cell adhesion, Repeat, Host-virus interaction, Endosome, Host cell receptor for virus entry, Magnesium, Alternative splicing, Cell projection, Cell membrane, Phosphoprotein, Acetylation, Isopeptide bond, 3D-structure, Cell j…	Receptors	Integrin;Other_receptors	Adhesion receptor		TRUE	CellChatDB v1
DCs.LAMA4_CD44	DCs	LAMA4_CD44	0	0	0	0.0195685	LAMININ	Lama4	Cd44					KEGG: mmu04512	ECM-Receptor	Lama4 - Cd44	FALSE	Lama4		Extracellular matrix, Secreted, Extracellular space, Basement membrane	Disease variant, Coiled coil, Signal, Reference proteome, Basement membrane, Disulfide bond, Secreted, Extracellular matrix, Cardiomyopathy, Alternative splicing, Repeat, Cell adhesion, Laminin EGF-like domain, Glycoprotein			Cd44		Cell membrane, Microvillus, Cell projection	Membrane, Disulfide bond, Transmembrane, Receptor, Alternative splicing, Blood group antigen, Glycoprotein, Cell projection, Signal, Reference proteome, Cell membrane, Transmembrane helix, Phosphoprotein, Direct protein sequencing, 3D-structure, Cell adhesion, Proteoglycan	Unclassified	Unclassified			TRUE	CellChatDB v1
DCs.TNR_SDC4	DCs	TNR_SDC4	0	0.0780707	0.0405127	0.0102349	TENASCIN	Tnr	Sdc4					KEGG: mmu04512	ECM-Receptor	Tnr - Sdc4	FALSE	Tnr	Tenascin	Extracellular matrix, Secreted, Extracellular space	Disease variant, Coiled coil, Signal, Reference proteome, Phosphoprotein, Disulfide bond, Secreted, Extracellular matrix, Sialic acid, Alternative splicing, Repeat, EGF-like domain, Cell adhesion, Proteoglycan, Glycoprotein			Sdc4	Syndecan proteoglycan	Secreted, Membrane	Membrane, Signal, Reference proteome, Transmembrane helix, Secreted, Transmembrane, Heparan sulfate, Alternative splicing, 3D-structure, Proteoglycan, Glycoprotein			Adhesion receptor			CellChatDB v1
DCs.AGRN_DAG1	DCs	AGRN_DAG1	0	0.000807127	0	0	AGRN	Agrn	Dag1					KEGG: mmu04512	ECM-Receptor	Agrn - Dag1	TRUE	Agrn		Extracellular matrix, Secreted, Extracellular space	Membrane, Secreted, Disulfide bond, Differentiation, Extracellular matrix, Transmembrane, Laminin EGF-like domain, Alternative splicing, EGF-like domain, Glycoprotein, Disease variant, Developmental protein, Signal, Congenital myasthenic syndrome, Reference proteome, Metal-binding, Transmembrane helix, Cell membrane, Phosphoprotein, Heparan sulfate, Calcium, Synapse, Proteoglycan, Repeat	secreted	TRUE	Dag1		Secreted, Nucleoplasm, Cell membrane, Cytoplasm, Nucleus, Postsynaptic cell membrane, Sarcolemma, Extracellular space, Cytoskeleton	Membrane, Host-virus interaction, Lissencephaly, Secreted, Disulfide bond, Transmembrane, Dystroglycanopathy, Receptor, Host cell receptor for virus entry, Cytoplasm, Glycoprotein, Disease variant, Signal, Reference proteome, Cell membrane, Transmembrane helix, Nucleus, Phosphoprotein, Congenital muscular dystrophy, Limb-girdle muscular dystrophy, Cytoskeleton, Postsynaptic cell membrane, Synapse…	Unclassified	Unclassified		secreted	TRUE	CellChatDB v1
DCs.LAMA4_DAG1	DCs	LAMA4_DAG1	0	0	0	0.000778816	LAMININ	Lama4	Dag1					KEGG: mmu04512	ECM-Receptor	Lama4 - Dag1	TRUE	Lama4		Extracellular matrix, Secreted, Extracellular space, Basement membrane	Disease variant, Coiled coil, Signal, Reference proteome, Basement membrane, Disulfide bond, Secreted, Extracellular matrix, Cardiomyopathy, Alternative splicing, Repeat, Cell adhesion, Laminin EGF-like domain, Glycoprotein			Dag1		Secreted, Nucleoplasm, Cell membrane, Cytoplasm, Nucleus, Postsynaptic cell membrane, Sarcolemma, Extracellular space, Cytoskeleton	Membrane, Host-virus interaction, Lissencephaly, Secreted, Disulfide bond, Transmembrane, Dystroglycanopathy, Receptor, Host cell receptor for virus entry, Cytoplasm, Glycoprotein, Disease variant, Signal, Reference proteome, Cell membrane, Transmembrane helix, Nucleus, Phosphoprotein, Congenital muscular dystrophy, Limb-girdle muscular dystrophy, Cytoskeleton, Postsynaptic cell membrane, Synapse…	Unclassified	Unclassified		secreted	TRUE	CellChatDB v1
DCs.Noradrenaline-NE-DBH_SLC18A2_ADRB2	DCs	Noradrenaline-NE-DBH_SLC18A2_ADRB2	0	0.00746673	0	0.00358207	Noradrenaline	NE-DBH_SLC18A2	Adrb2					PMID: 29733063_HMRbase;reactome	Non-protein Signaling	NE-(Dbh+Slc18a2) - Adrb2	TRUE	Dbh, Slc18a2	Major facilitator superfamily, Vesicular transporter, Copper type II ascorbate-dependent monooxygenase	Synaptic vesicle membrane, Cell projection, Axon, Cytoplasmic vesicle, Dendrite, Secretory vesicle, Secretory vesicle membrane, Chromaffin granule lumen, Secreted, Secretory vesicle lumen, Chromaffin granule membrane	Dystonia, Membrane, Disulfide bond, Transmembrane, Parkinsonism, Alternative splicing, Cytoplasmic vesicle, Glycoprotein, Disease variant, Cell projection, Reference proteome, Transmembrane helix, Phosphoprotein, Transport, Synapse, Neurotransmitter transport, Catecholamine biosynthesis, Monooxygenase, Secreted, Signal-anchor, Copper, Vitamin C, Oxidoreductase, Metal-binding, Direct protein seque…	secreted	FALSE	Adrb2	G-protein coupled receptor 1	Golgi apparatus, Early endosome, Cell membrane	Membrane, Disulfide bond, Transmembrane, Receptor, Glycoprotein, Transducer, Reference proteome, Lipoprotein, Cell membrane, Transmembrane helix, Phosphoprotein, Golgi apparatus, G-protein coupled receptor, 3D-structure, Hydroxylation, Palmitate, Endosome, Ubl conjugation	Receptors	GPCR;Rhodopsin			TRUE	CellChatDB v2
DCs.PGE2-PTGES3_PTGER4	DCs	PGE2-PTGES3_PTGER4	0.0148809	0.0370842	0.0319894	0.039548	Prostaglandin	PGE2-PTGES3	Ptger4					PMID: 34949672;PMID: 21508345	Non-protein Signaling	PGE2-Ptges3 - Ptger4	FALSE	Ptges3	P23/wos2	Cytoplasm	Prostaglandin metabolism, Cytoplasm, Alternative splicing, Isomerase, Fatty acid metabolism, Chaperone, Reference proteome, Phosphoprotein, Lipid metabolism, Fatty acid biosynthesis, Direct protein sequencing, Lipid biosynthesis, Isopeptide bond, 3D-structure, Prostaglandin biosynthesis, Acetylation, Ubl conjugation		FALSE	Ptger4	G-protein coupled receptor 1	Cell membrane	Transducer, Membrane, Reference proteome, Cell membrane, Transmembrane helix, Disulfide bond, Phosphoprotein, Transmembrane, Receptor, G-protein coupled receptor, 3D-structure, Glycoprotein	Receptors	GPCR;Rhodopsin			TRUE	CellChatDB v2
DCs.Cholesterol-Cholesterol-DHCR24_RORA	DCs	Cholesterol-Cholesterol-DHCR24_RORA	0.000855072	0.000641065	0.000834797	0.00273444	Cholesterol	Cholesterol-DHCR24	Rora					HMRbase;PMID:12467577;PDB:1N83	Non-protein Signaling	Cholesterol-DHCR24 - Rora	FALSE	Dhcr24	FAD-binding oxidoreductase/transferase type 4	Endoplasmic reticulum membrane, Golgi apparatus membrane	Membrane, FAD, Transmembrane, Cholesterol metabolism, Sterol biosynthesis, Alternative splicing, Endoplasmic reticulum, Disease variant, Steroid metabolism, Oxidoreductase, Cholesterol biosynthesis, NADP, Sterol metabolism, Signal, Reference proteome, Transmembrane helix, Lipid metabolism, Flavoprotein, Golgi apparatus, Steroid biosynthesis, Lipid biosynthesis		FALSE	Rora	Nuclear hormone receptor	Nucleus	Intellectual disability, DNA-binding, Activator, Zinc-finger, Alternative promoter usage, Receptor, Alternative splicing, Transcription regulation, Methylation, Disease variant, Developmental protein, Biological rhythms, Reference proteome, Metal-binding, Epilepsy, Nucleus, Phosphoprotein, Zinc, Isopeptide bond, 3D-structure, Transcription, Ubl conjugation					FALSE	CellChatDB v2
DCs.Cholesterol-Cholesterol-DHCR7_RORA	DCs	Cholesterol-Cholesterol-DHCR7_RORA	0	0.000491482	0	0.000768577	Cholesterol	Cholesterol-DHCR7	Rora					HMRbase;PMID:12467577;PDB:1N83	Non-protein Signaling	Cholesterol-DHCR7 - Rora	FALSE	Dhcr7	ERG4/ERG24	Endoplasmic reticulum membrane	Membrane, Transmembrane, Cholesterol metabolism, Sterol biosynthesis, Endoplasmic reticulum, NADP, Oxidoreductase, Disease variant, Steroid metabolism, Reference proteome, Cholesterol biosynthesis, Sterol metabolism, Transmembrane helix, Phosphoprotein, Lipid metabolism, Steroid biosynthesis, Lipid biosynthesis		FALSE	Rora	Nuclear hormone receptor	Nucleus	Intellectual disability, DNA-binding, Activator, Zinc-finger, Alternative promoter usage, Receptor, Alternative splicing, Transcription regulation, Methylation, Disease variant, Developmental protein, Biological rhythms, Reference proteome, Metal-binding, Epilepsy, Nucleus, Phosphoprotein, Zinc, Isopeptide bond, 3D-structure, Transcription, Ubl conjugation					FALSE	CellChatDB v2
DCs.Desmosterol-Desmosterol-DHCR7_NR1H2	DCs	Desmosterol-Desmosterol-DHCR7_NR1H2	0	0.0016786	0	0.00262324	Desmosterol	Desmosterol-DHCR7	Nr1h2					HMRbase;uniprot	Non-protein Signaling	Desmosterol-DHCR7 - Nr1h2	FALSE	Dhcr7	ERG4/ERG24	Endoplasmic reticulum membrane	Membrane, Transmembrane, Cholesterol metabolism, Sterol biosynthesis, Endoplasmic reticulum, NADP, Oxidoreductase, Disease variant, Steroid metabolism, Reference proteome, Cholesterol biosynthesis, Sterol metabolism, Transmembrane helix, Phosphoprotein, Lipid metabolism, Steroid biosynthesis, Lipid biosynthesis		FALSE	Nr1h2	Nuclear hormone receptor	Nucleus	Ubl conjugation, Reference proteome, DNA-binding, Nucleus, Activator, Metal-binding, Zinc-finger, Receptor, Alternative splicing, Zinc, Isopeptide bond, 3D-structure, Transcription, Transcription regulation					FALSE	CellChatDB v2
DCs.PPIA_BSG	DCs	PPIA_BSG	0.0552996	0.0639076	0.0604215	0.0916891	CypA	Ppia	Bsg					PMID: 36012604	Non-protein Signaling	Ppia - Bsg	FALSE	Ppia	Cyclophilin-type PPIase	Cytoplasm, Secreted, Nucleus	Host-virus interaction, Secreted, Rotamase, Cytoplasm, Alternative splicing, Isomerase, Glycoprotein, Reference proteome, Nucleus, Phosphoprotein, Apoptosis, Direct protein sequencing, Isopeptide bond, 3D-structure, Acetylation, Ubl conjugation	secreted	FALSE	Bsg		Melanosome	Membrane, Host-virus interaction, Disulfide bond, Transmembrane, Alternative promoter usage, Host cell receptor for virus entry, Receptor, Alternative splicing, Endoplasmic reticulum, Blood group antigen, Glycoprotein, Lectin, Cell projection, Signal, Reference proteome, Immunoglobulin domain, Cell membrane, Transmembrane helix, Phosphoprotein, Direct protein sequencing, Mannose-binding, Angiogen…	Unclassified	Unclassified			TRUE	CellChatDB v2
DCs.SerotoninDopamin-5-HT-DOPA-DDC_HTR7	DCs	SerotoninDopamin-5-HT-DOPA-DDC_HTR7	0	0.000910889	0	0	SerotoninDopamin	5-HT-DOPA-DDC	Htr7					uniprot;reactome	Non-protein Signaling	5-HT-DOPA-DDC - Htr7	TRUE	Ddc	Group II decarboxylase		Disease variant, Catecholamine biosynthesis, Reference proteome, Pyridoxal phosphate, Alternative splicing, Decarboxylase, 3D-structure, Lyase, Acetylation, Repeat		FALSE	Htr7	G-protein coupled receptor 1	Cell membrane	Transducer, Membrane, Reference proteome, Lipoprotein, Cell membrane, Transmembrane helix, Disulfide bond, Transmembrane, Receptor, Alternative splicing, G-protein coupled receptor, 3D-structure, Palmitate, Glycoprotein	Receptors	GPCR;Rhodopsin			TRUE	CellChatDB v2
DCs.APP_CD74	DCs	APP_CD74	0.352503	0.319532	0.324838	0.316649	APP	App	Cd74					PMID: 19849849	Cell-Cell Contact	App - Cd74	FALSE	App	APP	Perikaryon, Cell projection, Membrane, Cytoplasmic vesicle, Growth cone, Clathrin-coated pit, Cell membrane, Early endosome	Secreted, Copper, Alzheimer disease, Cytoplasm, Notch signaling pathway, Cytoplasmic vesicle, Endoplasmic reticulum, Glycoprotein, Disease variant, Cell projection, Metal-binding, Transmembrane helix, Cell membrane, Direct protein sequencing, Golgi apparatus, Zinc, Isopeptide bond, Amyloid, Heparin-binding, Ubl conjugation, Protease inhibitor, Membrane, Disulfide bond, Transmembrane, Iron, Endoso…		TRUE	Cd74		Golgi apparatus, Cell membrane, Endoplasmic reticulum membrane, trans-Golgi network, Lysosome, Endosome	Immunity, Membrane, Alternative initiation, Disulfide bond, Transmembrane, Signal-anchor, Alternative splicing, Adaptive immunity, Endoplasmic reticulum, Glycoprotein, Chaperone, Lysosome, Reference proteome, Cell membrane, Transmembrane helix, Phosphoprotein, Direct protein sequencing, Golgi apparatus, 3D-structure, Endosome, Proteoglycan	Unclassified	Unclassified			TRUE	CellChatDB v1
DCs.BST2_PIRA2	DCs	BST2_PIRA2	0	0	0	0.000985374	BST2	Bst2	Pira2					PMID: 19564354	Cell-Cell Contact	Bst2 - Pira2	FALSE	Bst2	Tetherin	Apical cell membrane, Golgi apparatus, GPI-anchor, Cytoplasm, Cell membrane, trans-Golgi network, Membrane raft	Immunity, Coiled coil, Membrane, B-cell activation, Host-virus interaction, Alternative initiation, Antiviral defense, Disulfide bond, Transmembrane, Signal-anchor, Cytoplasm, Glycoprotein, Reference proteome, Lipoprotein, Cell membrane, Innate immunity, Transmembrane helix, GPI-anchor, Golgi apparatus, Isopeptide bond, 3D-structure, Endosome, Ubl conjugation		TRUE	Pira2		Membrane, Secreted, Cell membrane	Immunity, Membrane, Signal, Reference proteome, Immunoglobulin domain, Transmembrane helix, Disulfide bond, Transmembrane, Receptor, Alternative splicing, Repeat, Adaptive immunity, Glycoprotein, Secreted, Direct protein sequencing, 3D-structure, Cell membrane, Innate immunity, Nitration, Phosphoprotein	Receptors	IG;LILR			TRUE	CellChatDB v1
DCs.CADM1_CADM1	DCs	CADM1_CADM1	0.0210523	0.00917127	0.022164	0.0134488	CADM	Cadm1	Cadm1					PMID: 24503895	Cell-Cell Contact	Cadm1 - Cadm1	FALSE	Cadm1	Nectin	Synapse, Cell membrane	Immunity, Membrane, Host-virus interaction, Disulfide bond, Differentiation, Transmembrane, Spermatogenesis, Alternative splicing, Glycoprotein, Developmental protein, Signal, Reference proteome, Immunoglobulin domain, Cell membrane, Transmembrane helix, Phosphoprotein, Apoptosis, Synapse, 3D-structure, Tumor suppressor, Cell adhesion, Repeat		TRUE	Cadm1	Nectin	Synapse, Cell membrane	Immunity, Membrane, Host-virus interaction, Disulfide bond, Differentiation, Transmembrane, Spermatogenesis, Alternative splicing, Glycoprotein, Developmental protein, Signal, Reference proteome, Immunoglobulin domain, Cell membrane, Transmembrane helix, Phosphoprotein, Apoptosis, Synapse, 3D-structure, Tumor suppressor, Cell adhesion, Repeat	Miscellaneous	IG_AdhesionProteins;StructuralAndAdhesion			TRUE	CellChatDB v1
DCs.CD200_CD200R1	DCs	CD200_CD200R1	0.00116626	0.0032755	0.000905342	0.00308466	CD200	Cd200	Cd200r1					PMID: 15187158	Cell-Cell Contact	Cd200 - Cd200r1	FALSE	Cd200		Cell membrane	Membrane, Signal, Reference proteome, Immunoglobulin domain, Cell membrane, Transmembrane helix, Disulfide bond, Transmembrane, Alternative splicing, Glycoprotein		TRUE	Cd200r1	CD200R	Membrane, Cell membrane, Secreted	Membrane, Signal, Reference proteome, Immunoglobulin domain, Transmembrane helix, Disulfide bond, Transmembrane, Receptor, Alternative splicing, Glycoprotein, Host-virus interaction, Cell membrane, Secreted, Direct protein sequencing	Receptors	IG;OtherMisc		secreted	TRUE	CellChatDB v1
DCs.JAM3_ITGAM_ITGB2	DCs	JAM3_ITGAM_ITGB2	0.00594912	0	0.00723992	0	JAM	Jam3	ITGAM_ITGB2					KEGG: mmu04514; PMID: 16118203, PMC2194005	Cell-Cell Contact	Jam3 - (Itgam+Itgb2)	FALSE	Jam3	Immunoglobulin	Desmosome, Cell membrane, Cell junction, Tight junction	Membrane, Secreted, Disulfide bond, Differentiation, Transmembrane, Spermatogenesis, Alternative splicing, Tight junction, Glycoprotein, Disease variant, Signal, Reference proteome, Immunoglobulin domain, Lipoprotein, Transmembrane helix, Cell membrane, Direct protein sequencing, Angiogenesis, Cell junction, Palmitate, Cell adhesion	secreted	TRUE	Itgam, Itgb2	Integrin alpha chain, Integrin beta chain	Membrane raft, Cell membrane	Systemic lupus erythematosus, Immunity, Membrane, Disulfide bond, Transmembrane, Receptor, Alternative splicing, Glycoprotein, Signal, Reference proteome, Integrin, Metal-binding, Innate immunity, Transmembrane helix, Cell membrane, Direct protein sequencing, Calcium, 3D-structure, Cell adhesion, Magnesium, Repeat, Phagocytosis, Disease variant, Pyrrolidone carboxylic acid, Phosphoprotein	Receptors	Integrin;Other_receptors	Adhesion receptor		TRUE	CellChatDB v1
DCs.JAM3_F11R	DCs	JAM3_F11R	0.000375815	0	0.000457914	0	JAM	Jam3	F11r					KEGG: mmu04514	Cell-Cell Contact	Jam3 - F11r	FALSE	Jam3	Immunoglobulin	Desmosome, Cell membrane, Cell junction, Tight junction	Membrane, Secreted, Disulfide bond, Differentiation, Transmembrane, Spermatogenesis, Alternative splicing, Tight junction, Glycoprotein, Disease variant, Signal, Reference proteome, Immunoglobulin domain, Lipoprotein, Transmembrane helix, Cell membrane, Direct protein sequencing, Angiogenesis, Cell junction, Palmitate, Cell adhesion	secreted	TRUE	F11r	Immunoglobulin	Cell membrane, Cell junction, Tight junction	Membrane, Host-virus interaction, Disulfide bond, Transmembrane, Host cell receptor for virus entry, Receptor, Alternative splicing, Tight junction, Glycoprotein, Signal, Reference proteome, Immunoglobulin domain, Cell membrane, Transmembrane helix, Phosphoprotein, Direct protein sequencing, 3D-structure, Cell junction, Repeat	Miscellaneous	IG_Unknown_function;Unknown_function			TRUE	CellChatDB v1
DCs.L1CAM_ITGA4_ITGB7	DCs	L1CAM_ITGA4_ITGB7	0.0374142	0.055991	0.0401851	0.0651924	L1CAM	L1cam	ITGA4_ITGB7					PMID: 8557754	Cell-Cell Contact	L1cam - (Itga4+Itgb7)	FALSE	L1cam	Immunoglobulin superfamily, L1/neurofascin/NgCAM	Cell projection, Axon, Growth cone, Cell membrane, Dendrite	Membrane, Intellectual disability, Disulfide bond, Differentiation, Transmembrane, Hereditary spastic paraplegia, Neurogenesis, Alternative splicing, Glycoprotein, Disease variant, Cell projection, Developmental protein, Signal, Reference proteome, Immunoglobulin domain, Cell membrane, Transmembrane helix, Neurodegeneration, Phosphoprotein, Direct protein sequencing, Hirschsprung disease, Cell ad…		TRUE	Itga4, Itgb7	Integrin alpha chain, Integrin beta chain	Membrane	Membrane, Disulfide bond, Transmembrane, Receptor, Alternative splicing, Glycoprotein, Signal, Reference proteome, Integrin, Metal-binding, Transmembrane helix, Phosphoprotein, Direct protein sequencing, Calcium, 3D-structure, Cell adhesion, Repeat, Host cell receptor for virus entry, Magnesium	Receptors	Integrin;Other_receptors	Adhesion receptor		TRUE	CellChatDB v1
DCs.L1CAM_L1CAM	DCs	L1CAM_L1CAM	0.00353041	0.0053773	0.00380179	0.00631665	L1CAM	L1cam	L1cam					PMID: 18701456	Cell-Cell Contact	L1cam - L1cam	FALSE	L1cam	Immunoglobulin superfamily, L1/neurofascin/NgCAM	Cell projection, Axon, Growth cone, Cell membrane, Dendrite	Membrane, Intellectual disability, Disulfide bond, Differentiation, Transmembrane, Hereditary spastic paraplegia, Neurogenesis, Alternative splicing, Glycoprotein, Disease variant, Cell projection, Developmental protein, Signal, Reference proteome, Immunoglobulin domain, Cell membrane, Transmembrane helix, Neurodegeneration, Phosphoprotein, Direct protein sequencing, Hirschsprung disease, Cell ad…		TRUE	L1cam	Immunoglobulin superfamily, L1/neurofascin/NgCAM	Cell projection, Axon, Growth cone, Cell membrane, Dendrite	Membrane, Intellectual disability, Disulfide bond, Differentiation, Transmembrane, Hereditary spastic paraplegia, Neurogenesis, Alternative splicing, Glycoprotein, Disease variant, Cell projection, Developmental protein, Signal, Reference proteome, Immunoglobulin domain, Cell membrane, Transmembrane helix, Neurodegeneration, Phosphoprotein, Direct protein sequencing, Hirschsprung disease, Cell ad…	Miscellaneous	IG_AdhesionProteins;StructuralAndAdhesion			TRUE	CellChatDB v1
DCs.NCAM1_FGFR1	DCs	NCAM1_FGFR1	0.0881581	0.0861345	0.0970668	0.0757911	NCAM	Ncam1	Fgfr1					PMID: 12791257	Cell-Cell Contact	Ncam1 - Fgfr1	FALSE	Ncam1		Secreted, Cell membrane, GPI-anchor	Membrane, Host-virus interaction, Secreted, Disulfide bond, Transmembrane, Host cell receptor for virus entry, Receptor, Alternative splicing, Glycoprotein, Signal, Reference proteome, Immunoglobulin domain, Lipoprotein, Transmembrane helix, Cell membrane, GPI-anchor, Phosphoprotein, 3D-structure, Cell adhesion, Repeat	secreted	TRUE	Fgfr1	Protein kinase superfamily, Tyr protein kinase	Cytoplasm, Nucleus, Cytosol, Cytoplasmic vesicle, Cell membrane	Kinase, ATP-binding, Receptor, Cytoplasm, Tyrosine-protein kinase, Cytoplasmic vesicle, Holoprosencephaly, Glycoprotein, Disease variant, Kallmann syndrome, Immunoglobulin domain, Transmembrane helix, Cell membrane, Direct protein sequencing, Transcription, Dwarfism, Heparin-binding, Ubl conjugation, Transcription regulation, Membrane, Intellectual disability, Disulfide bond, Transmembrane, Alter…	Receptors	FGFR;Kinase			TRUE	CellChatDB v1
DCs.NCAM1_L1CAM	DCs	NCAM1_L1CAM	0.0101407	0.00988846	0.0112628	0.0086147	NCAM	Ncam1	L1cam					KEGG: mmu04514	Cell-Cell Contact	Ncam1 - L1cam	FALSE	Ncam1		Secreted, Cell membrane, GPI-anchor	Membrane, Host-virus interaction, Secreted, Disulfide bond, Transmembrane, Host cell receptor for virus entry, Receptor, Alternative splicing, Glycoprotein, Signal, Reference proteome, Immunoglobulin domain, Lipoprotein, Transmembrane helix, Cell membrane, GPI-anchor, Phosphoprotein, 3D-structure, Cell adhesion, Repeat	secreted	TRUE	L1cam	Immunoglobulin superfamily, L1/neurofascin/NgCAM	Cell projection, Axon, Growth cone, Cell membrane, Dendrite	Membrane, Intellectual disability, Disulfide bond, Differentiation, Transmembrane, Hereditary spastic paraplegia, Neurogenesis, Alternative splicing, Glycoprotein, Disease variant, Cell projection, Developmental protein, Signal, Reference proteome, Immunoglobulin domain, Cell membrane, Transmembrane helix, Neurodegeneration, Phosphoprotein, Direct protein sequencing, Hirschsprung disease, Cell ad…	Miscellaneous	IG_AdhesionProteins;StructuralAndAdhesion			TRUE	CellChatDB v1
DCs.NCAM2_L1CAM	DCs	NCAM2_L1CAM	0.0108817	0.00999843	0.0121683	0.00669496	NCAM	Ncam2	L1cam					KEGG: mmu04514	Cell-Cell Contact	Ncam2 - L1cam	FALSE	Ncam2		Cell membrane	Membrane, Signal, Reference proteome, Immunoglobulin domain, Cell membrane, Transmembrane helix, Phosphoprotein, Disulfide bond, Transmembrane, Alternative splicing, Repeat, 3D-structure, Cell adhesion, Glycoprotein			L1cam	Immunoglobulin superfamily, L1/neurofascin/NgCAM	Cell projection, Axon, Growth cone, Cell membrane, Dendrite	Membrane, Intellectual disability, Disulfide bond, Differentiation, Transmembrane, Hereditary spastic paraplegia, Neurogenesis, Alternative splicing, Glycoprotein, Disease variant, Cell projection, Developmental protein, Signal, Reference proteome, Immunoglobulin domain, Cell membrane, Transmembrane helix, Neurodegeneration, Phosphoprotein, Direct protein sequencing, Hirschsprung disease, Cell ad…	Miscellaneous	IG_AdhesionProteins;StructuralAndAdhesion			TRUE	CellChatDB v1
DCs.SEMA4D_PLXNB2	DCs	SEMA4D_PLXNB2	0.00535454	0.00366639	0.00678981	0.00453582	SEMA4	Sema4d	Plxnb2					PMID: 27533782	Cell-Cell Contact	Sema4d - Plxnb2	FALSE	Sema4d	Semaphorin	Cell membrane	Membrane, Disulfide bond, Differentiation, Transmembrane, Receptor, Neurogenesis, Alternative splicing, Glycoprotein, Signal, Developmental protein, Reference proteome, Immunoglobulin domain, Cell membrane, Transmembrane helix, Phosphoprotein, 3D-structure		TRUE	Plxnb2	Plexin	Cell membrane	Membrane, Signal, Developmental protein, Reference proteome, Cell membrane, Transmembrane helix, Disulfide bond, Phosphoprotein, Transmembrane, Receptor, Repeat, 3D-structure, Glycoprotein	Receptors	Other_receptors;Plexin			TRUE	CellChatDB v1
DCs.SEMA4D_CD72	DCs	SEMA4D_CD72	0.00133563	0.000913375	0.00169547	0.00113071	SEMA4	Sema4d	Cd72					PMID: 22325954	Cell-Cell Contact	Sema4d - Cd72	FALSE	Sema4d	Semaphorin	Cell membrane	Membrane, Disulfide bond, Differentiation, Transmembrane, Receptor, Neurogenesis, Alternative splicing, Glycoprotein, Signal, Developmental protein, Reference proteome, Immunoglobulin domain, Cell membrane, Transmembrane helix, Phosphoprotein, 3D-structure		TRUE	Cd72		Membrane	Lectin, Membrane, Reference proteome, Transmembrane helix, Disulfide bond, Phosphoprotein, Transmembrane, Signal-anchor, Glycoprotein					TRUE	CellChatDB v1
DCs.SEMA6D_PLXNA1_TREM2	DCs	SEMA6D_PLXNA1_TREM2	0.0221072	0.0106374	0.0246197	0.00846733	SEMA6	Sema6d	PLXNA1_TREM2					PMID: 22325954	Cell-Cell Contact	Sema6d - (Plxna1+Trem2)	FALSE	Sema6d	Semaphorin	Cytoplasm, Cell membrane	Membrane, Signal, Developmental protein, Reference proteome, Cell membrane, Transmembrane helix, Disulfide bond, Phosphoprotein, Differentiation, Transmembrane, Neurogenesis, Cytoplasm, Alternative splicing, Glycoprotein		TRUE	Plxna1, Trem2, Tyrobp	TYROBP, Plexin	Cell membrane, Secreted	Membrane, Disulfide bond, Secreted, Transmembrane, Lipid-binding, Receptor, Alternative splicing, Glycoprotein, Disease variant, Signal, Reference proteome, Neurodegeneration, Immunoglobulin domain, Cell membrane, Transmembrane helix, 3D-structure, Immunity, Phosphoprotein, Metal-binding, Calcium, Coiled coil, Repeat	Receptors	IG;OtherTREM, Other_receptors;Plexin			TRUE	CellChatDB v1
DCs.SEMA6D_PLXNA1	DCs	SEMA6D_PLXNA1	0.00601819	0.00287129	0.00671471	0.00228188	SEMA6	Sema6d	Plxna1					PMID: 27533782	Cell-Cell Contact	Sema6d - Plxna1	FALSE	Sema6d	Semaphorin	Cytoplasm, Cell membrane	Membrane, Signal, Developmental protein, Reference proteome, Cell membrane, Transmembrane helix, Disulfide bond, Phosphoprotein, Differentiation, Transmembrane, Neurogenesis, Cytoplasm, Alternative splicing, Glycoprotein		TRUE	Plxna1	Plexin	Cell membrane	Coiled coil, Membrane, Signal, Reference proteome, Cell membrane, Transmembrane helix, Disulfide bond, Transmembrane, Repeat, Glycoprotein	Receptors	Other_receptors;Plexin			TRUE	CellChatDB v1
DCs.THY1_ITGAM_ITGB2	DCs	THY1_ITGAM_ITGB2	0	0	0	0.00792234	THY1	Thy1	ITGAM_ITGB2					PMID: 15850796	Cell-Cell Contact	Thy1 - (Itgam+Itgb2)	FALSE	Thy1		Cell membrane, GPI-anchor	Membrane, Signal, Reference proteome, Pyrrolidone carboxylic acid, Immunoglobulin domain, Lipoprotein, GPI-anchor, Phosphoprotein, Disulfide bond, Cell membrane, Glycoprotein		TRUE	Itgam, Itgb2	Integrin alpha chain, Integrin beta chain	Membrane raft, Cell membrane	Systemic lupus erythematosus, Immunity, Membrane, Disulfide bond, Transmembrane, Receptor, Alternative splicing, Glycoprotein, Signal, Reference proteome, Integrin, Metal-binding, Innate immunity, Transmembrane helix, Cell membrane, Direct protein sequencing, Calcium, 3D-structure, Cell adhesion, Magnesium, Repeat, Phagocytosis, Disease variant, Pyrrolidone carboxylic acid, Phosphoprotein	Receptors	Integrin;Other_receptors	Adhesion receptor		TRUE	CellChatDB v1
DCs.THY1_ITGAX_ITGB2	DCs	THY1_ITGAX_ITGB2	0	0	0	0.00497106	THY1	Thy1	ITGAX_ITGB2					PMID: 15850796	Cell-Cell Contact	Thy1 - (Itgax+Itgb2)	FALSE	Thy1		Cell membrane, GPI-anchor	Membrane, Signal, Reference proteome, Pyrrolidone carboxylic acid, Immunoglobulin domain, Lipoprotein, GPI-anchor, Phosphoprotein, Disulfide bond, Cell membrane, Glycoprotein		TRUE	Itgax, Itgb2	Integrin alpha chain, Integrin beta chain	Membrane, Membrane raft, Cell membrane	Membrane, Disulfide bond, Transmembrane, Receptor, Glycoprotein, Signal, Reference proteome, Integrin, Metal-binding, Transmembrane helix, Direct protein sequencing, Calcium, 3D-structure, Cell adhesion, Magnesium, Repeat, Phagocytosis, Disease variant, Pyrrolidone carboxylic acid, Cell membrane, Phosphoprotein	Receptors	Integrin;Other_receptors	Adhesion receptor		TRUE	CellChatDB v1
DCs.CDH12_ITGA1_ITGB1	DCs	CDH12_ITGA1_ITGB1	0.00418165	0	0.0282789	0	CDH	Cdh12	ITGA1_ITGB1					PMID: 34385456	Cell-Cell Contact	Cdh12 - ITGA1_ITGB1	TRUE	Cdh12		Cell membrane	Membrane, Signal, Reference proteome, Cell membrane, Transmembrane helix, Phosphoprotein, Metal-binding, Transmembrane, Calcium, Cleavage on pair of basic residues, Alternative splicing, Glycoprotein, Cell adhesion, Repeat			Itga1, Itgb1	Integrin beta chain, Integrin alpha chain	Ruffle membrane, Melanosome, Ruffle, Focal adhesion, Cell projection, Cleavage furrow, Recycling endosome, Invadopodium membrane, Lamellipodium, Cell membrane, Cell surface, Cell junction, Membrane	Membrane, Host-virus interaction, Disulfide bond, Transmembrane, Endosome, Host cell receptor for virus entry, Receptor, Magnesium, Alternative splicing, Repeat, Glycoprotein, Cell projection, Signal, Reference proteome, Integrin, Metal-binding, Transmembrane helix, Cell membrane, Phosphoprotein, Direct protein sequencing, Calcium, Acetylation, Isopeptide bond, 3D-structure, Cell junction, Cell a…	Receptors	Integrin;Other_receptors	Adhesion receptor		TRUE	CellChatDB v2
DCs.THY1_ADGRE5	DCs	THY1_ADGRE5	0	0	0	0.00774324	ADGRE	Thy1	Adgre5					PMID: 31462748	Cell-Cell Contact	Thy1 - Adgre5	FALSE	Thy1		Cell membrane, GPI-anchor	Membrane, Signal, Reference proteome, Pyrrolidone carboxylic acid, Immunoglobulin domain, Lipoprotein, GPI-anchor, Phosphoprotein, Disulfide bond, Cell membrane, Glycoprotein		TRUE	Adgre5	G-protein coupled receptor 2	Secreted, Cell membrane, Extracellular space, Ruffle membrane, Cell projection	Membrane, Secreted, Disulfide bond, Transmembrane, Receptor, Alternative splicing, EGF-like domain, Glycoprotein, Transducer, Signal, Reference proteome, Cell membrane, Transmembrane helix, Phosphoprotein, Calcium, G-protein coupled receptor, 3D-structure, Cell adhesion, Repeat, Disease variant, Cell projection, Direct protein sequencing, Inflammatory response, Autocatalytic cleavage	Receptors	Adhesion;GPCR		secreted	TRUE	CellChatDB v2
DCs.LPAR1_ADGRE5	DCs	LPAR1_ADGRE5	0	0	0	0.00954112	ADGRE	Lpar1	Adgre5					PMID: 31462748	Cell-Cell Contact	Lpar1 - Adgre5	TRUE	Lpar1	G-protein coupled receptor 1	Cell surface, Cell membrane, Endosome	Transducer, Membrane, Reference proteome, Cell membrane, Transmembrane helix, Disulfide bond, Phosphoprotein, Transmembrane, Lipid-binding, Receptor, Alternative splicing, G-protein coupled receptor, 3D-structure, Endosome, Glycoprotein		TRUE	Adgre5	G-protein coupled receptor 2	Secreted, Cell membrane, Extracellular space, Ruffle membrane, Cell projection	Membrane, Secreted, Disulfide bond, Transmembrane, Receptor, Alternative splicing, EGF-like domain, Glycoprotein, Transducer, Signal, Reference proteome, Cell membrane, Transmembrane helix, Phosphoprotein, Calcium, G-protein coupled receptor, 3D-structure, Cell adhesion, Repeat, Disease variant, Cell projection, Direct protein sequencing, Inflammatory response, Autocatalytic cleavage	Receptors	Adhesion;GPCR		secreted	TRUE	CellChatDB v2
DCs.NRXN1_DAG1	DCs	NRXN1_DAG1	0.00974169	0.00955347	0.0096253	0.00570643	NRXN	Nrxn1	Dag1					PMID: 21628410	Cell-Cell Contact	Nrxn1 - Dag1	TRUE	Nrxn1	Neurexin	Presynaptic cell membrane	Membrane, Intellectual disability, Disulfide bond, Transmembrane, Alternative promoter usage, Alternative splicing, EGF-like domain, Glycoprotein, Cell projection, Signal, Reference proteome, Schizophrenia, Metal-binding, Transmembrane helix, Cell membrane, Calcium, Synapse, 3D-structure, Cell adhesion, Repeat, Membrane, Transmembrane, Alternative promoter usage, Alternative splicing, Glycoprotei…		TRUE	Dag1		Secreted, Nucleoplasm, Cell membrane, Cytoplasm, Nucleus, Postsynaptic cell membrane, Sarcolemma, Extracellular space, Cytoskeleton	Membrane, Host-virus interaction, Lissencephaly, Secreted, Disulfide bond, Transmembrane, Dystroglycanopathy, Receptor, Host cell receptor for virus entry, Cytoplasm, Glycoprotein, Disease variant, Signal, Reference proteome, Cell membrane, Transmembrane helix, Nucleus, Phosphoprotein, Congenital muscular dystrophy, Limb-girdle muscular dystrophy, Cytoskeleton, Postsynaptic cell membrane, Synapse…	Unclassified	Unclassified		secreted	TRUE	CellChatDB v2
DCs.NRXN2_DAG1	DCs	NRXN2_DAG1	0.00334188	0.00310388	0.00345457	0.0027335	NRXN	Nrxn2	Dag1					PMID: 21628410	Cell-Cell Contact	Nrxn2 - Dag1	TRUE	Nrxn2	Neurexin	Membrane	Membrane, Signal, Reference proteome, Metal-binding, Transmembrane helix, Disulfide bond, Transmembrane, Alternative promoter usage, Calcium, Glycoprotein, Alternative splicing, EGF-like domain, Cell adhesion, Repeat, Membrane, Signal, Reference proteome, Transmembrane helix, Transmembrane, Alternative promoter usage, Alternative splicing, 3D-structure, Cell adhesion, Glycoprotein		TRUE	Dag1		Secreted, Nucleoplasm, Cell membrane, Cytoplasm, Nucleus, Postsynaptic cell membrane, Sarcolemma, Extracellular space, Cytoskeleton	Membrane, Host-virus interaction, Lissencephaly, Secreted, Disulfide bond, Transmembrane, Dystroglycanopathy, Receptor, Host cell receptor for virus entry, Cytoplasm, Glycoprotein, Disease variant, Signal, Reference proteome, Cell membrane, Transmembrane helix, Nucleus, Phosphoprotein, Congenital muscular dystrophy, Limb-girdle muscular dystrophy, Cytoskeleton, Postsynaptic cell membrane, Synapse…	Unclassified	Unclassified		secreted	TRUE	CellChatDB v2
DCs.LRFN5_PTPRS	DCs	LRFN5_PTPRS	0.0175937	0.0276673	0.0257628	0.00286977	PTPR	Lrfn5	Ptprs					PMID: 29674953;PMID: 23916315	Cell-Cell Contact	Lrfn5 - Ptprs	FALSE	Lrfn5	LRFN	Membrane	Membrane, Leucine-rich repeat, Signal, Reference proteome, Immunoglobulin domain, Transmembrane helix, Disulfide bond, Transmembrane, Repeat, 3D-structure, Glycoprotein		TRUE	Ptprs	Protein-tyrosine phosphatase	Perikaryon, Cell projection, Axon, Synaptosome, Synaptic vesicle membrane, Cytoplasmic vesicle, Growth cone, Neuron projection, Secretory vesicle, Postsynaptic density, Synapse, Cell membrane	Membrane, Disulfide bond, Transmembrane, Receptor, Alternative splicing, Cytoplasmic vesicle, Glycoprotein, Cell projection, Hydrolase, Reference proteome, Signal, Immunoglobulin domain, Cell membrane, Transmembrane helix, Synaptosome, Synapse, Protein phosphatase, 3D-structure, Cell adhesion, Heparin-binding, Repeat	Receptors	Other_receptors;ReceptorTypePhosphatases			TRUE	CellChatDB v2
DCs.LRRC4B_PTPRS	DCs	LRRC4B_PTPRS	0.00202492	0.00181651	0.00258799	0.00247271	PTPR	Lrrc4b	Ptprs					PMID: 29674953;PMID: 23916315	Cell-Cell Contact	Lrrc4b - Ptprs	FALSE	Lrrc4b		Membrane, Presynaptic cell membrane	Cell projection, Membrane, Signal, Reference proteome, Leucine-rich repeat, Immunoglobulin domain, Cell membrane, Transmembrane helix, Phosphoprotein, Disulfide bond, Transmembrane, Synapse, Repeat, Glycoprotein		TRUE	Ptprs	Protein-tyrosine phosphatase	Perikaryon, Cell projection, Axon, Synaptosome, Synaptic vesicle membrane, Cytoplasmic vesicle, Growth cone, Neuron projection, Secretory vesicle, Postsynaptic density, Synapse, Cell membrane	Membrane, Disulfide bond, Transmembrane, Receptor, Alternative splicing, Cytoplasmic vesicle, Glycoprotein, Cell projection, Hydrolase, Reference proteome, Signal, Immunoglobulin domain, Cell membrane, Transmembrane helix, Synaptosome, Synapse, Protein phosphatase, 3D-structure, Cell adhesion, Heparin-binding, Repeat	Receptors	Other_receptors;ReceptorTypePhosphatases			TRUE	CellChatDB v2
DCs.LRRTM4_PTPRS	DCs	LRRTM4_PTPRS	0.0380953	0.00443629	0.0511202	0.012776	PTPR	Lrrtm4	Ptprs					PMID:31995730	Cell-Cell Contact	Lrrtm4 - Ptprs	TRUE	Lrrtm4	LRRTM	Postsynaptic cell membrane, Cell membrane	Membrane, Leucine-rich repeat, Signal, Reference proteome, Cell membrane, Transmembrane helix, Transmembrane, Postsynaptic cell membrane, Alternative splicing, Synapse, Repeat, Glycoprotein		TRUE	Ptprs	Protein-tyrosine phosphatase	Perikaryon, Cell projection, Axon, Synaptosome, Synaptic vesicle membrane, Cytoplasmic vesicle, Growth cone, Neuron projection, Secretory vesicle, Postsynaptic density, Synapse, Cell membrane	Membrane, Disulfide bond, Transmembrane, Receptor, Alternative splicing, Cytoplasmic vesicle, Glycoprotein, Cell projection, Hydrolase, Reference proteome, Signal, Immunoglobulin domain, Cell membrane, Transmembrane helix, Synaptosome, Synapse, Protein phosphatase, 3D-structure, Cell adhesion, Heparin-binding, Repeat	Receptors	Other_receptors;ReceptorTypePhosphatases			TRUE	CellChatDB v2
DCs.APP_SORL1	DCs	APP_SORL1	0.0110271	0.00952577	0.00975776	0.0094012	APP	App	Sorl1					PMID: 24523320	Cell-Cell Contact	App - Sorl1	FALSE	App	APP	Perikaryon, Cell projection, Membrane, Cytoplasmic vesicle, Growth cone, Clathrin-coated pit, Cell membrane, Early endosome	Secreted, Copper, Alzheimer disease, Cytoplasm, Notch signaling pathway, Cytoplasmic vesicle, Endoplasmic reticulum, Glycoprotein, Disease variant, Cell projection, Metal-binding, Transmembrane helix, Cell membrane, Direct protein sequencing, Golgi apparatus, Zinc, Isopeptide bond, Amyloid, Heparin-binding, Ubl conjugation, Protease inhibitor, Membrane, Disulfide bond, Transmembrane, Iron, Endoso…		TRUE	Sorl1	VPS10-related sortilin	Golgi apparatus, Secreted, trans-Golgi network membrane, Early endosome membrane, Multivesicular body membrane, Cytoplasmic vesicle, Secretory vesicle membrane, Golgi apparatus membrane, Endosome membrane, Endosome, Recycling endosome membrane, Cell membrane, Endoplasmic reticulum membrane	Membrane, Secreted, Disulfide bond, Transmembrane, Receptor, Alzheimer disease, EGF-like domain, Cytoplasmic vesicle, Endoplasmic reticulum, Glycoprotein, Amyloidosis, Disease variant, Endocytosis, Signal, Reference proteome, Neurodegeneration, Cell membrane, Transmembrane helix, Phosphoprotein, Transport, Direct protein sequencing, Golgi apparatus, Cleavage on pair of basic residues, 3D-structur…	Receptors	LDLR;Other_receptors		secreted	TRUE	CellChatDB v2
DCs.APP_TNFRSF21	DCs	APP_TNFRSF21	0.00912199	0.007878	0.00807019	0.00777481	APP	App	Tnfrsf21					PMID: 33075465	Cell-Cell Contact	App - Tnfrsf21	FALSE	App	APP	Perikaryon, Cell projection, Membrane, Cytoplasmic vesicle, Growth cone, Clathrin-coated pit, Cell membrane, Early endosome	Secreted, Copper, Alzheimer disease, Cytoplasm, Notch signaling pathway, Cytoplasmic vesicle, Endoplasmic reticulum, Glycoprotein, Disease variant, Cell projection, Metal-binding, Transmembrane helix, Cell membrane, Direct protein sequencing, Golgi apparatus, Zinc, Isopeptide bond, Amyloid, Heparin-binding, Ubl conjugation, Protease inhibitor, Membrane, Disulfide bond, Transmembrane, Iron, Endoso…		TRUE	Tnfrsf21		Cell membrane	Immunity, Membrane, Host-virus interaction, Disulfide bond, Transmembrane, Receptor, Adaptive immunity, Glycoprotein, Signal, Reference proteome, Lipoprotein, Cell membrane, Transmembrane helix, Apoptosis, 3D-structure, Palmitate, Repeat	Receptors	Other_receptors;TNFNGF			TRUE	CellChatDB v2
DCs.APP_TREM2_TYROBP	DCs	APP_TREM2_TYROBP	0.0490545	0.042599	0.043601	0.0420603	APP	App	TREM2_TYROBP					PMID:27477013	Cell-Cell Contact	App - (Trem2+Tyrobp)	FALSE	App	APP	Perikaryon, Cell projection, Membrane, Cytoplasmic vesicle, Growth cone, Clathrin-coated pit, Cell membrane, Early endosome	Secreted, Copper, Alzheimer disease, Cytoplasm, Notch signaling pathway, Cytoplasmic vesicle, Endoplasmic reticulum, Glycoprotein, Disease variant, Cell projection, Metal-binding, Transmembrane helix, Cell membrane, Direct protein sequencing, Golgi apparatus, Zinc, Isopeptide bond, Amyloid, Heparin-binding, Ubl conjugation, Protease inhibitor, Membrane, Disulfide bond, Transmembrane, Iron, Endoso…		TRUE	Trem2, Tyrobp	TYROBP	Cell membrane, Secreted	Membrane, Disulfide bond, Secreted, Transmembrane, Lipid-binding, Receptor, Alternative splicing, Glycoprotein, Disease variant, Signal, Reference proteome, Neurodegeneration, Immunoglobulin domain, Cell membrane, Transmembrane helix, 3D-structure, Immunity, Phosphoprotein, Metal-binding, Calcium	Receptors	IG;OtherTREM			TRUE	CellChatDB v2
DCs.APOE_TREM2_TYROBP	DCs	APOE_TREM2_TYROBP	0.0258934	0.0289581	0.0242414	0.0245739	ApoE	Apoe	TREM2_TYROBP					uniprot;PMID:27477015	Cell-Cell Contact	Apoe - (Trem2+Tyrobp)	FALSE	Apoe	Apolipoprotein A1/A4/E	Extracellular vesicle, Secreted, Extracellular matrix, Multivesicular body, Extracellular space, Endosome	Glycation, Lipid transport, Host-virus interaction, Secreted, Extracellular matrix, Cholesterol metabolism, Endosome, Lipid-binding, Oxidation, Alzheimer disease, Chylomicron, Glycoprotein, VLDL, Disease variant, Steroid metabolism, Amyloidosis, Signal, Reference proteome, Sterol metabolism, Neurodegeneration, Phosphoprotein, Lipid metabolism, Transport, Direct protein sequencing, Hyperlipidemia,…	secreted	FALSE	Trem2, Tyrobp	TYROBP	Cell membrane, Secreted	Membrane, Disulfide bond, Secreted, Transmembrane, Lipid-binding, Receptor, Alternative splicing, Glycoprotein, Disease variant, Signal, Reference proteome, Neurodegeneration, Immunoglobulin domain, Cell membrane, Transmembrane helix, 3D-structure, Immunity, Phosphoprotein, Metal-binding, Calcium	Receptors	IG;OtherTREM			TRUE	CellChatDB v2
DCs.CADM3_CADM1	DCs	CADM3_CADM1	0.00257564	0.00733637	0.00556812	0.00624816	CADM	Cadm3	Cadm1					PMID: 33397712;	Cell-Cell Contact	Cadm3 - Cadm1	FALSE	Cadm3	Nectin	Cell membrane, Cell junction	Membrane, Disulfide bond, Charcot-Marie-Tooth disease, Transmembrane, Neuropathy, Alternative splicing, Glycoprotein, Disease variant, Signal, Reference proteome, Neurodegeneration, Immunoglobulin domain, Cell membrane, Transmembrane helix, Phosphoprotein, Direct protein sequencing, Calcium, 3D-structure, Cell junction, Cell adhesion, Repeat		TRUE	Cadm1	Nectin	Synapse, Cell membrane	Immunity, Membrane, Host-virus interaction, Disulfide bond, Differentiation, Transmembrane, Spermatogenesis, Alternative splicing, Glycoprotein, Developmental protein, Signal, Reference proteome, Immunoglobulin domain, Cell membrane, Transmembrane helix, Phosphoprotein, Apoptosis, Synapse, 3D-structure, Tumor suppressor, Cell adhesion, Repeat	Miscellaneous	IG_AdhesionProteins;StructuralAndAdhesion			TRUE	CellChatDB v2
DCs.CNTN1_NOTCH1	DCs	CNTN1_NOTCH1	0.023486	0.0214996	0.0269879	0.017814	CNTN	Cntn1	Notch1					PMID:14567914	Cell-Cell Contact	Cntn1 - Notch1	FALSE	Cntn1	Immunoglobulin superfamily, Contactin	GPI-anchor, Cell membrane	Membrane, Signal, Reference proteome, Immunoglobulin domain, Lipoprotein, GPI-anchor, Disulfide bond, Cell membrane, Direct protein sequencing, Alternative splicing, Notch signaling pathway, Repeat, 3D-structure, Cell adhesion, Glycoprotein		TRUE	Notch1	NOTCH	Cell membrane, Nucleus	Membrane, Activator, Disulfide bond, Differentiation, Transmembrane, Receptor, Notch signaling pathway, Repeat, EGF-like domain, Transcription regulation, Glycoprotein, ANK repeat, Disease variant, Developmental protein, Signal, Reference proteome, Metal-binding, Transmembrane helix, Cell membrane, Nucleus, Phosphoprotein, Direct protein sequencing, Calcium, Angiogenesis, Isopeptide bond, 3D-stru…	Receptors	Notch;Other_receptors			TRUE	CellChatDB v2
DCs.CNTN1_NOTCH2	DCs	CNTN1_NOTCH2	0.0559581	0.0513698	0.0639845	0.0427874	CNTN	Cntn1	Notch2					PMID:14567914;PMID: 33957164	Cell-Cell Contact	Cntn1 - Notch2	FALSE	Cntn1	Immunoglobulin superfamily, Contactin	GPI-anchor, Cell membrane	Membrane, Signal, Reference proteome, Immunoglobulin domain, Lipoprotein, GPI-anchor, Disulfide bond, Cell membrane, Direct protein sequencing, Alternative splicing, Notch signaling pathway, Repeat, 3D-structure, Cell adhesion, Glycoprotein		TRUE	Notch2	NOTCH	Cytoplasm, Cell membrane, Nucleus	Membrane, Activator, Disulfide bond, Differentiation, Transmembrane, Receptor, Cytoplasm, Notch signaling pathway, Repeat, EGF-like domain, Transcription regulation, Glycoprotein, ANK repeat, Disease variant, Developmental protein, Signal, Reference proteome, Cell membrane, Transmembrane helix, Nucleus, Phosphoprotein, 3D-structure, Transcription, Ubl conjugation	Receptors	Notch;Other_receptors			TRUE	CellChatDB v2
ILCs.NRG1_ITGAV_ITGB3	ILCs	NRG1_ITGAV_ITGB3	0.0484807	0.0611325	0.0535152	0.0610883	NRG	Nrg1	ITGAV_ITGB3					PMID: 20682778	Secreted Signaling	Nrg1 - (Itgav+Itgb3)	TRUE	Nrg1	EGF	Membrane-bound isoform]: Cell membrane, [Pro-neuregulin-1	Membrane, Disulfide bond, Secreted, Transmembrane, Growth factor, Alternative splicing, EGF-like domain, Glycoprotein, Chromosomal rearrangement, Reference proteome, Immunoglobulin domain, Cell membrane, Nucleus, Transmembrane helix, Direct protein sequencing, 3D-structure	growth factor	TRUE	Itgav, Itgb3	Integrin alpha chain, Integrin beta chain	Focal adhesion, Cell membrane, Cell junction, Postsynaptic cell membrane, Lamellipodium membrane, Cell projection, Synapse	Membrane, Host-virus interaction, Disulfide bond, Transmembrane, Host cell receptor for virus entry, Receptor, Alternative splicing, Glycoprotein, Signal, Reference proteome, Integrin, Metal-binding, Transmembrane helix, Cell membrane, Direct protein sequencing, Calcium, Cleavage on pair of basic residues, 3D-structure, Cell junction, Cell adhesion, Repeat, Cell projection, Disease variant, Phosp…	Receptors	Integrin;Other_receptors	Adhesion receptor		TRUE	CellChatDB v1
ILCs.CCL27A_CCR2	ILCs	CCL27A_CCR2	0	0	0	0.0143274	CCL	Ccl27a	Ccr2					KEGG: mmu04060	Secreted Signaling	Ccl27a - Ccr2	FALSE	Ccl27a	Intercrine beta (chemokine CC)	Secreted	Secreted, Signal, Reference proteome, 3D-structure, Disulfide bond, Cytokine, Direct protein sequencing	cytokine	FALSE	Ccr2	G-protein coupled receptor 1	Cell membrane	Membrane, Host-virus interaction, Disulfide bond, Transmembrane, Receptor, Alternative splicing, Glycoprotein, Transducer, Reference proteome, Cell membrane, Transmembrane helix, Phosphoprotein, Sulfation, G-protein coupled receptor, 3D-structure, Inflammatory response	Unclassified	Unclassified			TRUE	CellChatDB v1
ILCs.MIF_CD74_CXCR4	ILCs	MIF_CD74_CXCR4	0.00848949	0.0185274	0.0073521	0.0348178	MIF	Mif	CD74_CXCR4					PMID: 29637711; PMID: 24760155	Secreted Signaling	Mif - (Cd74+Cxcr4)	FALSE	Mif	MIF	Cytoplasm, Secreted	Immunity, Reference proteome, Innate immunity, Secreted, Direct protein sequencing, Cytoplasm, 3D-structure, Isomerase, Inflammatory response, Cytokine, Acetylation			Cd74, Cxcr4	G-protein coupled receptor 1	Golgi apparatus, Cell membrane, Endoplasmic reticulum membrane, trans-Golgi network, Lysosome, Endosome, Late endosome, Early endosome, Cell junction	Immunity, Membrane, Alternative initiation, Disulfide bond, Transmembrane, Signal-anchor, Alternative splicing, Adaptive immunity, Endoplasmic reticulum, Glycoprotein, Chaperone, Lysosome, Reference proteome, Cell membrane, Transmembrane helix, Phosphoprotein, Direct protein sequencing, Golgi apparatus, 3D-structure, Endosome, Proteoglycan, Host-virus interaction, Host cell receptor for virus ent…	Unclassified, Receptors	Unclassified, GPCR;Rhodopsin			TRUE	CellChatDB v1
ILCs.MIF_CD74_CD44	ILCs	MIF_CD74_CD44	0.0189741	0.0408975	0.0164553	0.075347	MIF	Mif	CD74_CD44					PMID: 29637711; PMID: 26175090	Secreted Signaling	Mif - (Cd74+Cd44)	FALSE	Mif	MIF	Cytoplasm, Secreted	Immunity, Reference proteome, Innate immunity, Secreted, Direct protein sequencing, Cytoplasm, 3D-structure, Isomerase, Inflammatory response, Cytokine, Acetylation			Cd74, Cd44		Cell membrane, Microvillus, Cell projection, Golgi apparatus, Endoplasmic reticulum membrane, trans-Golgi network, Lysosome, Endosome	Membrane, Disulfide bond, Transmembrane, Receptor, Alternative splicing, Blood group antigen, Glycoprotein, Cell projection, Signal, Reference proteome, Cell membrane, Transmembrane helix, Phosphoprotein, Direct protein sequencing, 3D-structure, Cell adhesion, Proteoglycan, Immunity, Alternative initiation, Signal-anchor, Adaptive immunity, Endoplasmic reticulum, Chaperone, Lysosome, Golgi appara…	Unclassified	Unclassified			TRUE	CellChatDB v1
ILCs.IL2_IL2RA_IL2RB	ILCs	IL2_IL2RA_IL2RB	0	0.0112303	0	0.0157756	IL2	Il2	IL2RA_IL2RB					KEGG: mmu04060	Secreted Signaling	Il2 - (Il2ra+Il2rb+Il2rg)	FALSE	Il2	IL-2	Secreted	Immunity, Chromosomal rearrangement, Signal, Reference proteome, Proto-oncogene, Pharmaceutical, Disulfide bond, Secreted, Growth factor, Direct protein sequencing, 3D-structure, Adaptive immunity, Cytokine, Glycoprotein	cytokine;growth factor	FALSE	Il2ra, Il2rb, Il2rg	Type I cytokine receptor	Membrane, Cell membrane, Cell surface	Disease variant, Immunity, Membrane, Signal, Reference proteome, Transmembrane helix, Disulfide bond, Diabetes mellitus, Transmembrane, Receptor, Sushi, Repeat, 3D-structure, Glycoprotein, Host-virus interaction, Cell membrane, Alternative splicing, SCID, Phosphoprotein, Direct protein sequencing	Receptors	CytokineR;IG;Type1			TRUE	CellChatDB v1
ILCs.IL2_IL2RB_IL2RG	ILCs	IL2_IL2RB_IL2RG	0	0.00978795	0	0.0137576	IL2	Il2	IL2RB_IL2RG					KEGG: mmu04060	Secreted Signaling	Il2 - (Il2rb+Il2rg)	FALSE	Il2	IL-2	Secreted	Immunity, Chromosomal rearrangement, Signal, Reference proteome, Proto-oncogene, Pharmaceutical, Disulfide bond, Secreted, Growth factor, Direct protein sequencing, 3D-structure, Adaptive immunity, Cytokine, Glycoprotein	cytokine;growth factor	FALSE	Il2rb, Il2rg	Type I cytokine receptor	Cell membrane, Cell surface	Disease variant, Membrane, Signal, Reference proteome, Host-virus interaction, Cell membrane, Transmembrane helix, Disulfide bond, Transmembrane, Receptor, 3D-structure, Glycoprotein, Alternative splicing, SCID, Phosphoprotein, Direct protein sequencing	Receptors	CytokineR;IG;Type1			TRUE	CellChatDB v1
ILCs.PTN_SDC4	ILCs	PTN_SDC4	0.030916	0.00696273	0.0306479	0.0071451	PTN	Ptn	Sdc4					PMID: 28356350; PMID: 25620911	Secreted Signaling	Ptn - Sdc4	FALSE	Ptn	Pleiotrophin	Secreted	Signal, Reference proteome, Disulfide bond, Secreted, Mitogen, Growth factor, Direct protein sequencing, 3D-structure, Heparin-binding	growth factor	FALSE	Sdc4	Syndecan proteoglycan	Secreted, Membrane	Membrane, Signal, Reference proteome, Transmembrane helix, Secreted, Transmembrane, Heparan sulfate, Alternative splicing, 3D-structure, Proteoglycan, Glycoprotein			Adhesion receptor			CellChatDB v1
ILCs.PTN_ITGAV_ITGB3	ILCs	PTN_ITGAV_ITGB3	0.0308748	0.00695323	0.0306071	0.00713535	PTN	Ptn	ITGAV_ITGB3					PMID: 28356350; PMID: 25620911	Secreted Signaling	Ptn - (Itgav+Itgb3)	TRUE	Ptn	Pleiotrophin	Secreted	Signal, Reference proteome, Disulfide bond, Secreted, Mitogen, Growth factor, Direct protein sequencing, 3D-structure, Heparin-binding	growth factor	FALSE	Itgav, Itgb3	Integrin alpha chain, Integrin beta chain	Focal adhesion, Cell membrane, Cell junction, Postsynaptic cell membrane, Lamellipodium membrane, Cell projection, Synapse	Membrane, Host-virus interaction, Disulfide bond, Transmembrane, Host cell receptor for virus entry, Receptor, Alternative splicing, Glycoprotein, Signal, Reference proteome, Integrin, Metal-binding, Transmembrane helix, Cell membrane, Direct protein sequencing, Calcium, Cleavage on pair of basic residues, 3D-structure, Cell junction, Cell adhesion, Repeat, Cell projection, Disease variant, Phosp…	Receptors	Integrin;Other_receptors	Adhesion receptor		TRUE	CellChatDB v1
ILCs.PTN_NCL	ILCs	PTN_NCL	0.0762106	0.0178087	0.0755805	0.0182699	PTN	Ptn	Ncl					PMID: 28356350; PMID: 25620911	Secreted Signaling	Ptn - Ncl	FALSE	Ptn	Pleiotrophin	Secreted	Signal, Reference proteome, Disulfide bond, Secreted, Mitogen, Growth factor, Direct protein sequencing, 3D-structure, Heparin-binding	growth factor	FALSE	Ncl		Cytoplasm, Nucleus, Nucleolus	Ubl conjugation, RNA-binding, Reference proteome, DNA-binding, Nucleus, Phosphoprotein, Direct protein sequencing, Cytoplasm, Isopeptide bond, 3D-structure, Methylation, Acetylation, Repeat						CellChatDB v1
ILCs.KITL_KIT	ILCs	KITL_KIT	0	0	0.0147281	0	KIT	Kitl	Kit					KEGG: mmu04080	Secreted Signaling	Kitl - Kit	FALSE	Kitl	SCF	Cytoplasm, Secreted, Cell projection, Cell membrane, Filopodium, Lamellipodium, Cytoskeleton	Membrane, Secreted, Disulfide bond, Transmembrane, Growth factor, Cytoplasm, Alternative splicing, Deafness, Glycoprotein, Disease variant, Cell projection, Signal, Reference proteome, Cell membrane, Transmembrane helix, Direct protein sequencing, Cytoskeleton, 3D-structure, Non-syndromic deafness, Cell adhesion	growth factor	TRUE	Kit	Protein kinase superfamily, Tyr protein kinase	Cytoplasm, Cell membrane	Membrane, Disulfide bond, Transmembrane, Kinase, ATP-binding, Receptor, Cytoplasm, Alternative splicing, Tyrosine-protein kinase, Repeat, Transferase, Glycoprotein, Disease variant, Signal, Reference proteome, Immunoglobulin domain, Metal-binding, Transmembrane helix, Cell membrane, Proto-oncogene, Phosphoprotein, Direct protein sequencing, 3D-structure, Nucleotide-binding, Magnesium, Ubl conjuga…	Receptors	Kinase;PDGFR			TRUE	CellChatDB v1
ILCs.SEMA3A_NRP1_PLXNA1	ILCs	SEMA3A_NRP1_PLXNA1	0	0	0.00127018	0	SEMA3	Sema3a	NRP1_PLXNA1					PMID: 27533782	Secreted Signaling	Sema3a - (Nrp1+Plxna1)	FALSE	Sema3a	Semaphorin	Secreted	Disease variant, Signal, Developmental protein, Reference proteome, Immunoglobulin domain, Kallmann syndrome, Disulfide bond, Secreted, Differentiation, Neurogenesis, Hypogonadotropic hypogonadism, Glycoprotein	secreted	FALSE	Nrp1, Plxna1	Neuropilin, Plexin	Cell membrane, Cytoplasm, Secreted, Mitochondrion membrane	Membrane, Host-virus interaction, Mitochondrion, Secreted, Disulfide bond, Transmembrane, Differentiation, Receptor, Neurogenesis, Cytoplasm, Alternative splicing, Glycoprotein, Developmental protein, Signal, Reference proteome, Metal-binding, Transmembrane helix, Cell membrane, Phosphoprotein, Heparan sulfate, Direct protein sequencing, Calcium, Angiogenesis, 3D-structure, Heparin-binding, Prote…	Receptors	Neuropilin;Other_receptors, Other_receptors;Plexin	Adhesion receptor	growth factor	TRUE	CellChatDB v1
ILCs.SEMA3C_NRP1_PLXNA1	ILCs	SEMA3C_NRP1_PLXNA1	0.00101401	0	0	0	SEMA3	Sema3c	NRP1_PLXNA1					PMID: 27533782	Secreted Signaling	Sema3c - (Nrp1+Plxna1)	FALSE	Sema3c	Semaphorin	Secreted	Signal, Developmental protein, Reference proteome, Immunoglobulin domain, Disulfide bond, Secreted, Differentiation, Neurogenesis, Alternative splicing, Glycoprotein	secreted	FALSE	Nrp1, Plxna1	Neuropilin, Plexin	Cell membrane, Cytoplasm, Secreted, Mitochondrion membrane	Membrane, Host-virus interaction, Mitochondrion, Secreted, Disulfide bond, Transmembrane, Differentiation, Receptor, Neurogenesis, Cytoplasm, Alternative splicing, Glycoprotein, Developmental protein, Signal, Reference proteome, Metal-binding, Transmembrane helix, Cell membrane, Phosphoprotein, Heparan sulfate, Direct protein sequencing, Calcium, Angiogenesis, 3D-structure, Heparin-binding, Prote…	Receptors	Neuropilin;Other_receptors, Other_receptors;Plexin	Adhesion receptor	growth factor	TRUE	CellChatDB v1
ILCs.SEMA3C_PLXND1	ILCs	SEMA3C_PLXND1	0.00108637	0	0	0	SEMA3	Sema3c	Plxnd1					PMID: 27533782	Secreted Signaling	Sema3c - Plxnd1	FALSE	Sema3c	Semaphorin	Secreted	Signal, Developmental protein, Reference proteome, Immunoglobulin domain, Disulfide bond, Secreted, Differentiation, Neurogenesis, Alternative splicing, Glycoprotein	secreted	FALSE	Plxnd1	Plexin	Lamellipodium membrane, Cell membrane, Cell projection	Cell projection, Membrane, Signal, Developmental protein, Reference proteome, Cell membrane, Transmembrane helix, Disulfide bond, Transmembrane, Receptor, Angiogenesis, Alternative splicing, Repeat, 3D-structure, Glycoprotein	Receptors	Other_receptors;Plexin			TRUE	CellChatDB v1
ILCs.TNR_ITGAV_ITGB3	ILCs	TNR_ITGAV_ITGB3	0	0.0655402	0.0337894	0.00849192	TENASCIN	Tnr	ITGAV_ITGB3					KEGG: mmu04512	ECM-Receptor	Tnr - (Itgav+Itgb3)	TRUE	Tnr	Tenascin	Extracellular matrix, Secreted, Extracellular space	Disease variant, Coiled coil, Signal, Reference proteome, Phosphoprotein, Disulfide bond, Secreted, Extracellular matrix, Sialic acid, Alternative splicing, Repeat, EGF-like domain, Cell adhesion, Proteoglycan, Glycoprotein			Itgav, Itgb3	Integrin alpha chain, Integrin beta chain	Focal adhesion, Cell membrane, Cell junction, Postsynaptic cell membrane, Lamellipodium membrane, Cell projection, Synapse	Membrane, Host-virus interaction, Disulfide bond, Transmembrane, Host cell receptor for virus entry, Receptor, Alternative splicing, Glycoprotein, Signal, Reference proteome, Integrin, Metal-binding, Transmembrane helix, Cell membrane, Direct protein sequencing, Calcium, Cleavage on pair of basic residues, 3D-structure, Cell junction, Cell adhesion, Repeat, Cell projection, Disease variant, Phosp…	Receptors	Integrin;Other_receptors	Adhesion receptor		TRUE	CellChatDB v1
ILCs.LAMA4_CD44	ILCs	LAMA4_CD44	0	0	0	0.015789	LAMININ	Lama4	Cd44					KEGG: mmu04512	ECM-Receptor	Lama4 - Cd44	FALSE	Lama4		Extracellular matrix, Secreted, Extracellular space, Basement membrane	Disease variant, Coiled coil, Signal, Reference proteome, Basement membrane, Disulfide bond, Secreted, Extracellular matrix, Cardiomyopathy, Alternative splicing, Repeat, Cell adhesion, Laminin EGF-like domain, Glycoprotein			Cd44		Cell membrane, Microvillus, Cell projection	Membrane, Disulfide bond, Transmembrane, Receptor, Alternative splicing, Blood group antigen, Glycoprotein, Cell projection, Signal, Reference proteome, Cell membrane, Transmembrane helix, Phosphoprotein, Direct protein sequencing, 3D-structure, Cell adhesion, Proteoglycan	Unclassified	Unclassified			TRUE	CellChatDB v1
ILCs.TNR_SDC4	ILCs	TNR_SDC4	0	0.0656245	0.0338344	0.00850351	TENASCIN	Tnr	Sdc4					KEGG: mmu04512	ECM-Receptor	Tnr - Sdc4	FALSE	Tnr	Tenascin	Extracellular matrix, Secreted, Extracellular space	Disease variant, Coiled coil, Signal, Reference proteome, Phosphoprotein, Disulfide bond, Secreted, Extracellular matrix, Sialic acid, Alternative splicing, Repeat, EGF-like domain, Cell adhesion, Proteoglycan, Glycoprotein			Sdc4	Syndecan proteoglycan	Secreted, Membrane	Membrane, Signal, Reference proteome, Transmembrane helix, Secreted, Transmembrane, Heparan sulfate, Alternative splicing, 3D-structure, Proteoglycan, Glycoprotein			Adhesion receptor			CellChatDB v1
ILCs.PGE2-PTGES3_PTGER4	ILCs	PGE2-PTGES3_PTGER4	0.00244772	0.00621697	0.00533933	0.00664416	Prostaglandin	PGE2-PTGES3	Ptger4					PMID: 34949672;PMID: 21508345	Non-protein Signaling	PGE2-Ptges3 - Ptger4	FALSE	Ptges3	P23/wos2	Cytoplasm	Prostaglandin metabolism, Cytoplasm, Alternative splicing, Isomerase, Fatty acid metabolism, Chaperone, Reference proteome, Phosphoprotein, Lipid metabolism, Fatty acid biosynthesis, Direct protein sequencing, Lipid biosynthesis, Isopeptide bond, 3D-structure, Prostaglandin biosynthesis, Acetylation, Ubl conjugation		FALSE	Ptger4	G-protein coupled receptor 1	Cell membrane	Transducer, Membrane, Reference proteome, Cell membrane, Transmembrane helix, Disulfide bond, Phosphoprotein, Transmembrane, Receptor, G-protein coupled receptor, 3D-structure, Glycoprotein	Receptors	GPCR;Rhodopsin			TRUE	CellChatDB v2
ILCs.Cholesterol-Cholesterol-DHCR24_RORA	ILCs	Cholesterol-Cholesterol-DHCR24_RORA	0.0294851	0.0222653	0.0288056	0.088704	Cholesterol	Cholesterol-DHCR24	Rora					HMRbase;PMID:12467577;PDB:1N83	Non-protein Signaling	Cholesterol-DHCR24 - Rora	FALSE	Dhcr24	FAD-binding oxidoreductase/transferase type 4	Endoplasmic reticulum membrane, Golgi apparatus membrane	Membrane, FAD, Transmembrane, Cholesterol metabolism, Sterol biosynthesis, Alternative splicing, Endoplasmic reticulum, Disease variant, Steroid metabolism, Oxidoreductase, Cholesterol biosynthesis, NADP, Sterol metabolism, Signal, Reference proteome, Transmembrane helix, Lipid metabolism, Flavoprotein, Golgi apparatus, Steroid biosynthesis, Lipid biosynthesis		FALSE	Rora	Nuclear hormone receptor	Nucleus	Intellectual disability, DNA-binding, Activator, Zinc-finger, Alternative promoter usage, Receptor, Alternative splicing, Transcription regulation, Methylation, Disease variant, Developmental protein, Biological rhythms, Reference proteome, Metal-binding, Epilepsy, Nucleus, Phosphoprotein, Zinc, Isopeptide bond, 3D-structure, Transcription, Ubl conjugation					FALSE	CellChatDB v2
ILCs.Cholesterol-Cholesterol-DHCR7_RORA	ILCs	Cholesterol-Cholesterol-DHCR7_RORA	0	0.0171566	0	0.0265796	Cholesterol	Cholesterol-DHCR7	Rora					HMRbase;PMID:12467577;PDB:1N83	Non-protein Signaling	Cholesterol-DHCR7 - Rora	FALSE	Dhcr7	ERG4/ERG24	Endoplasmic reticulum membrane	Membrane, Transmembrane, Cholesterol metabolism, Sterol biosynthesis, Endoplasmic reticulum, NADP, Oxidoreductase, Disease variant, Steroid metabolism, Reference proteome, Cholesterol biosynthesis, Sterol metabolism, Transmembrane helix, Phosphoprotein, Lipid metabolism, Steroid biosynthesis, Lipid biosynthesis		FALSE	Rora	Nuclear hormone receptor	Nucleus	Intellectual disability, DNA-binding, Activator, Zinc-finger, Alternative promoter usage, Receptor, Alternative splicing, Transcription regulation, Methylation, Disease variant, Developmental protein, Biological rhythms, Reference proteome, Metal-binding, Epilepsy, Nucleus, Phosphoprotein, Zinc, Isopeptide bond, 3D-structure, Transcription, Ubl conjugation					FALSE	CellChatDB v2
ILCs.Desmosterol-Desmosterol-DHCR7_NR1H2	ILCs	Desmosterol-Desmosterol-DHCR7_NR1H2	0	0.00101906	0	0.00159313	Desmosterol	Desmosterol-DHCR7	Nr1h2					HMRbase;uniprot	Non-protein Signaling	Desmosterol-DHCR7 - Nr1h2	FALSE	Dhcr7	ERG4/ERG24	Endoplasmic reticulum membrane	Membrane, Transmembrane, Cholesterol metabolism, Sterol biosynthesis, Endoplasmic reticulum, NADP, Oxidoreductase, Disease variant, Steroid metabolism, Reference proteome, Cholesterol biosynthesis, Sterol metabolism, Transmembrane helix, Phosphoprotein, Lipid metabolism, Steroid biosynthesis, Lipid biosynthesis		FALSE	Nr1h2	Nuclear hormone receptor	Nucleus	Ubl conjugation, Reference proteome, DNA-binding, Nucleus, Activator, Metal-binding, Zinc-finger, Receptor, Alternative splicing, Zinc, Isopeptide bond, 3D-structure, Transcription, Transcription regulation					FALSE	CellChatDB v2
ILCs.PPIA_BSG	ILCs	PPIA_BSG	0.0461223	0.0533824	0.0504396	0.0769647	CypA	Ppia	Bsg					PMID: 36012604	Non-protein Signaling	Ppia - Bsg	FALSE	Ppia	Cyclophilin-type PPIase	Cytoplasm, Secreted, Nucleus	Host-virus interaction, Secreted, Rotamase, Cytoplasm, Alternative splicing, Isomerase, Glycoprotein, Reference proteome, Nucleus, Phosphoprotein, Apoptosis, Direct protein sequencing, Isopeptide bond, 3D-structure, Acetylation, Ubl conjugation	secreted	FALSE	Bsg		Melanosome	Membrane, Host-virus interaction, Disulfide bond, Transmembrane, Alternative promoter usage, Host cell receptor for virus entry, Receptor, Alternative splicing, Endoplasmic reticulum, Blood group antigen, Glycoprotein, Lectin, Cell projection, Signal, Reference proteome, Immunoglobulin domain, Cell membrane, Transmembrane helix, Phosphoprotein, Direct protein sequencing, Mannose-binding, Angiogen…	Unclassified	Unclassified			TRUE	CellChatDB v2
ILCs.Testosterone-Testosterone-HSD17B12_AR	ILCs	Testosterone-Testosterone-HSD17B12_AR	0.0108237	0.00634709	0.0244809	0.0205998	Testosterone	Testosterone-HSD17B12	Ar					HMRbase;uniprot	Non-protein Signaling	Testosterone-HSD17B12 - Ar	FALSE	Hsd17b12	Short-chain dehydrogenases/reductases (SDR)	Endoplasmic reticulum membrane	NADP, Oxidoreductase, Membrane, Reference proteome, Transmembrane helix, Transmembrane, Lipid metabolism, Direct protein sequencing, Steroid biosynthesis, Alternative splicing, Lipid biosynthesis, Endoplasmic reticulum		FALSE	Ar	Nuclear hormone receptor	Cytoplasm, Nucleus	Steroid-binding, DNA-binding, Activator, Zinc-finger, Lipid-binding, Receptor, Cytoplasm, Alternative splicing, Transcription regulation, Triplet repeat expansion, Disease variant, Reference proteome, Neurodegeneration, Lipoprotein, Metal-binding, Nucleus, Phosphoprotein, Pseudohermaphroditism, Zinc, Isopeptide bond, 3D-structure, Palmitate, Transcription, Ubl conjugation					FALSE	CellChatDB v2
ILCs.APP_CD74	ILCs	APP_CD74	0.119937	0.105185	0.107494	0.103941	APP	App	Cd74					PMID: 19849849	Cell-Cell Contact	App - Cd74	FALSE	App	APP	Perikaryon, Cell projection, Membrane, Cytoplasmic vesicle, Growth cone, Clathrin-coated pit, Cell membrane, Early endosome	Secreted, Copper, Alzheimer disease, Cytoplasm, Notch signaling pathway, Cytoplasmic vesicle, Endoplasmic reticulum, Glycoprotein, Disease variant, Cell projection, Metal-binding, Transmembrane helix, Cell membrane, Direct protein sequencing, Golgi apparatus, Zinc, Isopeptide bond, Amyloid, Heparin-binding, Ubl conjugation, Protease inhibitor, Membrane, Disulfide bond, Transmembrane, Iron, Endoso…		TRUE	Cd74		Golgi apparatus, Cell membrane, Endoplasmic reticulum membrane, trans-Golgi network, Lysosome, Endosome	Immunity, Membrane, Alternative initiation, Disulfide bond, Transmembrane, Signal-anchor, Alternative splicing, Adaptive immunity, Endoplasmic reticulum, Glycoprotein, Chaperone, Lysosome, Reference proteome, Cell membrane, Transmembrane helix, Phosphoprotein, Direct protein sequencing, Golgi apparatus, 3D-structure, Endosome, Proteoglycan	Unclassified	Unclassified			TRUE	CellChatDB v1
ILCs.CD200_CD200R1	ILCs	CD200_CD200R1	0.00305566	0.0085527	0.00237304	0.00805688	CD200	Cd200	Cd200r1					PMID: 15187158	Cell-Cell Contact	Cd200 - Cd200r1	FALSE	Cd200		Cell membrane	Membrane, Signal, Reference proteome, Immunoglobulin domain, Cell membrane, Transmembrane helix, Disulfide bond, Transmembrane, Alternative splicing, Glycoprotein		TRUE	Cd200r1	CD200R	Membrane, Cell membrane, Secreted	Membrane, Signal, Reference proteome, Immunoglobulin domain, Transmembrane helix, Disulfide bond, Transmembrane, Receptor, Alternative splicing, Glycoprotein, Host-virus interaction, Cell membrane, Secreted, Direct protein sequencing	Receptors	IG;OtherMisc		secreted	TRUE	CellChatDB v1
ILCs.L1CAM_ITGAV_ITGB3	ILCs	L1CAM_ITGAV_ITGB3	0.0275663	0.041464	0.0296303	0.0484005	L1CAM	L1cam	ITGAV_ITGB3					PMID: 9396761	Cell-Cell Contact	L1cam - (Itgav+Itgb3)	TRUE	L1cam	Immunoglobulin superfamily, L1/neurofascin/NgCAM	Cell projection, Axon, Growth cone, Cell membrane, Dendrite	Membrane, Intellectual disability, Disulfide bond, Differentiation, Transmembrane, Hereditary spastic paraplegia, Neurogenesis, Alternative splicing, Glycoprotein, Disease variant, Cell projection, Developmental protein, Signal, Reference proteome, Immunoglobulin domain, Cell membrane, Transmembrane helix, Neurodegeneration, Phosphoprotein, Direct protein sequencing, Hirschsprung disease, Cell ad…		TRUE	Itgav, Itgb3	Integrin alpha chain, Integrin beta chain	Focal adhesion, Cell membrane, Cell junction, Postsynaptic cell membrane, Lamellipodium membrane, Cell projection, Synapse	Membrane, Host-virus interaction, Disulfide bond, Transmembrane, Host cell receptor for virus entry, Receptor, Alternative splicing, Glycoprotein, Signal, Reference proteome, Integrin, Metal-binding, Transmembrane helix, Cell membrane, Direct protein sequencing, Calcium, Cleavage on pair of basic residues, 3D-structure, Cell junction, Cell adhesion, Repeat, Cell projection, Disease variant, Phosp…	Receptors	Integrin;Other_receptors	Adhesion receptor		TRUE	CellChatDB v1
ILCs.L1CAM_ITGA4_ITGB7	ILCs	L1CAM_ITGA4_ITGB7	0.0365324	0.0546962	0.0392406	0.0636992	L1CAM	L1cam	ITGA4_ITGB7					PMID: 8557754	Cell-Cell Contact	L1cam - (Itga4+Itgb7)	FALSE	L1cam	Immunoglobulin superfamily, L1/neurofascin/NgCAM	Cell projection, Axon, Growth cone, Cell membrane, Dendrite	Membrane, Intellectual disability, Disulfide bond, Differentiation, Transmembrane, Hereditary spastic paraplegia, Neurogenesis, Alternative splicing, Glycoprotein, Disease variant, Cell projection, Developmental protein, Signal, Reference proteome, Immunoglobulin domain, Cell membrane, Transmembrane helix, Neurodegeneration, Phosphoprotein, Direct protein sequencing, Hirschsprung disease, Cell ad…		TRUE	Itga4, Itgb7	Integrin alpha chain, Integrin beta chain	Membrane	Membrane, Disulfide bond, Transmembrane, Receptor, Alternative splicing, Glycoprotein, Signal, Reference proteome, Integrin, Metal-binding, Transmembrane helix, Phosphoprotein, Direct protein sequencing, Calcium, 3D-structure, Cell adhesion, Repeat, Host cell receptor for virus entry, Magnesium	Receptors	Integrin;Other_receptors	Adhesion receptor		TRUE	CellChatDB v1
ILCs.SEMA6D_PLXNA1	ILCs	SEMA6D_PLXNA1	0.0100909	0.00482471	0.0112534	0.00383585	SEMA6	Sema6d	Plxna1					PMID: 27533782	Cell-Cell Contact	Sema6d - Plxna1	FALSE	Sema6d	Semaphorin	Cytoplasm, Cell membrane	Membrane, Signal, Developmental protein, Reference proteome, Cell membrane, Transmembrane helix, Disulfide bond, Phosphoprotein, Differentiation, Transmembrane, Neurogenesis, Cytoplasm, Alternative splicing, Glycoprotein		TRUE	Plxna1	Plexin	Cell membrane	Coiled coil, Membrane, Signal, Reference proteome, Cell membrane, Transmembrane helix, Disulfide bond, Transmembrane, Repeat, Glycoprotein	Receptors	Other_receptors;Plexin			TRUE	CellChatDB v1
ILCs.THY1_ITGAV_ITGB3	ILCs	THY1_ITGAV_ITGB3	0	0	0	0.00592403	THY1	Thy1	ITGAV_ITGB3					PMID: 29212879; PMID: 18346467	Cell-Cell Contact	Thy1 - (Itgav+Itgb3)	TRUE	Thy1		Cell membrane, GPI-anchor	Membrane, Signal, Reference proteome, Pyrrolidone carboxylic acid, Immunoglobulin domain, Lipoprotein, GPI-anchor, Phosphoprotein, Disulfide bond, Cell membrane, Glycoprotein		TRUE	Itgav, Itgb3	Integrin alpha chain, Integrin beta chain	Focal adhesion, Cell membrane, Cell junction, Postsynaptic cell membrane, Lamellipodium membrane, Cell projection, Synapse	Membrane, Host-virus interaction, Disulfide bond, Transmembrane, Host cell receptor for virus entry, Receptor, Alternative splicing, Glycoprotein, Signal, Reference proteome, Integrin, Metal-binding, Transmembrane helix, Cell membrane, Direct protein sequencing, Calcium, Cleavage on pair of basic residues, 3D-structure, Cell junction, Cell adhesion, Repeat, Cell projection, Disease variant, Phosp…	Receptors	Integrin;Other_receptors	Adhesion receptor		TRUE	CellChatDB v1
ILCs.THY1_ADGRE5	ILCs	THY1_ADGRE5	0	0	0	0.00849859	ADGRE	Thy1	Adgre5					PMID: 31462748	Cell-Cell Contact	Thy1 - Adgre5	FALSE	Thy1		Cell membrane, GPI-anchor	Membrane, Signal, Reference proteome, Pyrrolidone carboxylic acid, Immunoglobulin domain, Lipoprotein, GPI-anchor, Phosphoprotein, Disulfide bond, Cell membrane, Glycoprotein		TRUE	Adgre5	G-protein coupled receptor 2	Secreted, Cell membrane, Extracellular space, Ruffle membrane, Cell projection	Membrane, Secreted, Disulfide bond, Transmembrane, Receptor, Alternative splicing, EGF-like domain, Glycoprotein, Transducer, Signal, Reference proteome, Cell membrane, Transmembrane helix, Phosphoprotein, Calcium, G-protein coupled receptor, 3D-structure, Cell adhesion, Repeat, Disease variant, Cell projection, Direct protein sequencing, Inflammatory response, Autocatalytic cleavage	Receptors	Adhesion;GPCR		secreted	TRUE	CellChatDB v2
ILCs.LPAR1_ADGRE5	ILCs	LPAR1_ADGRE5	0	0	0	0.01047	ADGRE	Lpar1	Adgre5					PMID: 31462748	Cell-Cell Contact	Lpar1 - Adgre5	TRUE	Lpar1	G-protein coupled receptor 1	Cell surface, Cell membrane, Endosome	Transducer, Membrane, Reference proteome, Cell membrane, Transmembrane helix, Disulfide bond, Phosphoprotein, Transmembrane, Lipid-binding, Receptor, Alternative splicing, G-protein coupled receptor, 3D-structure, Endosome, Glycoprotein		TRUE	Adgre5	G-protein coupled receptor 2	Secreted, Cell membrane, Extracellular space, Ruffle membrane, Cell projection	Membrane, Secreted, Disulfide bond, Transmembrane, Receptor, Alternative splicing, EGF-like domain, Glycoprotein, Transducer, Signal, Reference proteome, Cell membrane, Transmembrane helix, Phosphoprotein, Calcium, G-protein coupled receptor, 3D-structure, Cell adhesion, Repeat, Disease variant, Cell projection, Direct protein sequencing, Inflammatory response, Autocatalytic cleavage	Receptors	Adhesion;GPCR		secreted	TRUE	CellChatDB v2
ILCs.FLRT2_ADGRL1	ILCs	FLRT2_ADGRL1	0	0.00298795	0	0	ADGRL	Flrt2	Adgrl1					PMID: 25728924;PMID: 34022279;PMID: 27091502;PMID: 35907405	Cell-Cell Contact	Flrt2 - Adgrl1	FALSE	Flrt2		Focal adhesion, Secreted, Synaptosome, Extracellular matrix, Cell membrane, Microsome membrane, Endoplasmic reticulum membrane, Synapse, Extracellular space, Cell junction	Membrane, Leucine-rich repeat, Secreted, Disulfide bond, Extracellular matrix, Transmembrane, Endoplasmic reticulum, Glycoprotein, Microsome, Developmental protein, Signal, Reference proteome, Cell membrane, Transmembrane helix, Synaptosome, Direct protein sequencing, Synapse, Cell junction, Cell adhesion, Repeat		TRUE	Adgrl1	G-protein coupled receptor 2	Synapse, Cell projection, Axon, Synaptosome, Presynaptic cell membrane, Growth cone, Cell membrane	Membrane, Disulfide bond, Transmembrane, Receptor, Alternative splicing, Methylation, Glycoprotein, Transducer, Lectin, Cell projection, Signal, Reference proteome, Cell membrane, Transmembrane helix, Synaptosome, Phosphoprotein, Synapse, G-protein coupled receptor, Autocatalytic cleavage	Receptors	Adhesion;GPCR			TRUE	CellChatDB v2
ILCs.NRXN1_ADGRL1	ILCs	NRXN1_ADGRL1	0.0251834	0.0247043	0.0248872	0.0148477	ADGRL	Nrxn1	Adgrl1					PMID: 25728924;PMID: 34022279;PMID: 27091502;PMID: 35907405	Cell-Cell Contact	Nrxn1 - Adgrl1	TRUE	Nrxn1	Neurexin	Presynaptic cell membrane	Membrane, Intellectual disability, Disulfide bond, Transmembrane, Alternative promoter usage, Alternative splicing, EGF-like domain, Glycoprotein, Cell projection, Signal, Reference proteome, Schizophrenia, Metal-binding, Transmembrane helix, Cell membrane, Calcium, Synapse, 3D-structure, Cell adhesion, Repeat, Membrane, Transmembrane, Alternative promoter usage, Alternative splicing, Glycoprotei…		TRUE	Adgrl1	G-protein coupled receptor 2	Synapse, Cell projection, Axon, Synaptosome, Presynaptic cell membrane, Growth cone, Cell membrane	Membrane, Disulfide bond, Transmembrane, Receptor, Alternative splicing, Methylation, Glycoprotein, Transducer, Lectin, Cell projection, Signal, Reference proteome, Cell membrane, Transmembrane helix, Synaptosome, Phosphoprotein, Synapse, G-protein coupled receptor, Autocatalytic cleavage	Receptors	Adhesion;GPCR			TRUE	CellChatDB v2
ILCs.NRXN2_ADGRL1	ILCs	NRXN2_ADGRL1	0.00872859	0.00811008	0.00902126	0.00714658	ADGRL	Nrxn2	Adgrl1					PMID: 25728924;PMID: 34022279;PMID: 27091502;PMID: 35907405	Cell-Cell Contact	Nrxn2 - Adgrl1	TRUE	Nrxn2	Neurexin	Membrane	Membrane, Signal, Reference proteome, Metal-binding, Transmembrane helix, Disulfide bond, Transmembrane, Alternative promoter usage, Calcium, Glycoprotein, Alternative splicing, EGF-like domain, Cell adhesion, Repeat, Membrane, Signal, Reference proteome, Transmembrane helix, Transmembrane, Alternative promoter usage, Alternative splicing, 3D-structure, Cell adhesion, Glycoprotein		TRUE	Adgrl1	G-protein coupled receptor 2	Synapse, Cell projection, Axon, Synaptosome, Presynaptic cell membrane, Growth cone, Cell membrane	Membrane, Disulfide bond, Transmembrane, Receptor, Alternative splicing, Methylation, Glycoprotein, Transducer, Lectin, Cell projection, Signal, Reference proteome, Cell membrane, Transmembrane helix, Synaptosome, Phosphoprotein, Synapse, G-protein coupled receptor, Autocatalytic cleavage	Receptors	Adhesion;GPCR			TRUE	CellChatDB v2
ILCs.NRXN3_ADGRL1	ILCs	NRXN3_ADGRL1	0.00946835	0.00817306	0.0176359	0.00808354	ADGRL	Nrxn3	Adgrl1					PMID: 25728924;PMID: 34022279;PMID: 27091502;PMID: 35907405	Cell-Cell Contact	Nrxn3 - Adgrl1	TRUE	Nrxn3	Neurexin	Membrane	Membrane, Signal, Reference proteome, Metal-binding, Transmembrane helix, Disulfide bond, Transmembrane, Alternative promoter usage, Calcium, Glycoprotein, Alternative splicing, EGF-like domain, Cell adhesion, Repeat, Membrane, Signal, Reference proteome, Transmembrane helix, Transmembrane, Alternative promoter usage, Angiogenesis, Alternative splicing, Cell adhesion, Glycoprotein		TRUE	Adgrl1	G-protein coupled receptor 2	Synapse, Cell projection, Axon, Synaptosome, Presynaptic cell membrane, Growth cone, Cell membrane	Membrane, Disulfide bond, Transmembrane, Receptor, Alternative splicing, Methylation, Glycoprotein, Transducer, Lectin, Cell projection, Signal, Reference proteome, Cell membrane, Transmembrane helix, Synaptosome, Phosphoprotein, Synapse, G-protein coupled receptor, Autocatalytic cleavage	Receptors	Adhesion;GPCR			TRUE	CellChatDB v2
ILCs.TENM1_ADGRL1	ILCs	TENM1_ADGRL1	0	0	0.00101586	0	ADGRL	Tenm1	Adgrl1					PMID: 25728924;PMID: 34022279;PMID: 27091502;PMID: 35907405	Cell-Cell Contact	Tenm1 - Adgrl1	FALSE	Tenm1	Tenascin	Nucleus matrix, Nucleus speckle, Cytoplasm, Nucleus, Cell membrane, Cytoskeleton	Stress response, Membrane, Disulfide bond, Transmembrane, Repressor, Neuropeptide, Cytoplasm, Alternative splicing, Repeat, EGF-like domain, Glycoprotein, Reference proteome, Cell membrane, Transmembrane helix, Nucleus, Phosphoprotein, Cytoskeleton, Cleavage on pair of basic residues, Transcription, Transcription regulation		TRUE	Adgrl1	G-protein coupled receptor 2	Synapse, Cell projection, Axon, Synaptosome, Presynaptic cell membrane, Growth cone, Cell membrane	Membrane, Disulfide bond, Transmembrane, Receptor, Alternative splicing, Methylation, Glycoprotein, Transducer, Lectin, Cell projection, Signal, Reference proteome, Cell membrane, Transmembrane helix, Synaptosome, Phosphoprotein, Synapse, G-protein coupled receptor, Autocatalytic cleavage	Receptors	Adhesion;GPCR			TRUE	CellChatDB v2
ILCs.TENM2_ADGRL1	ILCs	TENM2_ADGRL1	0.00874817	0.00336062	0.0203483	0.00163251	ADGRL	Tenm2	Adgrl1					PMID: 25728924;PMID: 34022279;PMID: 27091502;PMID: 35907405	Cell-Cell Contact	Tenm2 - Adgrl1	FALSE	Tenm2	Tenascin	Golgi apparatus, Endoplasmic reticulum, Postsynaptic cell membrane, Cell projection, Synaptosome, Growth cone, Cell membrane, Filopodium, Synapse, Dendritic spine	Membrane, Disulfide bond, Transmembrane, Repressor, Signal-anchor, Alternative splicing, Repeat, EGF-like domain, Endoplasmic reticulum, Glycoprotein, Cell projection, Reference proteome, Cell membrane, Transmembrane helix, Synaptosome, Nucleus, Phosphoprotein, Golgi apparatus, Postsynaptic cell membrane, Cleavage on pair of basic residues, Synapse, 3D-structure, Transcription, Cell adhesion, Tra…		TRUE	Adgrl1	G-protein coupled receptor 2	Synapse, Cell projection, Axon, Synaptosome, Presynaptic cell membrane, Growth cone, Cell membrane	Membrane, Disulfide bond, Transmembrane, Receptor, Alternative splicing, Methylation, Glycoprotein, Transducer, Lectin, Cell projection, Signal, Reference proteome, Cell membrane, Transmembrane helix, Synaptosome, Phosphoprotein, Synapse, G-protein coupled receptor, Autocatalytic cleavage	Receptors	Adhesion;GPCR			TRUE	CellChatDB v2
ILCs.TENM3_ADGRL1	ILCs	TENM3_ADGRL1	0.00906267	0.00255141	0.0204173	0.0034303	ADGRL	Tenm3	Adgrl1					PMID: 25728924;PMID: 34022279;PMID: 27091502;PMID: 35907405	Cell-Cell Contact	Tenm3 - Adgrl1	FALSE	Tenm3	Tenascin	Cell membrane, Cell projection, Axon	Disease variant, Cell projection, Membrane, Microphthalmia, Reference proteome, Cell membrane, Transmembrane helix, Disulfide bond, Differentiation, Transmembrane, Glycoprotein, EGF-like domain, Cell adhesion, Repeat		TRUE	Adgrl1	G-protein coupled receptor 2	Synapse, Cell projection, Axon, Synaptosome, Presynaptic cell membrane, Growth cone, Cell membrane	Membrane, Disulfide bond, Transmembrane, Receptor, Alternative splicing, Methylation, Glycoprotein, Transducer, Lectin, Cell projection, Signal, Reference proteome, Cell membrane, Transmembrane helix, Synaptosome, Phosphoprotein, Synapse, G-protein coupled receptor, Autocatalytic cleavage	Receptors	Adhesion;GPCR			TRUE	CellChatDB v2
ILCs.TENM4_ADGRL1	ILCs	TENM4_ADGRL1	0	0.00277784	0	0	ADGRL	Tenm4	Adgrl1					PMID: 25728924;PMID: 34022279;PMID: 27091502;PMID: 35907405	Cell-Cell Contact	Tenm4 - Adgrl1	FALSE	Tenm4	Tenascin	Cytoplasm, Nucleus, Cell membrane, Cell projection	Membrane, Disulfide bond, Differentiation, Transmembrane, Cytoplasm, EGF-like domain, Glycoprotein, Disease variant, Cell projection, Developmental protein, Reference proteome, Cell membrane, Nucleus, Transmembrane helix, Phosphoprotein, 3D-structure, Repeat		TRUE	Adgrl1	G-protein coupled receptor 2	Synapse, Cell projection, Axon, Synaptosome, Presynaptic cell membrane, Growth cone, Cell membrane	Membrane, Disulfide bond, Transmembrane, Receptor, Alternative splicing, Methylation, Glycoprotein, Transducer, Lectin, Cell projection, Signal, Reference proteome, Cell membrane, Transmembrane helix, Synaptosome, Phosphoprotein, Synapse, G-protein coupled receptor, Autocatalytic cleavage	Receptors	Adhesion;GPCR			TRUE	CellChatDB v2
ILCs.APP_SORL1	ILCs	APP_SORL1	0.0898265	0.0784479	0.0802225	0.0774926	APP	App	Sorl1					PMID: 24523320	Cell-Cell Contact	App - Sorl1	FALSE	App	APP	Perikaryon, Cell projection, Membrane, Cytoplasmic vesicle, Growth cone, Clathrin-coated pit, Cell membrane, Early endosome	Secreted, Copper, Alzheimer disease, Cytoplasm, Notch signaling pathway, Cytoplasmic vesicle, Endoplasmic reticulum, Glycoprotein, Disease variant, Cell projection, Metal-binding, Transmembrane helix, Cell membrane, Direct protein sequencing, Golgi apparatus, Zinc, Isopeptide bond, Amyloid, Heparin-binding, Ubl conjugation, Protease inhibitor, Membrane, Disulfide bond, Transmembrane, Iron, Endoso…		TRUE	Sorl1	VPS10-related sortilin	Golgi apparatus, Secreted, trans-Golgi network membrane, Early endosome membrane, Multivesicular body membrane, Cytoplasmic vesicle, Secretory vesicle membrane, Golgi apparatus membrane, Endosome membrane, Endosome, Recycling endosome membrane, Cell membrane, Endoplasmic reticulum membrane	Membrane, Secreted, Disulfide bond, Transmembrane, Receptor, Alzheimer disease, EGF-like domain, Cytoplasmic vesicle, Endoplasmic reticulum, Glycoprotein, Amyloidosis, Disease variant, Endocytosis, Signal, Reference proteome, Neurodegeneration, Cell membrane, Transmembrane helix, Phosphoprotein, Transport, Direct protein sequencing, Golgi apparatus, Cleavage on pair of basic residues, 3D-structur…	Receptors	LDLR;Other_receptors		secreted	TRUE	CellChatDB v2
ILCs.CNTN1_NOTCH1	ILCs	CNTN1_NOTCH1	0.00826047	0.00755186	0.00951427	0.00624199	CNTN	Cntn1	Notch1					PMID:14567914	Cell-Cell Contact	Cntn1 - Notch1	FALSE	Cntn1	Immunoglobulin superfamily, Contactin	GPI-anchor, Cell membrane	Membrane, Signal, Reference proteome, Immunoglobulin domain, Lipoprotein, GPI-anchor, Disulfide bond, Cell membrane, Direct protein sequencing, Alternative splicing, Notch signaling pathway, Repeat, 3D-structure, Cell adhesion, Glycoprotein		TRUE	Notch1	NOTCH	Cell membrane, Nucleus	Membrane, Activator, Disulfide bond, Differentiation, Transmembrane, Receptor, Notch signaling pathway, Repeat, EGF-like domain, Transcription regulation, Glycoprotein, ANK repeat, Disease variant, Developmental protein, Signal, Reference proteome, Metal-binding, Transmembrane helix, Cell membrane, Nucleus, Phosphoprotein, Direct protein sequencing, Calcium, Angiogenesis, Isopeptide bond, 3D-stru…	Receptors	Notch;Other_receptors			TRUE	CellChatDB v2
ILCs.CNTN1_NOTCH2	ILCs	CNTN1_NOTCH2	0.0405057	0.0371345	0.0464246	0.0308531	CNTN	Cntn1	Notch2					PMID:14567914;PMID: 33957164	Cell-Cell Contact	Cntn1 - Notch2	FALSE	Cntn1	Immunoglobulin superfamily, Contactin	GPI-anchor, Cell membrane	Membrane, Signal, Reference proteome, Immunoglobulin domain, Lipoprotein, GPI-anchor, Disulfide bond, Cell membrane, Direct protein sequencing, Alternative splicing, Notch signaling pathway, Repeat, 3D-structure, Cell adhesion, Glycoprotein		TRUE	Notch2	NOTCH	Cytoplasm, Cell membrane, Nucleus	Membrane, Activator, Disulfide bond, Differentiation, Transmembrane, Receptor, Cytoplasm, Notch signaling pathway, Repeat, EGF-like domain, Transcription regulation, Glycoprotein, ANK repeat, Disease variant, Developmental protein, Signal, Reference proteome, Cell membrane, Transmembrane helix, Nucleus, Phosphoprotein, 3D-structure, Transcription, Ubl conjugation	Receptors	Notch;Other_receptors			TRUE	CellChatDB v2
Macrophages.TGFB1_TGFBR1_TGFBR2	Macrophages	TGFB1_TGFBR1_TGFBR2	0	0	0	0.005272	TGFb	Tgfb1	TGFbR1_R2	TGFb agonist	TGFb antagonist		TGFb inhibition receptor	KEGG: mmu04350	Secreted Signaling	Tgfb1 - (Tgfbr1+Tgfbr2)	FALSE	Tgfb1	TGF-beta	Extracellular matrix, Secreted, Extracellular space	Disease variant, Signal, Reference proteome, Extracellular matrix, Disulfide bond, Secreted, Mitogen, Growth factor, Direct protein sequencing, Cleavage on pair of basic residues, 3D-structure, Glycoprotein	growth factor	FALSE	Tgfbr1, Tgfbr2	Protein kinase superfamily, TKL Ser/Thr protein kinase	Cell membrane, Secreted, Membrane raft, Cell surface, Cell junction, Tight junction	Membrane, Secreted, Disulfide bond, Kinase, Transmembrane, Differentiation, ATP-binding, Receptor, Alternative splicing, Aortic aneurysm, Transferase, Glycoprotein, Manganese, Disease variant, Growth regulation, Signal, Reference proteome, Metal-binding, Transmembrane helix, Hereditary nonpolyposis colorectal cancer, Cell membrane, Phosphoprotein, Direct protein sequencing, Apoptosis, Craniosynos…	Receptors	Act.TGFB;Kinase			TRUE	CellChatDB v1
Macrophages.TGFB2_TGFBR1_TGFBR2	Macrophages	TGFB2_TGFBR1_TGFBR2	0	0	0	0.00135027	TGFb	Tgfb2	TGFbR1_R2	TGFb agonist	TGFb antagonist		TGFb inhibition receptor	KEGG: mmu04350	Secreted Signaling	Tgfb2 - (Tgfbr1+Tgfbr2)	FALSE	Tgfb2	TGF-beta	Extracellular matrix, Secreted, Extracellular space	Disease variant, Chromosomal rearrangement, Signal, Reference proteome, Disulfide bond, Secreted, Extracellular matrix, Mitogen, Growth factor, Direct protein sequencing, 3D-structure, Cleavage on pair of basic residues, Alternative splicing, Aortic aneurysm, Glycoprotein	growth factor	FALSE	Tgfbr1, Tgfbr2	Protein kinase superfamily, TKL Ser/Thr protein kinase	Cell membrane, Secreted, Membrane raft, Cell surface, Cell junction, Tight junction	Membrane, Secreted, Disulfide bond, Kinase, Transmembrane, Differentiation, ATP-binding, Receptor, Alternative splicing, Aortic aneurysm, Transferase, Glycoprotein, Manganese, Disease variant, Growth regulation, Signal, Reference proteome, Metal-binding, Transmembrane helix, Hereditary nonpolyposis colorectal cancer, Cell membrane, Phosphoprotein, Direct protein sequencing, Apoptosis, Craniosynos…	Receptors	Act.TGFB;Kinase			TRUE	CellChatDB v1
Macrophages.FGF1_FGFR1	Macrophages	FGF1_FGFR1	0.00798115	0.0203723	0.0186698	0.0060225	FGF	Fgf1	Fgfr1				FGF inhibition receptor	PMC: 4393358	Secreted Signaling	Fgf1 - Fgfr1	FALSE	Fgf1	FGF	Cytoplasm, Secreted, Nucleus, Cytosol, Cell cortex	Developmental protein, Reference proteome, Nucleus, Phosphoprotein, Differentiation, Secreted, Mitogen, Growth factor, Direct protein sequencing, Angiogenesis, Cytoplasm, Alternative splicing, 3D-structure, Heparin-binding, Acetylation	growth factor	FALSE	Fgfr1	Protein kinase superfamily, Tyr protein kinase	Cytoplasm, Nucleus, Cytosol, Cytoplasmic vesicle, Cell membrane	Kinase, ATP-binding, Receptor, Cytoplasm, Tyrosine-protein kinase, Cytoplasmic vesicle, Holoprosencephaly, Glycoprotein, Disease variant, Kallmann syndrome, Immunoglobulin domain, Transmembrane helix, Cell membrane, Direct protein sequencing, Transcription, Dwarfism, Heparin-binding, Ubl conjugation, Transcription regulation, Membrane, Intellectual disability, Disulfide bond, Transmembrane, Alter…	Receptors	FGFR;Kinase			TRUE	CellChatDB v1
Macrophages.CCL27A_CCR2	Macrophages	CCL27A_CCR2	0	0	0	0.00209394	CCL	Ccl27a	Ccr2					KEGG: mmu04060	Secreted Signaling	Ccl27a - Ccr2	FALSE	Ccl27a	Intercrine beta (chemokine CC)	Secreted	Secreted, Signal, Reference proteome, 3D-structure, Disulfide bond, Cytokine, Direct protein sequencing	cytokine	FALSE	Ccr2	G-protein coupled receptor 1	Cell membrane	Membrane, Host-virus interaction, Disulfide bond, Transmembrane, Receptor, Alternative splicing, Glycoprotein, Transducer, Reference proteome, Cell membrane, Transmembrane helix, Phosphoprotein, Sulfation, G-protein coupled receptor, 3D-structure, Inflammatory response	Unclassified	Unclassified			TRUE	CellChatDB v1
Macrophages.MIF_CD74_CXCR4	Macrophages	MIF_CD74_CXCR4	0.0181878	0.0392391	0.0157718	0.0723972	MIF	Mif	CD74_CXCR4					PMID: 29637711; PMID: 24760155	Secreted Signaling	Mif - (Cd74+Cxcr4)	FALSE	Mif	MIF	Cytoplasm, Secreted	Immunity, Reference proteome, Innate immunity, Secreted, Direct protein sequencing, Cytoplasm, 3D-structure, Isomerase, Inflammatory response, Cytokine, Acetylation			Cd74, Cxcr4	G-protein coupled receptor 1	Golgi apparatus, Cell membrane, Endoplasmic reticulum membrane, trans-Golgi network, Lysosome, Endosome, Late endosome, Early endosome, Cell junction	Immunity, Membrane, Alternative initiation, Disulfide bond, Transmembrane, Signal-anchor, Alternative splicing, Adaptive immunity, Endoplasmic reticulum, Glycoprotein, Chaperone, Lysosome, Reference proteome, Cell membrane, Transmembrane helix, Phosphoprotein, Direct protein sequencing, Golgi apparatus, 3D-structure, Endosome, Proteoglycan, Host-virus interaction, Host cell receptor for virus ent…	Unclassified, Receptors	Unclassified, GPCR;Rhodopsin			TRUE	CellChatDB v1
Macrophages.MIF_CD74_CD44	Macrophages	MIF_CD74_CD44	0.0322795	0.0685031	0.028045	0.123218	MIF	Mif	CD74_CD44					PMID: 29637711; PMID: 26175090	Secreted Signaling	Mif - (Cd74+Cd44)	FALSE	Mif	MIF	Cytoplasm, Secreted	Immunity, Reference proteome, Innate immunity, Secreted, Direct protein sequencing, Cytoplasm, 3D-structure, Isomerase, Inflammatory response, Cytokine, Acetylation			Cd74, Cd44		Cell membrane, Microvillus, Cell projection, Golgi apparatus, Endoplasmic reticulum membrane, trans-Golgi network, Lysosome, Endosome	Membrane, Disulfide bond, Transmembrane, Receptor, Alternative splicing, Blood group antigen, Glycoprotein, Cell projection, Signal, Reference proteome, Cell membrane, Transmembrane helix, Phosphoprotein, Direct protein sequencing, 3D-structure, Cell adhesion, Proteoglycan, Immunity, Alternative initiation, Signal-anchor, Adaptive immunity, Endoplasmic reticulum, Chaperone, Lysosome, Golgi appara…	Unclassified	Unclassified			TRUE	CellChatDB v1
Macrophages.PTN_SDC3	Macrophages	PTN_SDC3	0.044626	0.0101618	0.0442445	0.0104271	PTN	Ptn	Sdc3					PMID: 28356350; PMID: 25620911	Secreted Signaling	Ptn - Sdc3	FALSE	Ptn	Pleiotrophin	Secreted	Signal, Reference proteome, Disulfide bond, Secreted, Mitogen, Growth factor, Direct protein sequencing, 3D-structure, Heparin-binding	growth factor	FALSE	Sdc3	Syndecan proteoglycan	Cell membrane	Membrane, Reference proteome, Cell membrane, Transmembrane helix, Phosphoprotein, Transmembrane, Heparan sulfate, Proteoglycan, Glycoprotein						CellChatDB v1
Macrophages.PTN_SDC4	Macrophages	PTN_SDC4	0.0600778	0.0138534	0.0595724	0.0142137	PTN	Ptn	Sdc4					PMID: 28356350; PMID: 25620911	Secreted Signaling	Ptn - Sdc4	FALSE	Ptn	Pleiotrophin	Secreted	Signal, Reference proteome, Disulfide bond, Secreted, Mitogen, Growth factor, Direct protein sequencing, 3D-structure, Heparin-binding	growth factor	FALSE	Sdc4	Syndecan proteoglycan	Secreted, Membrane	Membrane, Signal, Reference proteome, Transmembrane helix, Secreted, Transmembrane, Heparan sulfate, Alternative splicing, 3D-structure, Proteoglycan, Glycoprotein			Adhesion receptor			CellChatDB v1
Macrophages.PTN_NCL	Macrophages	PTN_NCL	0.0607565	0.0140177	0.0602458	0.0143822	PTN	Ptn	Ncl					PMID: 28356350; PMID: 25620911	Secreted Signaling	Ptn - Ncl	FALSE	Ptn	Pleiotrophin	Secreted	Signal, Reference proteome, Disulfide bond, Secreted, Mitogen, Growth factor, Direct protein sequencing, 3D-structure, Heparin-binding	growth factor	FALSE	Ncl		Cytoplasm, Nucleus, Nucleolus	Ubl conjugation, RNA-binding, Reference proteome, DNA-binding, Nucleus, Phosphoprotein, Direct protein sequencing, Cytoplasm, Isopeptide bond, 3D-structure, Methylation, Acetylation, Repeat						CellChatDB v1
Macrophages.SEMA3A_NRP1_PLXNA1	Macrophages	SEMA3A_NRP1_PLXNA1	0	0	0.0029556	0	SEMA3	Sema3a	NRP1_PLXNA1					PMID: 27533782	Secreted Signaling	Sema3a - (Nrp1+Plxna1)	FALSE	Sema3a	Semaphorin	Secreted	Disease variant, Signal, Developmental protein, Reference proteome, Immunoglobulin domain, Kallmann syndrome, Disulfide bond, Secreted, Differentiation, Neurogenesis, Hypogonadotropic hypogonadism, Glycoprotein	secreted	FALSE	Nrp1, Plxna1	Neuropilin, Plexin	Cell membrane, Cytoplasm, Secreted, Mitochondrion membrane	Membrane, Host-virus interaction, Mitochondrion, Secreted, Disulfide bond, Transmembrane, Differentiation, Receptor, Neurogenesis, Cytoplasm, Alternative splicing, Glycoprotein, Developmental protein, Signal, Reference proteome, Metal-binding, Transmembrane helix, Cell membrane, Phosphoprotein, Heparan sulfate, Direct protein sequencing, Calcium, Angiogenesis, 3D-structure, Heparin-binding, Prote…	Receptors	Neuropilin;Other_receptors, Other_receptors;Plexin	Adhesion receptor	growth factor	TRUE	CellChatDB v1
Macrophages.SEMA3A_NRP1_PLXNA4	Macrophages	SEMA3A_NRP1_PLXNA4	0	0	0.00356365	0	SEMA3	Sema3a	NRP1_PLXNA4					PMID: 27533782	Secreted Signaling	Sema3a - (Nrp1+Plxna4)	FALSE	Sema3a	Semaphorin	Secreted	Disease variant, Signal, Developmental protein, Reference proteome, Immunoglobulin domain, Kallmann syndrome, Disulfide bond, Secreted, Differentiation, Neurogenesis, Hypogonadotropic hypogonadism, Glycoprotein	secreted	FALSE	Nrp1, Plxna4	Plexin, Neuropilin	Cell membrane, Cytoplasm, Secreted, Mitochondrion membrane	Membrane, Signal, Reference proteome, Cell membrane, Transmembrane helix, Disulfide bond, Transmembrane, Receptor, Alternative splicing, Repeat, 3D-structure, Acetylation, Glycoprotein, Host-virus interaction, Mitochondrion, Secreted, Differentiation, Neurogenesis, Cytoplasm, Developmental protein, Metal-binding, Phosphoprotein, Heparan sulfate, Direct protein sequencing, Calcium, Angiogenesis, H…	Receptors	Neuropilin;Other_receptors, Other_receptors;Plexin	Adhesion receptor	growth factor	TRUE	CellChatDB v1
Macrophages.SEMA3C_NRP1_PLXNA1	Macrophages	SEMA3C_NRP1_PLXNA1	0.00236032	0	0	0	SEMA3	Sema3c	NRP1_PLXNA1					PMID: 27533782	Secreted Signaling	Sema3c - (Nrp1+Plxna1)	FALSE	Sema3c	Semaphorin	Secreted	Signal, Developmental protein, Reference proteome, Immunoglobulin domain, Disulfide bond, Secreted, Differentiation, Neurogenesis, Alternative splicing, Glycoprotein	secreted	FALSE	Nrp1, Plxna1	Neuropilin, Plexin	Cell membrane, Cytoplasm, Secreted, Mitochondrion membrane	Membrane, Host-virus interaction, Mitochondrion, Secreted, Disulfide bond, Transmembrane, Differentiation, Receptor, Neurogenesis, Cytoplasm, Alternative splicing, Glycoprotein, Developmental protein, Signal, Reference proteome, Metal-binding, Transmembrane helix, Cell membrane, Phosphoprotein, Heparan sulfate, Direct protein sequencing, Calcium, Angiogenesis, 3D-structure, Heparin-binding, Prote…	Receptors	Neuropilin;Other_receptors, Other_receptors;Plexin	Adhesion receptor	growth factor	TRUE	CellChatDB v1
Macrophages.SEMA3C_NRP1_PLXNA4	Macrophages	SEMA3C_NRP1_PLXNA4	0.00284625	0	0	0	SEMA3	Sema3c	NRP1_PLXNA4					PMID: 27533782	Secreted Signaling	Sema3c - (Nrp1+Plxna4)	FALSE	Sema3c	Semaphorin	Secreted	Signal, Developmental protein, Reference proteome, Immunoglobulin domain, Disulfide bond, Secreted, Differentiation, Neurogenesis, Alternative splicing, Glycoprotein	secreted	FALSE	Nrp1, Plxna4	Plexin, Neuropilin	Cell membrane, Cytoplasm, Secreted, Mitochondrion membrane	Membrane, Signal, Reference proteome, Cell membrane, Transmembrane helix, Disulfide bond, Transmembrane, Receptor, Alternative splicing, Repeat, 3D-structure, Acetylation, Glycoprotein, Host-virus interaction, Mitochondrion, Secreted, Differentiation, Neurogenesis, Cytoplasm, Developmental protein, Metal-binding, Phosphoprotein, Heparan sulfate, Direct protein sequencing, Calcium, Angiogenesis, H…	Receptors	Neuropilin;Other_receptors, Other_receptors;Plexin	Adhesion receptor	growth factor	TRUE	CellChatDB v1
Macrophages.SEMA3C_NRP2_PLXNA1	Macrophages	SEMA3C_NRP2_PLXNA1	0.00170817	0	0	0	SEMA3	Sema3c	NRP2_PLXNA1					PMID: 27533782	Secreted Signaling	Sema3c - (Nrp2+Plxna1)	FALSE	Sema3c	Semaphorin	Secreted	Signal, Developmental protein, Reference proteome, Immunoglobulin domain, Disulfide bond, Secreted, Differentiation, Neurogenesis, Alternative splicing, Glycoprotein	secreted	FALSE	Nrp2, Plxna1	Plexin, Neuropilin	Cell membrane, Secreted, Membrane	Coiled coil, Membrane, Signal, Reference proteome, Cell membrane, Transmembrane helix, Disulfide bond, Transmembrane, Repeat, Glycoprotein, Host-virus interaction, Secreted, Differentiation, Receptor, Neurogenesis, Alternative splicing, Developmental protein, Metal-binding, Calcium, 3D-structure, Heparin-binding	Receptors	Neuropilin;Other_receptors, Other_receptors;Plexin	Adhesion receptor	growth factor	TRUE	CellChatDB v1
Macrophages.SEMA3C_NRP2_PLXNA4	Macrophages	SEMA3C_NRP2_PLXNA4	0.00206012	0	0	0	SEMA3	Sema3c	NRP2_PLXNA4					PMID: 27533782	Secreted Signaling	Sema3c - (Nrp2+Plxna4)	FALSE	Sema3c	Semaphorin	Secreted	Signal, Developmental protein, Reference proteome, Immunoglobulin domain, Disulfide bond, Secreted, Differentiation, Neurogenesis, Alternative splicing, Glycoprotein	secreted	FALSE	Nrp2, Plxna4	Plexin, Neuropilin	Cell membrane, Secreted, Membrane	Membrane, Signal, Reference proteome, Cell membrane, Transmembrane helix, Disulfide bond, Transmembrane, Receptor, Alternative splicing, Repeat, 3D-structure, Acetylation, Glycoprotein, Host-virus interaction, Secreted, Differentiation, Neurogenesis, Developmental protein, Metal-binding, Calcium, Heparin-binding	Receptors	Neuropilin;Other_receptors, Other_receptors;Plexin	Adhesion receptor	growth factor	TRUE	CellChatDB v1
Macrophages.SEMA3C_NRP1_NRP2	Macrophages	SEMA3C_NRP1_NRP2	0.00678635	0	0	0	SEMA3	Sema3c	NRP1_NRP2					PMID: 27533782	Secreted Signaling	Sema3c - (Nrp1+Nrp2)	FALSE	Sema3c	Semaphorin	Secreted	Signal, Developmental protein, Reference proteome, Immunoglobulin domain, Disulfide bond, Secreted, Differentiation, Neurogenesis, Alternative splicing, Glycoprotein	secreted	FALSE	Nrp1, Nrp2, Plxnd1	Neuropilin, Plexin	Cell membrane, Cytoplasm, Secreted, Mitochondrion membrane, Lamellipodium membrane, Cell projection, Membrane	Membrane, Host-virus interaction, Mitochondrion, Secreted, Disulfide bond, Transmembrane, Differentiation, Receptor, Neurogenesis, Cytoplasm, Alternative splicing, Glycoprotein, Developmental protein, Signal, Reference proteome, Metal-binding, Transmembrane helix, Cell membrane, Phosphoprotein, Heparan sulfate, Direct protein sequencing, Calcium, Angiogenesis, 3D-structure, Heparin-binding, Prote…	Receptors	Neuropilin;Other_receptors, Other_receptors;Plexin	Adhesion receptor	growth factor	TRUE	CellChatDB v1
Macrophages.SEMA3C_PLXND1	Macrophages	SEMA3C_PLXND1	0.00658499	0	0	0	SEMA3	Sema3c	Plxnd1					PMID: 27533782	Secreted Signaling	Sema3c - Plxnd1	FALSE	Sema3c	Semaphorin	Secreted	Signal, Developmental protein, Reference proteome, Immunoglobulin domain, Disulfide bond, Secreted, Differentiation, Neurogenesis, Alternative splicing, Glycoprotein	secreted	FALSE	Plxnd1	Plexin	Lamellipodium membrane, Cell membrane, Cell projection	Cell projection, Membrane, Signal, Developmental protein, Reference proteome, Cell membrane, Transmembrane helix, Disulfide bond, Transmembrane, Receptor, Angiogenesis, Alternative splicing, Repeat, 3D-structure, Glycoprotein	Receptors	Other_receptors;Plexin			TRUE	CellChatDB v1
Macrophages.GAS6_AXL	Macrophages	GAS6_AXL	0	0	0	0.00139871	GAS	Gas6	Axl					PMID: 27801848	Secreted Signaling	Gas6 - Axl	FALSE	Gas6		Secreted	Signal, Growth regulation, Reference proteome, Host-virus interaction, Metal-binding, Disulfide bond, Phosphoprotein, Secreted, Gamma-carboxyglutamic acid, Calcium, 3D-structure, Glycoprotein, Alternative splicing, EGF-like domain, Repeat	secreted	FALSE	Axl	Protein kinase superfamily, Tyr protein kinase	Cell membrane	Immunity, Membrane, Host-virus interaction, Disulfide bond, Differentiation, Kinase, Transmembrane, ATP-binding, Host cell receptor for virus entry, Receptor, Alternative splicing, Tyrosine-protein kinase, Repeat, Transferase, Glycoprotein, Signal, Reference proteome, Immunoglobulin domain, Cell membrane, Innate immunity, Transmembrane helix, Proto-oncogene, Phosphoprotein, Oncogene, 3D-structure…	Receptors	Axl;Kinase			TRUE	CellChatDB v1
Macrophages.GAS6_MERTK	Macrophages	GAS6_MERTK	0	0	0	0.00127991	GAS	Gas6	Mertk					PMID: 27801848	Secreted Signaling	Gas6 - Mertk	FALSE	Gas6		Secreted	Signal, Growth regulation, Reference proteome, Host-virus interaction, Metal-binding, Disulfide bond, Phosphoprotein, Secreted, Gamma-carboxyglutamic acid, Calcium, 3D-structure, Glycoprotein, Alternative splicing, EGF-like domain, Repeat	secreted	FALSE	Mertk	Protein kinase superfamily, Tyr protein kinase	Cell membrane	Membrane, Disulfide bond, Transmembrane, Kinase, ATP-binding, Receptor, Tyrosine-protein kinase, Repeat, Transferase, Glycoprotein, Disease variant, Signal, Reference proteome, Immunoglobulin domain, Cell membrane, Transmembrane helix, Proto-oncogene, Phosphoprotein, 3D-structure, Nucleotide-binding, Retinitis pigmentosa	Receptors	Axl;Kinase			TRUE	CellChatDB v1
Macrophages.TUB_MERTK	Macrophages	TUB_MERTK	0.00402879	0.00144412	0.00424959	0.0038413	TULP	Tub	Mertk					PMID: 20978475	Secreted Signaling	Tub - Mertk	FALSE	Tub	TUB	Cell membrane, Cytoplasm, Secreted, Nucleus	Membrane, Reference proteome, Cell membrane, Nucleus, Secreted, Obesity, Sensory transduction, Cytoplasm, Alternative splicing, Phagocytosis, 3D-structure			Mertk	Protein kinase superfamily, Tyr protein kinase	Cell membrane	Membrane, Disulfide bond, Transmembrane, Kinase, ATP-binding, Receptor, Tyrosine-protein kinase, Repeat, Transferase, Glycoprotein, Disease variant, Signal, Reference proteome, Immunoglobulin domain, Cell membrane, Transmembrane helix, Proto-oncogene, Phosphoprotein, 3D-structure, Nucleotide-binding, Retinitis pigmentosa	Receptors	Axl;Kinase			TRUE	CellChatDB v2
Macrophages.LAMA4_ITGA6_ITGB1	Macrophages	LAMA4_ITGA6_ITGB1	0	0	0	0.00445593	LAMININ	Lama4	ITGA6_ITGB1					KEGG: mmu04512	ECM-Receptor	Lama4 - (Itga6+Itgb1)	TRUE	Lama4		Extracellular matrix, Secreted, Extracellular space, Basement membrane	Disease variant, Coiled coil, Signal, Reference proteome, Basement membrane, Disulfide bond, Secreted, Extracellular matrix, Cardiomyopathy, Alternative splicing, Repeat, Cell adhesion, Laminin EGF-like domain, Glycoprotein			Itga6, Itgb1	Integrin alpha chain, Integrin beta chain	Cell membrane, Ruffle membrane, Melanosome, Ruffle, Focal adhesion, Cell projection, Cleavage furrow, Recycling endosome, Invadopodium membrane, Lamellipodium, Cell surface, Cell junction	Membrane, Disulfide bond, Transmembrane, Receptor, Alternative splicing, Glycoprotein, Signal, Reference proteome, Integrin, Lipoprotein, Metal-binding, Transmembrane helix, Cell membrane, Phosphoprotein, Direct protein sequencing, Calcium, Cleavage on pair of basic residues, Epidermolysis bullosa, 3D-structure, Palmitate, Cell adhesion, Repeat, Host-virus interaction, Endosome, Host cell recepto…	Receptors	Integrin;Other_receptors	Adhesion receptor		TRUE	CellChatDB v1
Macrophages.TNR_ITGA9_ITGB1	Macrophages	TNR_ITGA9_ITGB1	0	0.0424618	0.0216325	0.00538591	TENASCIN	Tnr	ITGA9_ITGB1					KEGG: mmu04512	ECM-Receptor	Tnr - (Itga9+Itgb1)	TRUE	Tnr	Tenascin	Extracellular matrix, Secreted, Extracellular space	Disease variant, Coiled coil, Signal, Reference proteome, Phosphoprotein, Disulfide bond, Secreted, Extracellular matrix, Sialic acid, Alternative splicing, Repeat, EGF-like domain, Cell adhesion, Proteoglycan, Glycoprotein			Itga9, Itgb1	Integrin alpha chain, Integrin beta chain	Membrane, Ruffle membrane, Melanosome, Ruffle, Focal adhesion, Cell projection, Cleavage furrow, Recycling endosome, Invadopodium membrane, Lamellipodium, Cell membrane, Cell surface, Cell junction	Membrane, Signal, Reference proteome, Integrin, Metal-binding, Transmembrane helix, Disulfide bond, Transmembrane, Direct protein sequencing, Calcium, Receptor, Glycoprotein, Cell adhesion, Repeat, Host-virus interaction, Endosome, Host cell receptor for virus entry, Magnesium, Alternative splicing, Cell projection, Cell membrane, Phosphoprotein, Acetylation, Isopeptide bond, 3D-structure, Cell j…	Receptors	Integrin;Other_receptors	Adhesion receptor		TRUE	CellChatDB v1
Macrophages.LAMA4_ITGA9_ITGB1	Macrophages	LAMA4_ITGA9_ITGB1	0	0	0	0.00498042	LAMININ	Lama4	ITGA9_ITGB1					KEGG: mmu04512	ECM-Receptor	Lama4 - (Itga9+Itgb1)	TRUE	Lama4		Extracellular matrix, Secreted, Extracellular space, Basement membrane	Disease variant, Coiled coil, Signal, Reference proteome, Basement membrane, Disulfide bond, Secreted, Extracellular matrix, Cardiomyopathy, Alternative splicing, Repeat, Cell adhesion, Laminin EGF-like domain, Glycoprotein			Itga9, Itgb1	Integrin alpha chain, Integrin beta chain	Membrane, Ruffle membrane, Melanosome, Ruffle, Focal adhesion, Cell projection, Cleavage furrow, Recycling endosome, Invadopodium membrane, Lamellipodium, Cell membrane, Cell surface, Cell junction	Membrane, Signal, Reference proteome, Integrin, Metal-binding, Transmembrane helix, Disulfide bond, Transmembrane, Direct protein sequencing, Calcium, Receptor, Glycoprotein, Cell adhesion, Repeat, Host-virus interaction, Endosome, Host cell receptor for virus entry, Magnesium, Alternative splicing, Cell projection, Cell membrane, Phosphoprotein, Acetylation, Isopeptide bond, 3D-structure, Cell j…	Receptors	Integrin;Other_receptors	Adhesion receptor		TRUE	CellChatDB v1
Macrophages.LAMA4_CD44	Macrophages	LAMA4_CD44	0	0	0	0.01338	LAMININ	Lama4	Cd44					KEGG: mmu04512	ECM-Receptor	Lama4 - Cd44	FALSE	Lama4		Extracellular matrix, Secreted, Extracellular space, Basement membrane	Disease variant, Coiled coil, Signal, Reference proteome, Basement membrane, Disulfide bond, Secreted, Extracellular matrix, Cardiomyopathy, Alternative splicing, Repeat, Cell adhesion, Laminin EGF-like domain, Glycoprotein			Cd44		Cell membrane, Microvillus, Cell projection	Membrane, Disulfide bond, Transmembrane, Receptor, Alternative splicing, Blood group antigen, Glycoprotein, Cell projection, Signal, Reference proteome, Cell membrane, Transmembrane helix, Phosphoprotein, Direct protein sequencing, 3D-structure, Cell adhesion, Proteoglycan	Unclassified	Unclassified			TRUE	CellChatDB v1
Macrophages.TNR_SDC4	Macrophages	TNR_SDC4	0	0.123358	0.0655627	0.0168931	TENASCIN	Tnr	Sdc4					KEGG: mmu04512	ECM-Receptor	Tnr - Sdc4	FALSE	Tnr	Tenascin	Extracellular matrix, Secreted, Extracellular space	Disease variant, Coiled coil, Signal, Reference proteome, Phosphoprotein, Disulfide bond, Secreted, Extracellular matrix, Sialic acid, Alternative splicing, Repeat, EGF-like domain, Cell adhesion, Proteoglycan, Glycoprotein			Sdc4	Syndecan proteoglycan	Secreted, Membrane	Membrane, Signal, Reference proteome, Transmembrane helix, Secreted, Transmembrane, Heparan sulfate, Alternative splicing, 3D-structure, Proteoglycan, Glycoprotein			Adhesion receptor			CellChatDB v1
Macrophages.AGRN_DAG1	Macrophages	AGRN_DAG1	0	0.00162208	0	0	AGRN	Agrn	Dag1					KEGG: mmu04512	ECM-Receptor	Agrn - Dag1	TRUE	Agrn		Extracellular matrix, Secreted, Extracellular space	Membrane, Secreted, Disulfide bond, Differentiation, Extracellular matrix, Transmembrane, Laminin EGF-like domain, Alternative splicing, EGF-like domain, Glycoprotein, Disease variant, Developmental protein, Signal, Congenital myasthenic syndrome, Reference proteome, Metal-binding, Transmembrane helix, Cell membrane, Phosphoprotein, Heparan sulfate, Calcium, Synapse, Proteoglycan, Repeat	secreted	TRUE	Dag1		Secreted, Nucleoplasm, Cell membrane, Cytoplasm, Nucleus, Postsynaptic cell membrane, Sarcolemma, Extracellular space, Cytoskeleton	Membrane, Host-virus interaction, Lissencephaly, Secreted, Disulfide bond, Transmembrane, Dystroglycanopathy, Receptor, Host cell receptor for virus entry, Cytoplasm, Glycoprotein, Disease variant, Signal, Reference proteome, Cell membrane, Transmembrane helix, Nucleus, Phosphoprotein, Congenital muscular dystrophy, Limb-girdle muscular dystrophy, Cytoskeleton, Postsynaptic cell membrane, Synapse…	Unclassified	Unclassified		secreted	TRUE	CellChatDB v1
Macrophages.LAMA4_DAG1	Macrophages	LAMA4_DAG1	0	0	0	0.00156523	LAMININ	Lama4	Dag1					KEGG: mmu04512	ECM-Receptor	Lama4 - Dag1	TRUE	Lama4		Extracellular matrix, Secreted, Extracellular space, Basement membrane	Disease variant, Coiled coil, Signal, Reference proteome, Basement membrane, Disulfide bond, Secreted, Extracellular matrix, Cardiomyopathy, Alternative splicing, Repeat, Cell adhesion, Laminin EGF-like domain, Glycoprotein			Dag1		Secreted, Nucleoplasm, Cell membrane, Cytoplasm, Nucleus, Postsynaptic cell membrane, Sarcolemma, Extracellular space, Cytoskeleton	Membrane, Host-virus interaction, Lissencephaly, Secreted, Disulfide bond, Transmembrane, Dystroglycanopathy, Receptor, Host cell receptor for virus entry, Cytoplasm, Glycoprotein, Disease variant, Signal, Reference proteome, Cell membrane, Transmembrane helix, Nucleus, Phosphoprotein, Congenital muscular dystrophy, Limb-girdle muscular dystrophy, Cytoskeleton, Postsynaptic cell membrane, Synapse…	Unclassified	Unclassified		secreted	TRUE	CellChatDB v1
Macrophages.Noradrenaline-NE-DBH_SLC18A2_ADRB2	Macrophages	Noradrenaline-NE-DBH_SLC18A2_ADRB2	0	0.011026	0	0.00529947	Noradrenaline	NE-DBH_SLC18A2	Adrb2					PMID: 29733063_HMRbase;reactome	Non-protein Signaling	NE-(Dbh+Slc18a2) - Adrb2	TRUE	Dbh, Slc18a2	Major facilitator superfamily, Vesicular transporter, Copper type II ascorbate-dependent monooxygenase	Synaptic vesicle membrane, Cell projection, Axon, Cytoplasmic vesicle, Dendrite, Secretory vesicle, Secretory vesicle membrane, Chromaffin granule lumen, Secreted, Secretory vesicle lumen, Chromaffin granule membrane	Dystonia, Membrane, Disulfide bond, Transmembrane, Parkinsonism, Alternative splicing, Cytoplasmic vesicle, Glycoprotein, Disease variant, Cell projection, Reference proteome, Transmembrane helix, Phosphoprotein, Transport, Synapse, Neurotransmitter transport, Catecholamine biosynthesis, Monooxygenase, Secreted, Signal-anchor, Copper, Vitamin C, Oxidoreductase, Metal-binding, Direct protein seque…	secreted	FALSE	Adrb2	G-protein coupled receptor 1	Golgi apparatus, Early endosome, Cell membrane	Membrane, Disulfide bond, Transmembrane, Receptor, Glycoprotein, Transducer, Reference proteome, Lipoprotein, Cell membrane, Transmembrane helix, Phosphoprotein, Golgi apparatus, G-protein coupled receptor, 3D-structure, Hydroxylation, Palmitate, Endosome, Ubl conjugation	Receptors	GPCR;Rhodopsin			TRUE	CellChatDB v2
Macrophages.PGE2-PTGES3_PTGER4	Macrophages	PGE2-PTGES3_PTGER4	0.00889887	0.0223794	0.0192644	0.0238905	Prostaglandin	PGE2-PTGES3	Ptger4					PMID: 34949672;PMID: 21508345	Non-protein Signaling	PGE2-Ptges3 - Ptger4	FALSE	Ptges3	P23/wos2	Cytoplasm	Prostaglandin metabolism, Cytoplasm, Alternative splicing, Isomerase, Fatty acid metabolism, Chaperone, Reference proteome, Phosphoprotein, Lipid metabolism, Fatty acid biosynthesis, Direct protein sequencing, Lipid biosynthesis, Isopeptide bond, 3D-structure, Prostaglandin biosynthesis, Acetylation, Ubl conjugation		FALSE	Ptger4	G-protein coupled receptor 1	Cell membrane	Transducer, Membrane, Reference proteome, Cell membrane, Transmembrane helix, Disulfide bond, Phosphoprotein, Transmembrane, Receptor, G-protein coupled receptor, 3D-structure, Glycoprotein	Receptors	GPCR;Rhodopsin			TRUE	CellChatDB v2
Macrophages.Cholesterol-Cholesterol-DHCR24_RORA	Macrophages	Cholesterol-Cholesterol-DHCR24_RORA	0.00138679	0.00103984	0.00135392	0.00442963	Cholesterol	Cholesterol-DHCR24	Rora					HMRbase;PMID:12467577;PDB:1N83	Non-protein Signaling	Cholesterol-DHCR24 - Rora	FALSE	Dhcr24	FAD-binding oxidoreductase/transferase type 4	Endoplasmic reticulum membrane, Golgi apparatus membrane	Membrane, FAD, Transmembrane, Cholesterol metabolism, Sterol biosynthesis, Alternative splicing, Endoplasmic reticulum, Disease variant, Steroid metabolism, Oxidoreductase, Cholesterol biosynthesis, NADP, Sterol metabolism, Signal, Reference proteome, Transmembrane helix, Lipid metabolism, Flavoprotein, Golgi apparatus, Steroid biosynthesis, Lipid biosynthesis		FALSE	Rora	Nuclear hormone receptor	Nucleus	Intellectual disability, DNA-binding, Activator, Zinc-finger, Alternative promoter usage, Receptor, Alternative splicing, Transcription regulation, Methylation, Disease variant, Developmental protein, Biological rhythms, Reference proteome, Metal-binding, Epilepsy, Nucleus, Phosphoprotein, Zinc, Isopeptide bond, 3D-structure, Transcription, Ubl conjugation					FALSE	CellChatDB v2
Macrophages.Cholesterol-Cholesterol-DHCR7_RORA	Macrophages	Cholesterol-Cholesterol-DHCR7_RORA	0	0.000797284	0	0.00124657	Cholesterol	Cholesterol-DHCR7	Rora					HMRbase;PMID:12467577;PDB:1N83	Non-protein Signaling	Cholesterol-DHCR7 - Rora	FALSE	Dhcr7	ERG4/ERG24	Endoplasmic reticulum membrane	Membrane, Transmembrane, Cholesterol metabolism, Sterol biosynthesis, Endoplasmic reticulum, NADP, Oxidoreductase, Disease variant, Steroid metabolism, Reference proteome, Cholesterol biosynthesis, Sterol metabolism, Transmembrane helix, Phosphoprotein, Lipid metabolism, Steroid biosynthesis, Lipid biosynthesis		FALSE	Rora	Nuclear hormone receptor	Nucleus	Intellectual disability, DNA-binding, Activator, Zinc-finger, Alternative promoter usage, Receptor, Alternative splicing, Transcription regulation, Methylation, Disease variant, Developmental protein, Biological rhythms, Reference proteome, Metal-binding, Epilepsy, Nucleus, Phosphoprotein, Zinc, Isopeptide bond, 3D-structure, Transcription, Ubl conjugation					FALSE	CellChatDB v2
Macrophages.Desmosterol-Desmosterol-DHCR7_NR1H2	Macrophages	Desmosterol-Desmosterol-DHCR7_NR1H2	0	0.000868733	0	0.00135823	Desmosterol	Desmosterol-DHCR7	Nr1h2					HMRbase;uniprot	Non-protein Signaling	Desmosterol-DHCR7 - Nr1h2	FALSE	Dhcr7	ERG4/ERG24	Endoplasmic reticulum membrane	Membrane, Transmembrane, Cholesterol metabolism, Sterol biosynthesis, Endoplasmic reticulum, NADP, Oxidoreductase, Disease variant, Steroid metabolism, Reference proteome, Cholesterol biosynthesis, Sterol metabolism, Transmembrane helix, Phosphoprotein, Lipid metabolism, Steroid biosynthesis, Lipid biosynthesis		FALSE	Nr1h2	Nuclear hormone receptor	Nucleus	Ubl conjugation, Reference proteome, DNA-binding, Nucleus, Activator, Metal-binding, Zinc-finger, Receptor, Alternative splicing, Zinc, Isopeptide bond, 3D-structure, Transcription, Transcription regulation					FALSE	CellChatDB v2
Macrophages.PPIA_BSG	Macrophages	PPIA_BSG	0.0639964	0.0738522	0.0698642	0.10547	CypA	Ppia	Bsg					PMID: 36012604	Non-protein Signaling	Ppia - Bsg	FALSE	Ppia	Cyclophilin-type PPIase	Cytoplasm, Secreted, Nucleus	Host-virus interaction, Secreted, Rotamase, Cytoplasm, Alternative splicing, Isomerase, Glycoprotein, Reference proteome, Nucleus, Phosphoprotein, Apoptosis, Direct protein sequencing, Isopeptide bond, 3D-structure, Acetylation, Ubl conjugation	secreted	FALSE	Bsg		Melanosome	Membrane, Host-virus interaction, Disulfide bond, Transmembrane, Alternative promoter usage, Host cell receptor for virus entry, Receptor, Alternative splicing, Endoplasmic reticulum, Blood group antigen, Glycoprotein, Lectin, Cell projection, Signal, Reference proteome, Immunoglobulin domain, Cell membrane, Transmembrane helix, Phosphoprotein, Direct protein sequencing, Mannose-binding, Angiogen…	Unclassified	Unclassified			TRUE	CellChatDB v2
Macrophages.APP_CD74	Macrophages	APP_CD74	0.3241	0.292586	0.29764	0.289843	APP	App	Cd74					PMID: 19849849	Cell-Cell Contact	App - Cd74	FALSE	App	APP	Perikaryon, Cell projection, Membrane, Cytoplasmic vesicle, Growth cone, Clathrin-coated pit, Cell membrane, Early endosome	Secreted, Copper, Alzheimer disease, Cytoplasm, Notch signaling pathway, Cytoplasmic vesicle, Endoplasmic reticulum, Glycoprotein, Disease variant, Cell projection, Metal-binding, Transmembrane helix, Cell membrane, Direct protein sequencing, Golgi apparatus, Zinc, Isopeptide bond, Amyloid, Heparin-binding, Ubl conjugation, Protease inhibitor, Membrane, Disulfide bond, Transmembrane, Iron, Endoso…		TRUE	Cd74		Golgi apparatus, Cell membrane, Endoplasmic reticulum membrane, trans-Golgi network, Lysosome, Endosome	Immunity, Membrane, Alternative initiation, Disulfide bond, Transmembrane, Signal-anchor, Alternative splicing, Adaptive immunity, Endoplasmic reticulum, Glycoprotein, Chaperone, Lysosome, Reference proteome, Cell membrane, Transmembrane helix, Phosphoprotein, Direct protein sequencing, Golgi apparatus, 3D-structure, Endosome, Proteoglycan	Unclassified	Unclassified			TRUE	CellChatDB v1
Macrophages.BST2_PIRA2	Macrophages	BST2_PIRA2	0	0	0	0.000717387	BST2	Bst2	Pira2					PMID: 19564354	Cell-Cell Contact	Bst2 - Pira2	FALSE	Bst2	Tetherin	Apical cell membrane, Golgi apparatus, GPI-anchor, Cytoplasm, Cell membrane, trans-Golgi network, Membrane raft	Immunity, Coiled coil, Membrane, B-cell activation, Host-virus interaction, Alternative initiation, Antiviral defense, Disulfide bond, Transmembrane, Signal-anchor, Cytoplasm, Glycoprotein, Reference proteome, Lipoprotein, Cell membrane, Innate immunity, Transmembrane helix, GPI-anchor, Golgi apparatus, Isopeptide bond, 3D-structure, Endosome, Ubl conjugation		TRUE	Pira2		Membrane, Secreted, Cell membrane	Immunity, Membrane, Signal, Reference proteome, Immunoglobulin domain, Transmembrane helix, Disulfide bond, Transmembrane, Receptor, Alternative splicing, Repeat, Adaptive immunity, Glycoprotein, Secreted, Direct protein sequencing, 3D-structure, Cell membrane, Innate immunity, Nitration, Phosphoprotein	Receptors	IG;LILR			TRUE	CellChatDB v1
Macrophages.CD200_CD200R1	Macrophages	CD200_CD200R1	0.0010376	0.00291483	0.000805443	0.00274495	CD200	Cd200	Cd200r1					PMID: 15187158	Cell-Cell Contact	Cd200 - Cd200r1	FALSE	Cd200		Cell membrane	Membrane, Signal, Reference proteome, Immunoglobulin domain, Cell membrane, Transmembrane helix, Disulfide bond, Transmembrane, Alternative splicing, Glycoprotein		TRUE	Cd200r1	CD200R	Membrane, Cell membrane, Secreted	Membrane, Signal, Reference proteome, Immunoglobulin domain, Transmembrane helix, Disulfide bond, Transmembrane, Receptor, Alternative splicing, Glycoprotein, Host-virus interaction, Cell membrane, Secreted, Direct protein sequencing	Receptors	IG;OtherMisc		secreted	TRUE	CellChatDB v1
Macrophages.JAM3_ITGAM_ITGB2	Macrophages	JAM3_ITGAM_ITGB2	0.00572472	0	0.00696718	0	JAM	Jam3	ITGAM_ITGB2					KEGG: mmu04514; PMID: 16118203, PMC2194005	Cell-Cell Contact	Jam3 - (Itgam+Itgb2)	FALSE	Jam3	Immunoglobulin	Desmosome, Cell membrane, Cell junction, Tight junction	Membrane, Secreted, Disulfide bond, Differentiation, Transmembrane, Spermatogenesis, Alternative splicing, Tight junction, Glycoprotein, Disease variant, Signal, Reference proteome, Immunoglobulin domain, Lipoprotein, Transmembrane helix, Cell membrane, Direct protein sequencing, Angiogenesis, Cell junction, Palmitate, Cell adhesion	secreted	TRUE	Itgam, Itgb2	Integrin alpha chain, Integrin beta chain	Membrane raft, Cell membrane	Systemic lupus erythematosus, Immunity, Membrane, Disulfide bond, Transmembrane, Receptor, Alternative splicing, Glycoprotein, Signal, Reference proteome, Integrin, Metal-binding, Innate immunity, Transmembrane helix, Cell membrane, Direct protein sequencing, Calcium, 3D-structure, Cell adhesion, Magnesium, Repeat, Phagocytosis, Disease variant, Pyrrolidone carboxylic acid, Phosphoprotein	Receptors	Integrin;Other_receptors	Adhesion receptor		TRUE	CellChatDB v1
Macrophages.NCAM1_FGFR1	Macrophages	NCAM1_FGFR1	0.0599099	0.0584931	0.0661711	0.0512828	NCAM	Ncam1	Fgfr1					PMID: 12791257	Cell-Cell Contact	Ncam1 - Fgfr1	FALSE	Ncam1		Secreted, Cell membrane, GPI-anchor	Membrane, Host-virus interaction, Secreted, Disulfide bond, Transmembrane, Host cell receptor for virus entry, Receptor, Alternative splicing, Glycoprotein, Signal, Reference proteome, Immunoglobulin domain, Lipoprotein, Transmembrane helix, Cell membrane, GPI-anchor, Phosphoprotein, 3D-structure, Cell adhesion, Repeat	secreted	TRUE	Fgfr1	Protein kinase superfamily, Tyr protein kinase	Cytoplasm, Nucleus, Cytosol, Cytoplasmic vesicle, Cell membrane	Kinase, ATP-binding, Receptor, Cytoplasm, Tyrosine-protein kinase, Cytoplasmic vesicle, Holoprosencephaly, Glycoprotein, Disease variant, Kallmann syndrome, Immunoglobulin domain, Transmembrane helix, Cell membrane, Direct protein sequencing, Transcription, Dwarfism, Heparin-binding, Ubl conjugation, Transcription regulation, Membrane, Intellectual disability, Disulfide bond, Transmembrane, Alter…	Receptors	FGFR;Kinase			TRUE	CellChatDB v1
Macrophages.SEMA4D_PLXNB2	Macrophages	SEMA4D_PLXNB2	0.00982206	0.00673496	0.0124399	0.00832596	SEMA4	Sema4d	Plxnb2					PMID: 27533782	Cell-Cell Contact	Sema4d - Plxnb2	FALSE	Sema4d	Semaphorin	Cell membrane	Membrane, Disulfide bond, Differentiation, Transmembrane, Receptor, Neurogenesis, Alternative splicing, Glycoprotein, Signal, Developmental protein, Reference proteome, Immunoglobulin domain, Cell membrane, Transmembrane helix, Phosphoprotein, 3D-structure		TRUE	Plxnb2	Plexin	Cell membrane	Membrane, Signal, Developmental protein, Reference proteome, Cell membrane, Transmembrane helix, Disulfide bond, Phosphoprotein, Transmembrane, Receptor, Repeat, 3D-structure, Glycoprotein	Receptors	Other_receptors;Plexin			TRUE	CellChatDB v1
Macrophages.SEMA4D_CD72	Macrophages	SEMA4D_CD72	0.00217834	0.00149007	0.00276461	0.00184437	SEMA4	Sema4d	Cd72					PMID: 22325954	Cell-Cell Contact	Sema4d - Cd72	FALSE	Sema4d	Semaphorin	Cell membrane	Membrane, Disulfide bond, Differentiation, Transmembrane, Receptor, Neurogenesis, Alternative splicing, Glycoprotein, Signal, Developmental protein, Reference proteome, Immunoglobulin domain, Cell membrane, Transmembrane helix, Phosphoprotein, 3D-structure		TRUE	Cd72		Membrane	Lectin, Membrane, Reference proteome, Transmembrane helix, Disulfide bond, Phosphoprotein, Transmembrane, Signal-anchor, Glycoprotein					TRUE	CellChatDB v1
Macrophages.SEMA6D_PLXNA1_TREM2	Macrophages	SEMA6D_PLXNA1_TREM2	0.0393397	0.0191039	0.043723	0.0152332	SEMA6	Sema6d	PLXNA1_TREM2					PMID: 22325954	Cell-Cell Contact	Sema6d - (Plxna1+Trem2)	FALSE	Sema6d	Semaphorin	Cytoplasm, Cell membrane	Membrane, Signal, Developmental protein, Reference proteome, Cell membrane, Transmembrane helix, Disulfide bond, Phosphoprotein, Differentiation, Transmembrane, Neurogenesis, Cytoplasm, Alternative splicing, Glycoprotein		TRUE	Plxna1, Trem2, Tyrobp	TYROBP, Plexin	Cell membrane, Secreted	Membrane, Disulfide bond, Secreted, Transmembrane, Lipid-binding, Receptor, Alternative splicing, Glycoprotein, Disease variant, Signal, Reference proteome, Neurodegeneration, Immunoglobulin domain, Cell membrane, Transmembrane helix, 3D-structure, Immunity, Phosphoprotein, Metal-binding, Calcium, Coiled coil, Repeat	Receptors	IG;OtherTREM, Other_receptors;Plexin			TRUE	CellChatDB v1
Macrophages.SEMA6D_PLXNA1	Macrophages	SEMA6D_PLXNA1	0.00712178	0.00339979	0.007945	0.00270218	SEMA6	Sema6d	Plxna1					PMID: 27533782	Cell-Cell Contact	Sema6d - Plxna1	FALSE	Sema6d	Semaphorin	Cytoplasm, Cell membrane	Membrane, Signal, Developmental protein, Reference proteome, Cell membrane, Transmembrane helix, Disulfide bond, Phosphoprotein, Differentiation, Transmembrane, Neurogenesis, Cytoplasm, Alternative splicing, Glycoprotein		TRUE	Plxna1	Plexin	Cell membrane	Coiled coil, Membrane, Signal, Reference proteome, Cell membrane, Transmembrane helix, Disulfide bond, Transmembrane, Repeat, Glycoprotein	Receptors	Other_receptors;Plexin			TRUE	CellChatDB v1
Macrophages.SEMA6A_PLXNA4	Macrophages	SEMA6A_PLXNA4	0.0014255	0	0.00115374	0	SEMA6	Sema6a	Plxna4					PMID: 27533782	Cell-Cell Contact	Sema6a - Plxna4	FALSE	Sema6a	Semaphorin	Cell membrane	Membrane, Signal, Developmental protein, Reference proteome, Cell membrane, Transmembrane helix, Phosphoprotein, Disulfide bond, Differentiation, Transmembrane, Neurogenesis, Alternative splicing, 3D-structure, Glycoprotein		TRUE	Plxna4	Plexin	Cell membrane	Membrane, Signal, Reference proteome, Cell membrane, Transmembrane helix, Disulfide bond, Transmembrane, Receptor, Alternative splicing, Repeat, 3D-structure, Acetylation, Glycoprotein	Receptors	Other_receptors;Plexin			TRUE	CellChatDB v1
Macrophages.THY1_ITGAM_ITGB2	Macrophages	THY1_ITGAM_ITGB2	0	0	0	0.00762409	THY1	Thy1	ITGAM_ITGB2					PMID: 15850796	Cell-Cell Contact	Thy1 - (Itgam+Itgb2)	FALSE	Thy1		Cell membrane, GPI-anchor	Membrane, Signal, Reference proteome, Pyrrolidone carboxylic acid, Immunoglobulin domain, Lipoprotein, GPI-anchor, Phosphoprotein, Disulfide bond, Cell membrane, Glycoprotein		TRUE	Itgam, Itgb2	Integrin alpha chain, Integrin beta chain	Membrane raft, Cell membrane	Systemic lupus erythematosus, Immunity, Membrane, Disulfide bond, Transmembrane, Receptor, Alternative splicing, Glycoprotein, Signal, Reference proteome, Integrin, Metal-binding, Innate immunity, Transmembrane helix, Cell membrane, Direct protein sequencing, Calcium, 3D-structure, Cell adhesion, Magnesium, Repeat, Phagocytosis, Disease variant, Pyrrolidone carboxylic acid, Phosphoprotein	Receptors	Integrin;Other_receptors	Adhesion receptor		TRUE	CellChatDB v1
Macrophages.THY1_ADGRE5	Macrophages	THY1_ADGRE5	0	0	0	0.00478547	ADGRE	Thy1	Adgre5					PMID: 31462748	Cell-Cell Contact	Thy1 - Adgre5	FALSE	Thy1		Cell membrane, GPI-anchor	Membrane, Signal, Reference proteome, Pyrrolidone carboxylic acid, Immunoglobulin domain, Lipoprotein, GPI-anchor, Phosphoprotein, Disulfide bond, Cell membrane, Glycoprotein		TRUE	Adgre5	G-protein coupled receptor 2	Secreted, Cell membrane, Extracellular space, Ruffle membrane, Cell projection	Membrane, Secreted, Disulfide bond, Transmembrane, Receptor, Alternative splicing, EGF-like domain, Glycoprotein, Transducer, Signal, Reference proteome, Cell membrane, Transmembrane helix, Phosphoprotein, Calcium, G-protein coupled receptor, 3D-structure, Cell adhesion, Repeat, Disease variant, Cell projection, Direct protein sequencing, Inflammatory response, Autocatalytic cleavage	Receptors	Adhesion;GPCR		secreted	TRUE	CellChatDB v2
Macrophages.LPAR1_ADGRE5	Macrophages	LPAR1_ADGRE5	0	0	0	0.00590068	ADGRE	Lpar1	Adgre5					PMID: 31462748	Cell-Cell Contact	Lpar1 - Adgre5	TRUE	Lpar1	G-protein coupled receptor 1	Cell surface, Cell membrane, Endosome	Transducer, Membrane, Reference proteome, Cell membrane, Transmembrane helix, Disulfide bond, Phosphoprotein, Transmembrane, Lipid-binding, Receptor, Alternative splicing, G-protein coupled receptor, 3D-structure, Endosome, Glycoprotein		TRUE	Adgre5	G-protein coupled receptor 2	Secreted, Cell membrane, Extracellular space, Ruffle membrane, Cell projection	Membrane, Secreted, Disulfide bond, Transmembrane, Receptor, Alternative splicing, EGF-like domain, Glycoprotein, Transducer, Signal, Reference proteome, Cell membrane, Transmembrane helix, Phosphoprotein, Calcium, G-protein coupled receptor, 3D-structure, Cell adhesion, Repeat, Disease variant, Cell projection, Direct protein sequencing, Inflammatory response, Autocatalytic cleavage	Receptors	Adhesion;GPCR		secreted	TRUE	CellChatDB v2
Macrophages.NRXN1_DAG1	Macrophages	NRXN1_DAG1	0.0194027	0.0190314	0.0191731	0.0114117	NRXN	Nrxn1	Dag1					PMID: 21628410	Cell-Cell Contact	Nrxn1 - Dag1	TRUE	Nrxn1	Neurexin	Presynaptic cell membrane	Membrane, Intellectual disability, Disulfide bond, Transmembrane, Alternative promoter usage, Alternative splicing, EGF-like domain, Glycoprotein, Cell projection, Signal, Reference proteome, Schizophrenia, Metal-binding, Transmembrane helix, Cell membrane, Calcium, Synapse, 3D-structure, Cell adhesion, Repeat, Membrane, Transmembrane, Alternative promoter usage, Alternative splicing, Glycoprotei…		TRUE	Dag1		Secreted, Nucleoplasm, Cell membrane, Cytoplasm, Nucleus, Postsynaptic cell membrane, Sarcolemma, Extracellular space, Cytoskeleton	Membrane, Host-virus interaction, Lissencephaly, Secreted, Disulfide bond, Transmembrane, Dystroglycanopathy, Receptor, Host cell receptor for virus entry, Cytoplasm, Glycoprotein, Disease variant, Signal, Reference proteome, Cell membrane, Transmembrane helix, Nucleus, Phosphoprotein, Congenital muscular dystrophy, Limb-girdle muscular dystrophy, Cytoskeleton, Postsynaptic cell membrane, Synapse…	Unclassified	Unclassified		secreted	TRUE	CellChatDB v2
Macrophages.NRXN2_DAG1	Macrophages	NRXN2_DAG1	0.00669902	0.00622343	0.00692411	0.00548283	NRXN	Nrxn2	Dag1					PMID: 21628410	Cell-Cell Contact	Nrxn2 - Dag1	TRUE	Nrxn2	Neurexin	Membrane	Membrane, Signal, Reference proteome, Metal-binding, Transmembrane helix, Disulfide bond, Transmembrane, Alternative promoter usage, Calcium, Glycoprotein, Alternative splicing, EGF-like domain, Cell adhesion, Repeat, Membrane, Signal, Reference proteome, Transmembrane helix, Transmembrane, Alternative promoter usage, Alternative splicing, 3D-structure, Cell adhesion, Glycoprotein		TRUE	Dag1		Secreted, Nucleoplasm, Cell membrane, Cytoplasm, Nucleus, Postsynaptic cell membrane, Sarcolemma, Extracellular space, Cytoskeleton	Membrane, Host-virus interaction, Lissencephaly, Secreted, Disulfide bond, Transmembrane, Dystroglycanopathy, Receptor, Host cell receptor for virus entry, Cytoplasm, Glycoprotein, Disease variant, Signal, Reference proteome, Cell membrane, Transmembrane helix, Nucleus, Phosphoprotein, Congenital muscular dystrophy, Limb-girdle muscular dystrophy, Cytoskeleton, Postsynaptic cell membrane, Synapse…	Unclassified	Unclassified		secreted	TRUE	CellChatDB v2
Macrophages.LRFN5_PTPRS	Macrophages	LRFN5_PTPRS	0.00533912	0.00845653	0.00786373	0.000861885	PTPR	Lrfn5	Ptprs					PMID: 29674953;PMID: 23916315	Cell-Cell Contact	Lrfn5 - Ptprs	FALSE	Lrfn5	LRFN	Membrane	Membrane, Leucine-rich repeat, Signal, Reference proteome, Immunoglobulin domain, Transmembrane helix, Disulfide bond, Transmembrane, Repeat, 3D-structure, Glycoprotein		TRUE	Ptprs	Protein-tyrosine phosphatase	Perikaryon, Cell projection, Axon, Synaptosome, Synaptic vesicle membrane, Cytoplasmic vesicle, Growth cone, Neuron projection, Secretory vesicle, Postsynaptic density, Synapse, Cell membrane	Membrane, Disulfide bond, Transmembrane, Receptor, Alternative splicing, Cytoplasmic vesicle, Glycoprotein, Cell projection, Hydrolase, Reference proteome, Signal, Immunoglobulin domain, Cell membrane, Transmembrane helix, Synaptosome, Synapse, Protein phosphatase, 3D-structure, Cell adhesion, Heparin-binding, Repeat	Receptors	Other_receptors;ReceptorTypePhosphatases			TRUE	CellChatDB v2
Macrophages.LRRC4B_PTPRS	Macrophages	LRRC4B_PTPRS	0.000607789	0.000545154	0.000777103	0.000742429	PTPR	Lrrc4b	Ptprs					PMID: 29674953;PMID: 23916315	Cell-Cell Contact	Lrrc4b - Ptprs	FALSE	Lrrc4b		Membrane, Presynaptic cell membrane	Cell projection, Membrane, Signal, Reference proteome, Leucine-rich repeat, Immunoglobulin domain, Cell membrane, Transmembrane helix, Phosphoprotein, Disulfide bond, Transmembrane, Synapse, Repeat, Glycoprotein		TRUE	Ptprs	Protein-tyrosine phosphatase	Perikaryon, Cell projection, Axon, Synaptosome, Synaptic vesicle membrane, Cytoplasmic vesicle, Growth cone, Neuron projection, Secretory vesicle, Postsynaptic density, Synapse, Cell membrane	Membrane, Disulfide bond, Transmembrane, Receptor, Alternative splicing, Cytoplasmic vesicle, Glycoprotein, Cell projection, Hydrolase, Reference proteome, Signal, Immunoglobulin domain, Cell membrane, Transmembrane helix, Synaptosome, Synapse, Protein phosphatase, 3D-structure, Cell adhesion, Heparin-binding, Repeat	Receptors	Other_receptors;ReceptorTypePhosphatases			TRUE	CellChatDB v2
Macrophages.LRRTM4_PTPRS	Macrophages	LRRTM4_PTPRS	0.0117312	0.00133383	0.0158911	0.00386391	PTPR	Lrrtm4	Ptprs					PMID:31995730	Cell-Cell Contact	Lrrtm4 - Ptprs	TRUE	Lrrtm4	LRRTM	Postsynaptic cell membrane, Cell membrane	Membrane, Leucine-rich repeat, Signal, Reference proteome, Cell membrane, Transmembrane helix, Transmembrane, Postsynaptic cell membrane, Alternative splicing, Synapse, Repeat, Glycoprotein		TRUE	Ptprs	Protein-tyrosine phosphatase	Perikaryon, Cell projection, Axon, Synaptosome, Synaptic vesicle membrane, Cytoplasmic vesicle, Growth cone, Neuron projection, Secretory vesicle, Postsynaptic density, Synapse, Cell membrane	Membrane, Disulfide bond, Transmembrane, Receptor, Alternative splicing, Cytoplasmic vesicle, Glycoprotein, Cell projection, Hydrolase, Reference proteome, Signal, Immunoglobulin domain, Cell membrane, Transmembrane helix, Synaptosome, Synapse, Protein phosphatase, 3D-structure, Cell adhesion, Heparin-binding, Repeat	Receptors	Other_receptors;ReceptorTypePhosphatases			TRUE	CellChatDB v2
Macrophages.APP_TNFRSF21	Macrophages	APP_TNFRSF21	0.0120969	0.0104515	0.0107058	0.010315	APP	App	Tnfrsf21					PMID: 33075465	Cell-Cell Contact	App - Tnfrsf21	FALSE	App	APP	Perikaryon, Cell projection, Membrane, Cytoplasmic vesicle, Growth cone, Clathrin-coated pit, Cell membrane, Early endosome	Secreted, Copper, Alzheimer disease, Cytoplasm, Notch signaling pathway, Cytoplasmic vesicle, Endoplasmic reticulum, Glycoprotein, Disease variant, Cell projection, Metal-binding, Transmembrane helix, Cell membrane, Direct protein sequencing, Golgi apparatus, Zinc, Isopeptide bond, Amyloid, Heparin-binding, Ubl conjugation, Protease inhibitor, Membrane, Disulfide bond, Transmembrane, Iron, Endoso…		TRUE	Tnfrsf21		Cell membrane	Immunity, Membrane, Host-virus interaction, Disulfide bond, Transmembrane, Receptor, Adaptive immunity, Glycoprotein, Signal, Reference proteome, Lipoprotein, Cell membrane, Transmembrane helix, Apoptosis, 3D-structure, Palmitate, Repeat	Receptors	Other_receptors;TNFNGF			TRUE	CellChatDB v2
Macrophages.APP_TREM2_TYROBP	Macrophages	APP_TREM2_TYROBP	0.103577	0.0906298	0.0926522	0.0895405	APP	App	TREM2_TYROBP					PMID:27477013	Cell-Cell Contact	App - (Trem2+Tyrobp)	FALSE	App	APP	Perikaryon, Cell projection, Membrane, Cytoplasmic vesicle, Growth cone, Clathrin-coated pit, Cell membrane, Early endosome	Secreted, Copper, Alzheimer disease, Cytoplasm, Notch signaling pathway, Cytoplasmic vesicle, Endoplasmic reticulum, Glycoprotein, Disease variant, Cell projection, Metal-binding, Transmembrane helix, Cell membrane, Direct protein sequencing, Golgi apparatus, Zinc, Isopeptide bond, Amyloid, Heparin-binding, Ubl conjugation, Protease inhibitor, Membrane, Disulfide bond, Transmembrane, Iron, Endoso…		TRUE	Trem2, Tyrobp	TYROBP	Cell membrane, Secreted	Membrane, Disulfide bond, Secreted, Transmembrane, Lipid-binding, Receptor, Alternative splicing, Glycoprotein, Disease variant, Signal, Reference proteome, Neurodegeneration, Immunoglobulin domain, Cell membrane, Transmembrane helix, 3D-structure, Immunity, Phosphoprotein, Metal-binding, Calcium	Receptors	IG;OtherTREM			TRUE	CellChatDB v2
Macrophages.APOE_TREM2_TYROBP	Macrophages	APOE_TREM2_TYROBP	0.056194	0.0626145	0.0527135	0.0534152	ApoE	Apoe	TREM2_TYROBP					uniprot;PMID:27477015	Cell-Cell Contact	Apoe - (Trem2+Tyrobp)	FALSE	Apoe	Apolipoprotein A1/A4/E	Extracellular vesicle, Secreted, Extracellular matrix, Multivesicular body, Extracellular space, Endosome	Glycation, Lipid transport, Host-virus interaction, Secreted, Extracellular matrix, Cholesterol metabolism, Endosome, Lipid-binding, Oxidation, Alzheimer disease, Chylomicron, Glycoprotein, VLDL, Disease variant, Steroid metabolism, Amyloidosis, Signal, Reference proteome, Sterol metabolism, Neurodegeneration, Phosphoprotein, Lipid metabolism, Transport, Direct protein sequencing, Hyperlipidemia,…	secreted	FALSE	Trem2, Tyrobp	TYROBP	Cell membrane, Secreted	Membrane, Disulfide bond, Secreted, Transmembrane, Lipid-binding, Receptor, Alternative splicing, Glycoprotein, Disease variant, Signal, Reference proteome, Neurodegeneration, Immunoglobulin domain, Cell membrane, Transmembrane helix, 3D-structure, Immunity, Phosphoprotein, Metal-binding, Calcium	Receptors	IG;OtherTREM			TRUE	CellChatDB v2
Macrophages.CADM3_EPB41L1	Macrophages	CADM3_EPB41L1	0.0019481	0.00555535	0.00421455	0.00473007	CADM	Cadm3	Epb41l1					uniprot	Cell-Cell Contact	Cadm3 - Epb41l1	FALSE	Cadm3	Nectin	Cell membrane, Cell junction	Membrane, Disulfide bond, Charcot-Marie-Tooth disease, Transmembrane, Neuropathy, Alternative splicing, Glycoprotein, Disease variant, Signal, Reference proteome, Neurodegeneration, Immunoglobulin domain, Cell membrane, Transmembrane helix, Phosphoprotein, Direct protein sequencing, Calcium, 3D-structure, Cell junction, Cell adhesion, Repeat		TRUE	Epb41l1		Cytoplasm, Cytoskeleton	Disease variant, Reference proteome, Intellectual disability, Phosphoprotein, Cytoskeleton, Alternative splicing, Cytoplasm, Actin-binding, Acetylation					FALSE	CellChatDB v2
Macrophages.CNTN1_NOTCH1	Macrophages	CNTN1_NOTCH1	0.038475	0.0352667	0.0441109	0.0292916	CNTN	Cntn1	Notch1					PMID:14567914	Cell-Cell Contact	Cntn1 - Notch1	FALSE	Cntn1	Immunoglobulin superfamily, Contactin	GPI-anchor, Cell membrane	Membrane, Signal, Reference proteome, Immunoglobulin domain, Lipoprotein, GPI-anchor, Disulfide bond, Cell membrane, Direct protein sequencing, Alternative splicing, Notch signaling pathway, Repeat, 3D-structure, Cell adhesion, Glycoprotein		TRUE	Notch1	NOTCH	Cell membrane, Nucleus	Membrane, Activator, Disulfide bond, Differentiation, Transmembrane, Receptor, Notch signaling pathway, Repeat, EGF-like domain, Transcription regulation, Glycoprotein, ANK repeat, Disease variant, Developmental protein, Signal, Reference proteome, Metal-binding, Transmembrane helix, Cell membrane, Nucleus, Phosphoprotein, Direct protein sequencing, Calcium, Angiogenesis, Isopeptide bond, 3D-stru…	Receptors	Notch;Other_receptors			TRUE	CellChatDB v2
Macrophages.CNTN1_NOTCH2	Macrophages	CNTN1_NOTCH2	0.0448458	0.041129	0.051365	0.0341958	CNTN	Cntn1	Notch2					PMID:14567914;PMID: 33957164	Cell-Cell Contact	Cntn1 - Notch2	FALSE	Cntn1	Immunoglobulin superfamily, Contactin	GPI-anchor, Cell membrane	Membrane, Signal, Reference proteome, Immunoglobulin domain, Lipoprotein, GPI-anchor, Disulfide bond, Cell membrane, Direct protein sequencing, Alternative splicing, Notch signaling pathway, Repeat, 3D-structure, Cell adhesion, Glycoprotein		TRUE	Notch2	NOTCH	Cytoplasm, Cell membrane, Nucleus	Membrane, Activator, Disulfide bond, Differentiation, Transmembrane, Receptor, Cytoplasm, Notch signaling pathway, Repeat, EGF-like domain, Transcription regulation, Glycoprotein, ANK repeat, Disease variant, Developmental protein, Signal, Reference proteome, Cell membrane, Transmembrane helix, Nucleus, Phosphoprotein, 3D-structure, Transcription, Ubl conjugation	Receptors	Notch;Other_receptors			TRUE	CellChatDB v2
CD8+ T Cells.CCL27A_CCR2	CD8+ T Cells	CCL27A_CCR2	0	0	0	0.00840846	CCL	Ccl27a	Ccr2					KEGG: mmu04060	Secreted Signaling	Ccl27a - Ccr2	FALSE	Ccl27a	Intercrine beta (chemokine CC)	Secreted	Secreted, Signal, Reference proteome, 3D-structure, Disulfide bond, Cytokine, Direct protein sequencing	cytokine	FALSE	Ccr2	G-protein coupled receptor 1	Cell membrane	Membrane, Host-virus interaction, Disulfide bond, Transmembrane, Receptor, Alternative splicing, Glycoprotein, Transducer, Reference proteome, Cell membrane, Transmembrane helix, Phosphoprotein, Sulfation, G-protein coupled receptor, 3D-structure, Inflammatory response	Unclassified	Unclassified			TRUE	CellChatDB v1
CD8+ T Cells.MIF_CD74_CXCR4	CD8+ T Cells	MIF_CD74_CXCR4	0.0154759	0.0334954	0.0134152	0.0621137	MIF	Mif	CD74_CXCR4					PMID: 29637711; PMID: 24760155	Secreted Signaling	Mif - (Cd74+Cxcr4)	FALSE	Mif	MIF	Cytoplasm, Secreted	Immunity, Reference proteome, Innate immunity, Secreted, Direct protein sequencing, Cytoplasm, 3D-structure, Isomerase, Inflammatory response, Cytokine, Acetylation			Cd74, Cxcr4	G-protein coupled receptor 1	Golgi apparatus, Cell membrane, Endoplasmic reticulum membrane, trans-Golgi network, Lysosome, Endosome, Late endosome, Early endosome, Cell junction	Immunity, Membrane, Alternative initiation, Disulfide bond, Transmembrane, Signal-anchor, Alternative splicing, Adaptive immunity, Endoplasmic reticulum, Glycoprotein, Chaperone, Lysosome, Reference proteome, Cell membrane, Transmembrane helix, Phosphoprotein, Direct protein sequencing, Golgi apparatus, 3D-structure, Endosome, Proteoglycan, Host-virus interaction, Host cell receptor for virus ent…	Unclassified, Receptors	Unclassified, GPCR;Rhodopsin			TRUE	CellChatDB v1
CD8+ T Cells.MIF_CD74_CD44	CD8+ T Cells	MIF_CD74_CD44	0.0221538	0.0475729	0.0192212	0.0871346	MIF	Mif	CD74_CD44					PMID: 29637711; PMID: 26175090	Secreted Signaling	Mif - (Cd74+Cd44)	FALSE	Mif	MIF	Cytoplasm, Secreted	Immunity, Reference proteome, Innate immunity, Secreted, Direct protein sequencing, Cytoplasm, 3D-structure, Isomerase, Inflammatory response, Cytokine, Acetylation			Cd74, Cd44		Cell membrane, Microvillus, Cell projection, Golgi apparatus, Endoplasmic reticulum membrane, trans-Golgi network, Lysosome, Endosome	Membrane, Disulfide bond, Transmembrane, Receptor, Alternative splicing, Blood group antigen, Glycoprotein, Cell projection, Signal, Reference proteome, Cell membrane, Transmembrane helix, Phosphoprotein, Direct protein sequencing, 3D-structure, Cell adhesion, Proteoglycan, Immunity, Alternative initiation, Signal-anchor, Adaptive immunity, Endoplasmic reticulum, Chaperone, Lysosome, Golgi appara…	Unclassified	Unclassified			TRUE	CellChatDB v1
CD8+ T Cells.IL2_IL2RA_IL2RB	CD8+ T Cells	IL2_IL2RA_IL2RB	0	0.0062774	0	0.00883599	IL2	Il2	IL2RA_IL2RB					KEGG: mmu04060	Secreted Signaling	Il2 - (Il2ra+Il2rb+Il2rg)	FALSE	Il2	IL-2	Secreted	Immunity, Chromosomal rearrangement, Signal, Reference proteome, Proto-oncogene, Pharmaceutical, Disulfide bond, Secreted, Growth factor, Direct protein sequencing, 3D-structure, Adaptive immunity, Cytokine, Glycoprotein	cytokine;growth factor	FALSE	Il2ra, Il2rb, Il2rg	Type I cytokine receptor	Membrane, Cell membrane, Cell surface	Disease variant, Immunity, Membrane, Signal, Reference proteome, Transmembrane helix, Disulfide bond, Diabetes mellitus, Transmembrane, Receptor, Sushi, Repeat, 3D-structure, Glycoprotein, Host-virus interaction, Cell membrane, Alternative splicing, SCID, Phosphoprotein, Direct protein sequencing	Receptors	CytokineR;IG;Type1			TRUE	CellChatDB v1
CD8+ T Cells.IL2_IL2RB_IL2RG	CD8+ T Cells	IL2_IL2RB_IL2RG	0	0.0120993	0	0.0169903	IL2	Il2	IL2RB_IL2RG					KEGG: mmu04060	Secreted Signaling	Il2 - (Il2rb+Il2rg)	FALSE	Il2	IL-2	Secreted	Immunity, Chromosomal rearrangement, Signal, Reference proteome, Proto-oncogene, Pharmaceutical, Disulfide bond, Secreted, Growth factor, Direct protein sequencing, 3D-structure, Adaptive immunity, Cytokine, Glycoprotein	cytokine;growth factor	FALSE	Il2rb, Il2rg	Type I cytokine receptor	Cell membrane, Cell surface	Disease variant, Membrane, Signal, Reference proteome, Host-virus interaction, Cell membrane, Transmembrane helix, Disulfide bond, Transmembrane, Receptor, 3D-structure, Glycoprotein, Alternative splicing, SCID, Phosphoprotein, Direct protein sequencing	Receptors	CytokineR;IG;Type1			TRUE	CellChatDB v1
CD8+ T Cells.PTN_SDC4	CD8+ T Cells	PTN_SDC4	0.00803932	0.00177805	0.00796798	0.00182487	PTN	Ptn	Sdc4					PMID: 28356350; PMID: 25620911	Secreted Signaling	Ptn - Sdc4	FALSE	Ptn	Pleiotrophin	Secreted	Signal, Reference proteome, Disulfide bond, Secreted, Mitogen, Growth factor, Direct protein sequencing, 3D-structure, Heparin-binding	growth factor	FALSE	Sdc4	Syndecan proteoglycan	Secreted, Membrane	Membrane, Signal, Reference proteome, Transmembrane helix, Secreted, Transmembrane, Heparan sulfate, Alternative splicing, 3D-structure, Proteoglycan, Glycoprotein			Adhesion receptor			CellChatDB v1
CD8+ T Cells.PTN_NCL	CD8+ T Cells	PTN_NCL	0.080165	0.0187944	0.0795049	0.0192806	PTN	Ptn	Ncl					PMID: 28356350; PMID: 25620911	Secreted Signaling	Ptn - Ncl	FALSE	Ptn	Pleiotrophin	Secreted	Signal, Reference proteome, Disulfide bond, Secreted, Mitogen, Growth factor, Direct protein sequencing, 3D-structure, Heparin-binding	growth factor	FALSE	Ncl		Cytoplasm, Nucleus, Nucleolus	Ubl conjugation, RNA-binding, Reference proteome, DNA-binding, Nucleus, Phosphoprotein, Direct protein sequencing, Cytoplasm, Isopeptide bond, 3D-structure, Methylation, Acetylation, Repeat						CellChatDB v1
CD8+ T Cells.LAMA4_ITGA1_ITGB1	CD8+ T Cells	LAMA4_ITGA1_ITGB1	0	0	0	0.00525637	LAMININ	Lama4	ITGA1_ITGB1					KEGG: mmu04512	ECM-Receptor	Lama4 - (Itga1+Itgb1)	TRUE	Lama4		Extracellular matrix, Secreted, Extracellular space, Basement membrane	Disease variant, Coiled coil, Signal, Reference proteome, Basement membrane, Disulfide bond, Secreted, Extracellular matrix, Cardiomyopathy, Alternative splicing, Repeat, Cell adhesion, Laminin EGF-like domain, Glycoprotein			Itga1, Itgb1	Integrin beta chain, Integrin alpha chain	Ruffle membrane, Melanosome, Ruffle, Focal adhesion, Cell projection, Cleavage furrow, Recycling endosome, Invadopodium membrane, Lamellipodium, Cell membrane, Cell surface, Cell junction, Membrane	Membrane, Host-virus interaction, Disulfide bond, Transmembrane, Endosome, Host cell receptor for virus entry, Receptor, Magnesium, Alternative splicing, Repeat, Glycoprotein, Cell projection, Signal, Reference proteome, Integrin, Metal-binding, Transmembrane helix, Cell membrane, Phosphoprotein, Direct protein sequencing, Calcium, Acetylation, Isopeptide bond, 3D-structure, Cell junction, Cell a…	Receptors	Integrin;Other_receptors	Adhesion receptor		TRUE	CellChatDB v1
CD8+ T Cells.LAMA4_CD44	CD8+ T Cells	LAMA4_CD44	0	0	0	0.0172033	LAMININ	Lama4	Cd44					KEGG: mmu04512	ECM-Receptor	Lama4 - Cd44	FALSE	Lama4		Extracellular matrix, Secreted, Extracellular space, Basement membrane	Disease variant, Coiled coil, Signal, Reference proteome, Basement membrane, Disulfide bond, Secreted, Extracellular matrix, Cardiomyopathy, Alternative splicing, Repeat, Cell adhesion, Laminin EGF-like domain, Glycoprotein			Cd44		Cell membrane, Microvillus, Cell projection	Membrane, Disulfide bond, Transmembrane, Receptor, Alternative splicing, Blood group antigen, Glycoprotein, Cell projection, Signal, Reference proteome, Cell membrane, Transmembrane helix, Phosphoprotein, Direct protein sequencing, 3D-structure, Cell adhesion, Proteoglycan	Unclassified	Unclassified			TRUE	CellChatDB v1
CD8+ T Cells.TNR_SDC4	CD8+ T Cells	TNR_SDC4	0	0.0175294	0.00881786	0.00217403	TENASCIN	Tnr	Sdc4					KEGG: mmu04512	ECM-Receptor	Tnr - Sdc4	FALSE	Tnr	Tenascin	Extracellular matrix, Secreted, Extracellular space	Disease variant, Coiled coil, Signal, Reference proteome, Phosphoprotein, Disulfide bond, Secreted, Extracellular matrix, Sialic acid, Alternative splicing, Repeat, EGF-like domain, Cell adhesion, Proteoglycan, Glycoprotein			Sdc4	Syndecan proteoglycan	Secreted, Membrane	Membrane, Signal, Reference proteome, Transmembrane helix, Secreted, Transmembrane, Heparan sulfate, Alternative splicing, 3D-structure, Proteoglycan, Glycoprotein			Adhesion receptor			CellChatDB v1
CD8+ T Cells.PGE2-PTGES3_PTGER4	CD8+ T Cells	PGE2-PTGES3_PTGER4	0.00755522	0.0190394	0.0163815	0.0203297	Prostaglandin	PGE2-PTGES3	Ptger4					PMID: 34949672;PMID: 21508345	Non-protein Signaling	PGE2-Ptges3 - Ptger4	FALSE	Ptges3	P23/wos2	Cytoplasm	Prostaglandin metabolism, Cytoplasm, Alternative splicing, Isomerase, Fatty acid metabolism, Chaperone, Reference proteome, Phosphoprotein, Lipid metabolism, Fatty acid biosynthesis, Direct protein sequencing, Lipid biosynthesis, Isopeptide bond, 3D-structure, Prostaglandin biosynthesis, Acetylation, Ubl conjugation		FALSE	Ptger4	G-protein coupled receptor 1	Cell membrane	Transducer, Membrane, Reference proteome, Cell membrane, Transmembrane helix, Disulfide bond, Phosphoprotein, Transmembrane, Receptor, G-protein coupled receptor, 3D-structure, Glycoprotein	Receptors	GPCR;Rhodopsin			TRUE	CellChatDB v2
CD8+ T Cells.Cholesterol-Cholesterol-DHCR24_RORA	CD8+ T Cells	Cholesterol-Cholesterol-DHCR24_RORA	0.0166979	0.0125686	0.0163081	0.0515998	Cholesterol	Cholesterol-DHCR24	Rora					HMRbase;PMID:12467577;PDB:1N83	Non-protein Signaling	Cholesterol-DHCR24 - Rora	FALSE	Dhcr24	FAD-binding oxidoreductase/transferase type 4	Endoplasmic reticulum membrane, Golgi apparatus membrane	Membrane, FAD, Transmembrane, Cholesterol metabolism, Sterol biosynthesis, Alternative splicing, Endoplasmic reticulum, Disease variant, Steroid metabolism, Oxidoreductase, Cholesterol biosynthesis, NADP, Sterol metabolism, Signal, Reference proteome, Transmembrane helix, Lipid metabolism, Flavoprotein, Golgi apparatus, Steroid biosynthesis, Lipid biosynthesis		FALSE	Rora	Nuclear hormone receptor	Nucleus	Intellectual disability, DNA-binding, Activator, Zinc-finger, Alternative promoter usage, Receptor, Alternative splicing, Transcription regulation, Methylation, Disease variant, Developmental protein, Biological rhythms, Reference proteome, Metal-binding, Epilepsy, Nucleus, Phosphoprotein, Zinc, Isopeptide bond, 3D-structure, Transcription, Ubl conjugation					FALSE	CellChatDB v2
CD8+ T Cells.Cholesterol-Cholesterol-DHCR7_RORA	CD8+ T Cells	Cholesterol-Cholesterol-DHCR7_RORA	0	0.00966282	0	0.0150329	Cholesterol	Cholesterol-DHCR7	Rora					HMRbase;PMID:12467577;PDB:1N83	Non-protein Signaling	Cholesterol-DHCR7 - Rora	FALSE	Dhcr7	ERG4/ERG24	Endoplasmic reticulum membrane	Membrane, Transmembrane, Cholesterol metabolism, Sterol biosynthesis, Endoplasmic reticulum, NADP, Oxidoreductase, Disease variant, Steroid metabolism, Reference proteome, Cholesterol biosynthesis, Sterol metabolism, Transmembrane helix, Phosphoprotein, Lipid metabolism, Steroid biosynthesis, Lipid biosynthesis		FALSE	Rora	Nuclear hormone receptor	Nucleus	Intellectual disability, DNA-binding, Activator, Zinc-finger, Alternative promoter usage, Receptor, Alternative splicing, Transcription regulation, Methylation, Disease variant, Developmental protein, Biological rhythms, Reference proteome, Metal-binding, Epilepsy, Nucleus, Phosphoprotein, Zinc, Isopeptide bond, 3D-structure, Transcription, Ubl conjugation					FALSE	CellChatDB v2
CD8+ T Cells.Desmosterol-Desmosterol-DHCR7_NR1H2	CD8+ T Cells	Desmosterol-Desmosterol-DHCR7_NR1H2	0	0.00108816	0	0.00170108	Desmosterol	Desmosterol-DHCR7	Nr1h2					HMRbase;uniprot	Non-protein Signaling	Desmosterol-DHCR7 - Nr1h2	FALSE	Dhcr7	ERG4/ERG24	Endoplasmic reticulum membrane	Membrane, Transmembrane, Cholesterol metabolism, Sterol biosynthesis, Endoplasmic reticulum, NADP, Oxidoreductase, Disease variant, Steroid metabolism, Reference proteome, Cholesterol biosynthesis, Sterol metabolism, Transmembrane helix, Phosphoprotein, Lipid metabolism, Steroid biosynthesis, Lipid biosynthesis		FALSE	Nr1h2	Nuclear hormone receptor	Nucleus	Ubl conjugation, Reference proteome, DNA-binding, Nucleus, Activator, Metal-binding, Zinc-finger, Receptor, Alternative splicing, Zinc, Isopeptide bond, 3D-structure, Transcription, Transcription regulation					FALSE	CellChatDB v2
CD8+ T Cells.PPIA_BSG	CD8+ T Cells	PPIA_BSG	0.0201966	0.0234761	0.0221434	0.0343261	CypA	Ppia	Bsg					PMID: 36012604	Non-protein Signaling	Ppia - Bsg	FALSE	Ppia	Cyclophilin-type PPIase	Cytoplasm, Secreted, Nucleus	Host-virus interaction, Secreted, Rotamase, Cytoplasm, Alternative splicing, Isomerase, Glycoprotein, Reference proteome, Nucleus, Phosphoprotein, Apoptosis, Direct protein sequencing, Isopeptide bond, 3D-structure, Acetylation, Ubl conjugation	secreted	FALSE	Bsg		Melanosome	Membrane, Host-virus interaction, Disulfide bond, Transmembrane, Alternative promoter usage, Host cell receptor for virus entry, Receptor, Alternative splicing, Endoplasmic reticulum, Blood group antigen, Glycoprotein, Lectin, Cell projection, Signal, Reference proteome, Immunoglobulin domain, Cell membrane, Transmembrane helix, Phosphoprotein, Direct protein sequencing, Mannose-binding, Angiogen…	Unclassified	Unclassified			TRUE	CellChatDB v2
CD8+ T Cells.APP_CD74	CD8+ T Cells	APP_CD74	0.146304	0.128784	0.131534	0.1273	APP	App	Cd74					PMID: 19849849	Cell-Cell Contact	App - Cd74	FALSE	App	APP	Perikaryon, Cell projection, Membrane, Cytoplasmic vesicle, Growth cone, Clathrin-coated pit, Cell membrane, Early endosome	Secreted, Copper, Alzheimer disease, Cytoplasm, Notch signaling pathway, Cytoplasmic vesicle, Endoplasmic reticulum, Glycoprotein, Disease variant, Cell projection, Metal-binding, Transmembrane helix, Cell membrane, Direct protein sequencing, Golgi apparatus, Zinc, Isopeptide bond, Amyloid, Heparin-binding, Ubl conjugation, Protease inhibitor, Membrane, Disulfide bond, Transmembrane, Iron, Endoso…		TRUE	Cd74		Golgi apparatus, Cell membrane, Endoplasmic reticulum membrane, trans-Golgi network, Lysosome, Endosome	Immunity, Membrane, Alternative initiation, Disulfide bond, Transmembrane, Signal-anchor, Alternative splicing, Adaptive immunity, Endoplasmic reticulum, Glycoprotein, Chaperone, Lysosome, Reference proteome, Cell membrane, Transmembrane helix, Phosphoprotein, Direct protein sequencing, Golgi apparatus, 3D-structure, Endosome, Proteoglycan	Unclassified	Unclassified			TRUE	CellChatDB v1
CD8+ T Cells.JAM3_ITGAM_ITGB2	CD8+ T Cells	JAM3_ITGAM_ITGB2	0.00274625	0	0.00334446	0	JAM	Jam3	ITGAM_ITGB2					KEGG: mmu04514; PMID: 16118203, PMC2194005	Cell-Cell Contact	Jam3 - (Itgam+Itgb2)	FALSE	Jam3	Immunoglobulin	Desmosome, Cell membrane, Cell junction, Tight junction	Membrane, Secreted, Disulfide bond, Differentiation, Transmembrane, Spermatogenesis, Alternative splicing, Tight junction, Glycoprotein, Disease variant, Signal, Reference proteome, Immunoglobulin domain, Lipoprotein, Transmembrane helix, Cell membrane, Direct protein sequencing, Angiogenesis, Cell junction, Palmitate, Cell adhesion	secreted	TRUE	Itgam, Itgb2	Integrin alpha chain, Integrin beta chain	Membrane raft, Cell membrane	Systemic lupus erythematosus, Immunity, Membrane, Disulfide bond, Transmembrane, Receptor, Alternative splicing, Glycoprotein, Signal, Reference proteome, Integrin, Metal-binding, Innate immunity, Transmembrane helix, Cell membrane, Direct protein sequencing, Calcium, 3D-structure, Cell adhesion, Magnesium, Repeat, Phagocytosis, Disease variant, Pyrrolidone carboxylic acid, Phosphoprotein	Receptors	Integrin;Other_receptors	Adhesion receptor		TRUE	CellChatDB v1
CD8+ T Cells.L1CAM_ITGA4_ITGB7	CD8+ T Cells	L1CAM_ITGA4_ITGB7	0.0381765	0.0571093	0.0410014	0.0664816	L1CAM	L1cam	ITGA4_ITGB7					PMID: 8557754	Cell-Cell Contact	L1cam - (Itga4+Itgb7)	FALSE	L1cam	Immunoglobulin superfamily, L1/neurofascin/NgCAM	Cell projection, Axon, Growth cone, Cell membrane, Dendrite	Membrane, Intellectual disability, Disulfide bond, Differentiation, Transmembrane, Hereditary spastic paraplegia, Neurogenesis, Alternative splicing, Glycoprotein, Disease variant, Cell projection, Developmental protein, Signal, Reference proteome, Immunoglobulin domain, Cell membrane, Transmembrane helix, Neurodegeneration, Phosphoprotein, Direct protein sequencing, Hirschsprung disease, Cell ad…		TRUE	Itga4, Itgb7	Integrin alpha chain, Integrin beta chain	Membrane	Membrane, Disulfide bond, Transmembrane, Receptor, Alternative splicing, Glycoprotein, Signal, Reference proteome, Integrin, Metal-binding, Transmembrane helix, Phosphoprotein, Direct protein sequencing, Calcium, 3D-structure, Cell adhesion, Repeat, Host cell receptor for virus entry, Magnesium	Receptors	Integrin;Other_receptors	Adhesion receptor		TRUE	CellChatDB v1
CD8+ T Cells.L1CAM_L1CAM	CD8+ T Cells	L1CAM_L1CAM	0.0043809	0.00666973	0.00471734	0.00783308	L1CAM	L1cam	L1cam					PMID: 18701456	Cell-Cell Contact	L1cam - L1cam	FALSE	L1cam	Immunoglobulin superfamily, L1/neurofascin/NgCAM	Cell projection, Axon, Growth cone, Cell membrane, Dendrite	Membrane, Intellectual disability, Disulfide bond, Differentiation, Transmembrane, Hereditary spastic paraplegia, Neurogenesis, Alternative splicing, Glycoprotein, Disease variant, Cell projection, Developmental protein, Signal, Reference proteome, Immunoglobulin domain, Cell membrane, Transmembrane helix, Neurodegeneration, Phosphoprotein, Direct protein sequencing, Hirschsprung disease, Cell ad…		TRUE	L1cam	Immunoglobulin superfamily, L1/neurofascin/NgCAM	Cell projection, Axon, Growth cone, Cell membrane, Dendrite	Membrane, Intellectual disability, Disulfide bond, Differentiation, Transmembrane, Hereditary spastic paraplegia, Neurogenesis, Alternative splicing, Glycoprotein, Disease variant, Cell projection, Developmental protein, Signal, Reference proteome, Immunoglobulin domain, Cell membrane, Transmembrane helix, Neurodegeneration, Phosphoprotein, Direct protein sequencing, Hirschsprung disease, Cell ad…	Miscellaneous	IG_AdhesionProteins;StructuralAndAdhesion			TRUE	CellChatDB v1
CD8+ T Cells.H2-D1_CD8A	CD8+ T Cells	H2-D1_CD8A	0.00250423	0.0031547	0	0.00908402	MHC-I	H2-D1	Cd8a					KEGG: mmu04514	Cell-Cell Contact	H2-d1 - Cd8a	FALSE	H2-D1	MHC class I	Cell membrane, Endoplasmic reticulum membrane, Golgi apparatus membrane, Alpha chain E]: Secreted, [Soluble HLA class I histocompatibility antigen, Lysosome membrane, Early endosome membrane, Secreted, Cell projection, Alpha chain G]: Secreted, Early endosome, Filopodium membrane	Immunity, Membrane, Host-virus interaction, Disulfide bond, Transmembrane, Alternative splicing, Adaptive immunity, Endoplasmic reticulum, Glycoprotein, Signal, Reference proteome, Immunoglobulin domain, Cell membrane, Innate immunity, Transmembrane helix, MHC I, Phosphoprotein, Sulfation, Direct protein sequencing, 3D-structure, Ubl conjugation, Immunity, Membrane, Host-virus interaction, Disulf…		TRUE	Cd8a		Cell membrane	Immunity, Membrane, Disulfide bond, Secreted, Transmembrane, Alternative splicing, Adaptive immunity, Glycoprotein, Disease variant, Signal, Reference proteome, Lipoprotein, Immunoglobulin domain, Transmembrane helix, Cell membrane, 3D-structure, Palmitate	Unclassified	Unclassified		secreted	TRUE	CellChatDB v1
CD8+ T Cells.H2-K1_CD8A	CD8+ T Cells	H2-K1_CD8A	0	0.00221966	0	0.00595917	MHC-I	H2-K1	Cd8a					KEGG: mmu04514	Cell-Cell Contact	H2-k1 - Cd8a	FALSE	H2-K1	MHC class I	Cell membrane, Endoplasmic reticulum membrane, Golgi apparatus membrane, Alpha chain E]: Secreted, [Soluble HLA class I histocompatibility antigen, Lysosome membrane, Early endosome membrane, Secreted, Cell projection, Alpha chain G]: Secreted, Early endosome, Filopodium membrane	Immunity, Membrane, Host-virus interaction, Disulfide bond, Transmembrane, Alternative splicing, Adaptive immunity, Endoplasmic reticulum, Glycoprotein, Signal, Reference proteome, Immunoglobulin domain, Cell membrane, Innate immunity, Transmembrane helix, MHC I, Phosphoprotein, Sulfation, Direct protein sequencing, 3D-structure, Ubl conjugation, Immunity, Membrane, Host-virus interaction, Disulf…		TRUE	Cd8a		Cell membrane	Immunity, Membrane, Disulfide bond, Secreted, Transmembrane, Alternative splicing, Adaptive immunity, Glycoprotein, Disease variant, Signal, Reference proteome, Lipoprotein, Immunoglobulin domain, Transmembrane helix, Cell membrane, 3D-structure, Palmitate	Unclassified	Unclassified		secreted	TRUE	CellChatDB v1
CD8+ T Cells.H2-D1_CD8B1	CD8+ T Cells	H2-D1_CD8B1	0.00202322	0.00254906	0	0.00734846	MHC-I	H2-D1	Cd8b1					KEGG: mmu04514	Cell-Cell Contact	H2-d1 - Cd8b1	FALSE	H2-D1	MHC class I	Cell membrane, Endoplasmic reticulum membrane, Golgi apparatus membrane, Alpha chain E]: Secreted, [Soluble HLA class I histocompatibility antigen, Lysosome membrane, Early endosome membrane, Secreted, Cell projection, Alpha chain G]: Secreted, Early endosome, Filopodium membrane	Immunity, Membrane, Host-virus interaction, Disulfide bond, Transmembrane, Alternative splicing, Adaptive immunity, Endoplasmic reticulum, Glycoprotein, Signal, Reference proteome, Immunoglobulin domain, Cell membrane, Innate immunity, Transmembrane helix, MHC I, Phosphoprotein, Sulfation, Direct protein sequencing, 3D-structure, Ubl conjugation, Immunity, Membrane, Host-virus interaction, Disulf…		TRUE	Cd8b1		Cell membrane	Immunity, Membrane, Signal, Reference proteome, Immunoglobulin domain, Cell membrane, Transmembrane helix, Disulfide bond, Transmembrane, Adaptive immunity, Glycoprotein, Secreted, Alternative splicing, Lipoprotein, Phosphoprotein, Palmitate	Unclassified	Unclassified		secreted	TRUE	CellChatDB v1
CD8+ T Cells.H2-K1_CD8B1	CD8+ T Cells	H2-K1_CD8B1	0	0.0017932	0	0.00481773	MHC-I	H2-K1	Cd8b1					KEGG: mmu04514	Cell-Cell Contact	H2-k1 - Cd8b1	FALSE	H2-K1	MHC class I	Cell membrane, Endoplasmic reticulum membrane, Golgi apparatus membrane, Alpha chain E]: Secreted, [Soluble HLA class I histocompatibility antigen, Lysosome membrane, Early endosome membrane, Secreted, Cell projection, Alpha chain G]: Secreted, Early endosome, Filopodium membrane	Immunity, Membrane, Host-virus interaction, Disulfide bond, Transmembrane, Alternative splicing, Adaptive immunity, Endoplasmic reticulum, Glycoprotein, Signal, Reference proteome, Immunoglobulin domain, Cell membrane, Innate immunity, Transmembrane helix, MHC I, Phosphoprotein, Sulfation, Direct protein sequencing, 3D-structure, Ubl conjugation, Immunity, Membrane, Host-virus interaction, Disulf…		TRUE	Cd8b1		Cell membrane	Immunity, Membrane, Signal, Reference proteome, Immunoglobulin domain, Cell membrane, Transmembrane helix, Disulfide bond, Transmembrane, Adaptive immunity, Glycoprotein, Secreted, Alternative splicing, Lipoprotein, Phosphoprotein, Palmitate	Unclassified	Unclassified		secreted	TRUE	CellChatDB v1
CD8+ T Cells.NCAM1_L1CAM	CD8+ T Cells	NCAM1_L1CAM	0.0125635	0.0122518	0.0139499	0.0106769	NCAM	Ncam1	L1cam					KEGG: mmu04514	Cell-Cell Contact	Ncam1 - L1cam	FALSE	Ncam1		Secreted, Cell membrane, GPI-anchor	Membrane, Host-virus interaction, Secreted, Disulfide bond, Transmembrane, Host cell receptor for virus entry, Receptor, Alternative splicing, Glycoprotein, Signal, Reference proteome, Immunoglobulin domain, Lipoprotein, Transmembrane helix, Cell membrane, GPI-anchor, Phosphoprotein, 3D-structure, Cell adhesion, Repeat	secreted	TRUE	L1cam	Immunoglobulin superfamily, L1/neurofascin/NgCAM	Cell projection, Axon, Growth cone, Cell membrane, Dendrite	Membrane, Intellectual disability, Disulfide bond, Differentiation, Transmembrane, Hereditary spastic paraplegia, Neurogenesis, Alternative splicing, Glycoprotein, Disease variant, Cell projection, Developmental protein, Signal, Reference proteome, Immunoglobulin domain, Cell membrane, Transmembrane helix, Neurodegeneration, Phosphoprotein, Direct protein sequencing, Hirschsprung disease, Cell ad…	Miscellaneous	IG_AdhesionProteins;StructuralAndAdhesion			TRUE	CellChatDB v1
CD8+ T Cells.NCAM2_L1CAM	CD8+ T Cells	NCAM2_L1CAM	0.0134791	0.0123877	0.0150682	0.00830145	NCAM	Ncam2	L1cam					KEGG: mmu04514	Cell-Cell Contact	Ncam2 - L1cam	FALSE	Ncam2		Cell membrane	Membrane, Signal, Reference proteome, Immunoglobulin domain, Cell membrane, Transmembrane helix, Phosphoprotein, Disulfide bond, Transmembrane, Alternative splicing, Repeat, 3D-structure, Cell adhesion, Glycoprotein			L1cam	Immunoglobulin superfamily, L1/neurofascin/NgCAM	Cell projection, Axon, Growth cone, Cell membrane, Dendrite	Membrane, Intellectual disability, Disulfide bond, Differentiation, Transmembrane, Hereditary spastic paraplegia, Neurogenesis, Alternative splicing, Glycoprotein, Disease variant, Cell projection, Developmental protein, Signal, Reference proteome, Immunoglobulin domain, Cell membrane, Transmembrane helix, Neurodegeneration, Phosphoprotein, Direct protein sequencing, Hirschsprung disease, Cell ad…	Miscellaneous	IG_AdhesionProteins;StructuralAndAdhesion			TRUE	CellChatDB v1
CD8+ T Cells.THY1_ITGAM_ITGB2	CD8+ T Cells	THY1_ITGAM_ITGB2	0	0	0	0.00366105	THY1	Thy1	ITGAM_ITGB2					PMID: 15850796	Cell-Cell Contact	Thy1 - (Itgam+Itgb2)	FALSE	Thy1		Cell membrane, GPI-anchor	Membrane, Signal, Reference proteome, Pyrrolidone carboxylic acid, Immunoglobulin domain, Lipoprotein, GPI-anchor, Phosphoprotein, Disulfide bond, Cell membrane, Glycoprotein		TRUE	Itgam, Itgb2	Integrin alpha chain, Integrin beta chain	Membrane raft, Cell membrane	Systemic lupus erythematosus, Immunity, Membrane, Disulfide bond, Transmembrane, Receptor, Alternative splicing, Glycoprotein, Signal, Reference proteome, Integrin, Metal-binding, Innate immunity, Transmembrane helix, Cell membrane, Direct protein sequencing, Calcium, 3D-structure, Cell adhesion, Magnesium, Repeat, Phagocytosis, Disease variant, Pyrrolidone carboxylic acid, Phosphoprotein	Receptors	Integrin;Other_receptors	Adhesion receptor		TRUE	CellChatDB v1
CD8+ T Cells.CDH12_ITGA1_ITGB1	CD8+ T Cells	CDH12_ITGA1_ITGB1	0.006183	0	0.0413345	0	CDH	Cdh12	ITGA1_ITGB1					PMID: 34385456	Cell-Cell Contact	Cdh12 - ITGA1_ITGB1	TRUE	Cdh12		Cell membrane	Membrane, Signal, Reference proteome, Cell membrane, Transmembrane helix, Phosphoprotein, Metal-binding, Transmembrane, Calcium, Cleavage on pair of basic residues, Alternative splicing, Glycoprotein, Cell adhesion, Repeat			Itga1, Itgb1	Integrin beta chain, Integrin alpha chain	Ruffle membrane, Melanosome, Ruffle, Focal adhesion, Cell projection, Cleavage furrow, Recycling endosome, Invadopodium membrane, Lamellipodium, Cell membrane, Cell surface, Cell junction, Membrane	Membrane, Host-virus interaction, Disulfide bond, Transmembrane, Endosome, Host cell receptor for virus entry, Receptor, Magnesium, Alternative splicing, Repeat, Glycoprotein, Cell projection, Signal, Reference proteome, Integrin, Metal-binding, Transmembrane helix, Cell membrane, Phosphoprotein, Direct protein sequencing, Calcium, Acetylation, Isopeptide bond, 3D-structure, Cell junction, Cell a…	Receptors	Integrin;Other_receptors	Adhesion receptor		TRUE	CellChatDB v2
CD8+ T Cells.THY1_ADGRE5	CD8+ T Cells	THY1_ADGRE5	0	0	0	0.0108905	ADGRE	Thy1	Adgre5					PMID: 31462748	Cell-Cell Contact	Thy1 - Adgre5	FALSE	Thy1		Cell membrane, GPI-anchor	Membrane, Signal, Reference proteome, Pyrrolidone carboxylic acid, Immunoglobulin domain, Lipoprotein, GPI-anchor, Phosphoprotein, Disulfide bond, Cell membrane, Glycoprotein		TRUE	Adgre5	G-protein coupled receptor 2	Secreted, Cell membrane, Extracellular space, Ruffle membrane, Cell projection	Membrane, Secreted, Disulfide bond, Transmembrane, Receptor, Alternative splicing, EGF-like domain, Glycoprotein, Transducer, Signal, Reference proteome, Cell membrane, Transmembrane helix, Phosphoprotein, Calcium, G-protein coupled receptor, 3D-structure, Cell adhesion, Repeat, Disease variant, Cell projection, Direct protein sequencing, Inflammatory response, Autocatalytic cleavage	Receptors	Adhesion;GPCR		secreted	TRUE	CellChatDB v2
CD8+ T Cells.LPAR1_ADGRE5	CD8+ T Cells	LPAR1_ADGRE5	0	0	0	0.0134093	ADGRE	Lpar1	Adgre5					PMID: 31462748	Cell-Cell Contact	Lpar1 - Adgre5	TRUE	Lpar1	G-protein coupled receptor 1	Cell surface, Cell membrane, Endosome	Transducer, Membrane, Reference proteome, Cell membrane, Transmembrane helix, Disulfide bond, Phosphoprotein, Transmembrane, Lipid-binding, Receptor, Alternative splicing, G-protein coupled receptor, 3D-structure, Endosome, Glycoprotein		TRUE	Adgre5	G-protein coupled receptor 2	Secreted, Cell membrane, Extracellular space, Ruffle membrane, Cell projection	Membrane, Secreted, Disulfide bond, Transmembrane, Receptor, Alternative splicing, EGF-like domain, Glycoprotein, Transducer, Signal, Reference proteome, Cell membrane, Transmembrane helix, Phosphoprotein, Calcium, G-protein coupled receptor, 3D-structure, Cell adhesion, Repeat, Disease variant, Cell projection, Direct protein sequencing, Inflammatory response, Autocatalytic cleavage	Receptors	Adhesion;GPCR		secreted	TRUE	CellChatDB v2
CD8+ T Cells.FLRT2_ADGRL1	CD8+ T Cells	FLRT2_ADGRL1	0	0.00144079	0	0	ADGRL	Flrt2	Adgrl1					PMID: 25728924;PMID: 34022279;PMID: 27091502;PMID: 35907405	Cell-Cell Contact	Flrt2 - Adgrl1	FALSE	Flrt2		Focal adhesion, Secreted, Synaptosome, Extracellular matrix, Cell membrane, Microsome membrane, Endoplasmic reticulum membrane, Synapse, Extracellular space, Cell junction	Membrane, Leucine-rich repeat, Secreted, Disulfide bond, Extracellular matrix, Transmembrane, Endoplasmic reticulum, Glycoprotein, Microsome, Developmental protein, Signal, Reference proteome, Cell membrane, Transmembrane helix, Synaptosome, Direct protein sequencing, Synapse, Cell junction, Cell adhesion, Repeat		TRUE	Adgrl1	G-protein coupled receptor 2	Synapse, Cell projection, Axon, Synaptosome, Presynaptic cell membrane, Growth cone, Cell membrane	Membrane, Disulfide bond, Transmembrane, Receptor, Alternative splicing, Methylation, Glycoprotein, Transducer, Lectin, Cell projection, Signal, Reference proteome, Cell membrane, Transmembrane helix, Synaptosome, Phosphoprotein, Synapse, G-protein coupled receptor, Autocatalytic cleavage	Receptors	Adhesion;GPCR			TRUE	CellChatDB v2
CD8+ T Cells.NRXN1_ADGRL1	CD8+ T Cells	NRXN1_ADGRL1	0.0122851	0.0120483	0.0121387	0.00720396	ADGRL	Nrxn1	Adgrl1					PMID: 25728924;PMID: 34022279;PMID: 27091502;PMID: 35907405	Cell-Cell Contact	Nrxn1 - Adgrl1	TRUE	Nrxn1	Neurexin	Presynaptic cell membrane	Membrane, Intellectual disability, Disulfide bond, Transmembrane, Alternative promoter usage, Alternative splicing, EGF-like domain, Glycoprotein, Cell projection, Signal, Reference proteome, Schizophrenia, Metal-binding, Transmembrane helix, Cell membrane, Calcium, Synapse, 3D-structure, Cell adhesion, Repeat, Membrane, Transmembrane, Alternative promoter usage, Alternative splicing, Glycoprotei…		TRUE	Adgrl1	G-protein coupled receptor 2	Synapse, Cell projection, Axon, Synaptosome, Presynaptic cell membrane, Growth cone, Cell membrane	Membrane, Disulfide bond, Transmembrane, Receptor, Alternative splicing, Methylation, Glycoprotein, Transducer, Lectin, Cell projection, Signal, Reference proteome, Cell membrane, Transmembrane helix, Synaptosome, Phosphoprotein, Synapse, G-protein coupled receptor, Autocatalytic cleavage	Receptors	Adhesion;GPCR			TRUE	CellChatDB v2
CD8+ T Cells.NRXN2_ADGRL1	CD8+ T Cells	NRXN2_ADGRL1	0.00422153	0.00392113	0.00436374	0.00345355	ADGRL	Nrxn2	Adgrl1					PMID: 25728924;PMID: 34022279;PMID: 27091502;PMID: 35907405	Cell-Cell Contact	Nrxn2 - Adgrl1	TRUE	Nrxn2	Neurexin	Membrane	Membrane, Signal, Reference proteome, Metal-binding, Transmembrane helix, Disulfide bond, Transmembrane, Alternative promoter usage, Calcium, Glycoprotein, Alternative splicing, EGF-like domain, Cell adhesion, Repeat, Membrane, Signal, Reference proteome, Transmembrane helix, Transmembrane, Alternative promoter usage, Alternative splicing, 3D-structure, Cell adhesion, Glycoprotein		TRUE	Adgrl1	G-protein coupled receptor 2	Synapse, Cell projection, Axon, Synaptosome, Presynaptic cell membrane, Growth cone, Cell membrane	Membrane, Disulfide bond, Transmembrane, Receptor, Alternative splicing, Methylation, Glycoprotein, Transducer, Lectin, Cell projection, Signal, Reference proteome, Cell membrane, Transmembrane helix, Synaptosome, Phosphoprotein, Synapse, G-protein coupled receptor, Autocatalytic cleavage	Receptors	Adhesion;GPCR			TRUE	CellChatDB v2
CD8+ T Cells.NRXN3_ADGRL1	CD8+ T Cells	NRXN3_ADGRL1	0.00458108	0.00395171	0.00856925	0.00390824	ADGRL	Nrxn3	Adgrl1					PMID: 25728924;PMID: 34022279;PMID: 27091502;PMID: 35907405	Cell-Cell Contact	Nrxn3 - Adgrl1	TRUE	Nrxn3	Neurexin	Membrane	Membrane, Signal, Reference proteome, Metal-binding, Transmembrane helix, Disulfide bond, Transmembrane, Alternative promoter usage, Calcium, Glycoprotein, Alternative splicing, EGF-like domain, Cell adhesion, Repeat, Membrane, Signal, Reference proteome, Transmembrane helix, Transmembrane, Alternative promoter usage, Angiogenesis, Alternative splicing, Cell adhesion, Glycoprotein		TRUE	Adgrl1	G-protein coupled receptor 2	Synapse, Cell projection, Axon, Synaptosome, Presynaptic cell membrane, Growth cone, Cell membrane	Membrane, Disulfide bond, Transmembrane, Receptor, Alternative splicing, Methylation, Glycoprotein, Transducer, Lectin, Cell projection, Signal, Reference proteome, Cell membrane, Transmembrane helix, Synaptosome, Phosphoprotein, Synapse, G-protein coupled receptor, Autocatalytic cleavage	Receptors	Adhesion;GPCR			TRUE	CellChatDB v2
CD8+ T Cells.TENM1_ADGRL1	CD8+ T Cells	TENM1_ADGRL1	0	0	0.000489349	0	ADGRL	Tenm1	Adgrl1					PMID: 25728924;PMID: 34022279;PMID: 27091502;PMID: 35907405	Cell-Cell Contact	Tenm1 - Adgrl1	FALSE	Tenm1	Tenascin	Nucleus matrix, Nucleus speckle, Cytoplasm, Nucleus, Cell membrane, Cytoskeleton	Stress response, Membrane, Disulfide bond, Transmembrane, Repressor, Neuropeptide, Cytoplasm, Alternative splicing, Repeat, EGF-like domain, Glycoprotein, Reference proteome, Cell membrane, Transmembrane helix, Nucleus, Phosphoprotein, Cytoskeleton, Cleavage on pair of basic residues, Transcription, Transcription regulation		TRUE	Adgrl1	G-protein coupled receptor 2	Synapse, Cell projection, Axon, Synaptosome, Presynaptic cell membrane, Growth cone, Cell membrane	Membrane, Disulfide bond, Transmembrane, Receptor, Alternative splicing, Methylation, Glycoprotein, Transducer, Lectin, Cell projection, Signal, Reference proteome, Cell membrane, Transmembrane helix, Synaptosome, Phosphoprotein, Synapse, G-protein coupled receptor, Autocatalytic cleavage	Receptors	Adhesion;GPCR			TRUE	CellChatDB v2
CD8+ T Cells.TENM2_ADGRL1	CD8+ T Cells	TENM2_ADGRL1	0.00423104	0.00162081	0.00990125	0.000786646	ADGRL	Tenm2	Adgrl1					PMID: 25728924;PMID: 34022279;PMID: 27091502;PMID: 35907405	Cell-Cell Contact	Tenm2 - Adgrl1	FALSE	Tenm2	Tenascin	Golgi apparatus, Endoplasmic reticulum, Postsynaptic cell membrane, Cell projection, Synaptosome, Growth cone, Cell membrane, Filopodium, Synapse, Dendritic spine	Membrane, Disulfide bond, Transmembrane, Repressor, Signal-anchor, Alternative splicing, Repeat, EGF-like domain, Endoplasmic reticulum, Glycoprotein, Cell projection, Reference proteome, Cell membrane, Transmembrane helix, Synaptosome, Nucleus, Phosphoprotein, Golgi apparatus, Postsynaptic cell membrane, Cleavage on pair of basic residues, Synapse, 3D-structure, Transcription, Cell adhesion, Tra…		TRUE	Adgrl1	G-protein coupled receptor 2	Synapse, Cell projection, Axon, Synaptosome, Presynaptic cell membrane, Growth cone, Cell membrane	Membrane, Disulfide bond, Transmembrane, Receptor, Alternative splicing, Methylation, Glycoprotein, Transducer, Lectin, Cell projection, Signal, Reference proteome, Cell membrane, Transmembrane helix, Synaptosome, Phosphoprotein, Synapse, G-protein coupled receptor, Autocatalytic cleavage	Receptors	Adhesion;GPCR			TRUE	CellChatDB v2
CD8+ T Cells.TENM3_ADGRL1	CD8+ T Cells	TENM3_ADGRL1	0.00438387	0.00123002	0.00993522	0.00165448	ADGRL	Tenm3	Adgrl1					PMID: 25728924;PMID: 34022279;PMID: 27091502;PMID: 35907405	Cell-Cell Contact	Tenm3 - Adgrl1	FALSE	Tenm3	Tenascin	Cell membrane, Cell projection, Axon	Disease variant, Cell projection, Membrane, Microphthalmia, Reference proteome, Cell membrane, Transmembrane helix, Disulfide bond, Differentiation, Transmembrane, Glycoprotein, EGF-like domain, Cell adhesion, Repeat		TRUE	Adgrl1	G-protein coupled receptor 2	Synapse, Cell projection, Axon, Synaptosome, Presynaptic cell membrane, Growth cone, Cell membrane	Membrane, Disulfide bond, Transmembrane, Receptor, Alternative splicing, Methylation, Glycoprotein, Transducer, Lectin, Cell projection, Signal, Reference proteome, Cell membrane, Transmembrane helix, Synaptosome, Phosphoprotein, Synapse, G-protein coupled receptor, Autocatalytic cleavage	Receptors	Adhesion;GPCR			TRUE	CellChatDB v2
CD8+ T Cells.TENM4_ADGRL1	CD8+ T Cells	TENM4_ADGRL1	0	0.00133933	0	0	ADGRL	Tenm4	Adgrl1					PMID: 25728924;PMID: 34022279;PMID: 27091502;PMID: 35907405	Cell-Cell Contact	Tenm4 - Adgrl1	FALSE	Tenm4	Tenascin	Cytoplasm, Nucleus, Cell membrane, Cell projection	Membrane, Disulfide bond, Differentiation, Transmembrane, Cytoplasm, EGF-like domain, Glycoprotein, Disease variant, Cell projection, Developmental protein, Reference proteome, Cell membrane, Nucleus, Transmembrane helix, Phosphoprotein, 3D-structure, Repeat		TRUE	Adgrl1	G-protein coupled receptor 2	Synapse, Cell projection, Axon, Synaptosome, Presynaptic cell membrane, Growth cone, Cell membrane	Membrane, Disulfide bond, Transmembrane, Receptor, Alternative splicing, Methylation, Glycoprotein, Transducer, Lectin, Cell projection, Signal, Reference proteome, Cell membrane, Transmembrane helix, Synaptosome, Phosphoprotein, Synapse, G-protein coupled receptor, Autocatalytic cleavage	Receptors	Adhesion;GPCR			TRUE	CellChatDB v2
CD8+ T Cells.APP_SORL1	CD8+ T Cells	APP_SORL1	0.0641829	0.0558534	0.0571485	0.0551567	APP	App	Sorl1					PMID: 24523320	Cell-Cell Contact	App - Sorl1	FALSE	App	APP	Perikaryon, Cell projection, Membrane, Cytoplasmic vesicle, Growth cone, Clathrin-coated pit, Cell membrane, Early endosome	Secreted, Copper, Alzheimer disease, Cytoplasm, Notch signaling pathway, Cytoplasmic vesicle, Endoplasmic reticulum, Glycoprotein, Disease variant, Cell projection, Metal-binding, Transmembrane helix, Cell membrane, Direct protein sequencing, Golgi apparatus, Zinc, Isopeptide bond, Amyloid, Heparin-binding, Ubl conjugation, Protease inhibitor, Membrane, Disulfide bond, Transmembrane, Iron, Endoso…		TRUE	Sorl1	VPS10-related sortilin	Golgi apparatus, Secreted, trans-Golgi network membrane, Early endosome membrane, Multivesicular body membrane, Cytoplasmic vesicle, Secretory vesicle membrane, Golgi apparatus membrane, Endosome membrane, Endosome, Recycling endosome membrane, Cell membrane, Endoplasmic reticulum membrane	Membrane, Secreted, Disulfide bond, Transmembrane, Receptor, Alzheimer disease, EGF-like domain, Cytoplasmic vesicle, Endoplasmic reticulum, Glycoprotein, Amyloidosis, Disease variant, Endocytosis, Signal, Reference proteome, Neurodegeneration, Cell membrane, Transmembrane helix, Phosphoprotein, Transport, Direct protein sequencing, Golgi apparatus, Cleavage on pair of basic residues, 3D-structur…	Receptors	LDLR;Other_receptors		secreted	TRUE	CellChatDB v2
CD8+ T Cells.CNTN1_NOTCH1	CD8+ T Cells	CNTN1_NOTCH1	0.0171779	0.0157164	0.0197582	0.013009	CNTN	Cntn1	Notch1					PMID:14567914	Cell-Cell Contact	Cntn1 - Notch1	FALSE	Cntn1	Immunoglobulin superfamily, Contactin	GPI-anchor, Cell membrane	Membrane, Signal, Reference proteome, Immunoglobulin domain, Lipoprotein, GPI-anchor, Disulfide bond, Cell membrane, Direct protein sequencing, Alternative splicing, Notch signaling pathway, Repeat, 3D-structure, Cell adhesion, Glycoprotein		TRUE	Notch1	NOTCH	Cell membrane, Nucleus	Membrane, Activator, Disulfide bond, Differentiation, Transmembrane, Receptor, Notch signaling pathway, Repeat, EGF-like domain, Transcription regulation, Glycoprotein, ANK repeat, Disease variant, Developmental protein, Signal, Reference proteome, Metal-binding, Transmembrane helix, Cell membrane, Nucleus, Phosphoprotein, Direct protein sequencing, Calcium, Angiogenesis, Isopeptide bond, 3D-stru…	Receptors	Notch;Other_receptors			TRUE	CellChatDB v2
CD8+ T Cells.CNTN1_NOTCH2	CD8+ T Cells	CNTN1_NOTCH2	0.0111483	0.0101945	0.0128347	0.00843016	CNTN	Cntn1	Notch2					PMID:14567914;PMID: 33957164	Cell-Cell Contact	Cntn1 - Notch2	FALSE	Cntn1	Immunoglobulin superfamily, Contactin	GPI-anchor, Cell membrane	Membrane, Signal, Reference proteome, Immunoglobulin domain, Lipoprotein, GPI-anchor, Disulfide bond, Cell membrane, Direct protein sequencing, Alternative splicing, Notch signaling pathway, Repeat, 3D-structure, Cell adhesion, Glycoprotein		TRUE	Notch2	NOTCH	Cytoplasm, Cell membrane, Nucleus	Membrane, Activator, Disulfide bond, Differentiation, Transmembrane, Receptor, Cytoplasm, Notch signaling pathway, Repeat, EGF-like domain, Transcription regulation, Glycoprotein, ANK repeat, Disease variant, Developmental protein, Signal, Reference proteome, Cell membrane, Transmembrane helix, Nucleus, Phosphoprotein, 3D-structure, Transcription, Ubl conjugation	Receptors	Notch;Other_receptors			TRUE	CellChatDB v2
CD8- T Cells.NRG1_ITGAV_ITGB3	CD8- T Cells	NRG1_ITGAV_ITGB3	0.0118144	0.0150489	0.0130937	0.0150375	NRG	Nrg1	ITGAV_ITGB3					PMID: 20682778	Secreted Signaling	Nrg1 - (Itgav+Itgb3)	TRUE	Nrg1	EGF	Membrane-bound isoform]: Cell membrane, [Pro-neuregulin-1	Membrane, Disulfide bond, Secreted, Transmembrane, Growth factor, Alternative splicing, EGF-like domain, Glycoprotein, Chromosomal rearrangement, Reference proteome, Immunoglobulin domain, Cell membrane, Nucleus, Transmembrane helix, Direct protein sequencing, 3D-structure	growth factor	TRUE	Itgav, Itgb3	Integrin alpha chain, Integrin beta chain	Focal adhesion, Cell membrane, Cell junction, Postsynaptic cell membrane, Lamellipodium membrane, Cell projection, Synapse	Membrane, Host-virus interaction, Disulfide bond, Transmembrane, Host cell receptor for virus entry, Receptor, Alternative splicing, Glycoprotein, Signal, Reference proteome, Integrin, Metal-binding, Transmembrane helix, Cell membrane, Direct protein sequencing, Calcium, Cleavage on pair of basic residues, 3D-structure, Cell junction, Cell adhesion, Repeat, Cell projection, Disease variant, Phosp…	Receptors	Integrin;Other_receptors	Adhesion receptor		TRUE	CellChatDB v1
CD8- T Cells.CCL27A_CCR2	CD8- T Cells	CCL27A_CCR2	0	0	0	0.0166704	CCL	Ccl27a	Ccr2					KEGG: mmu04060	Secreted Signaling	Ccl27a - Ccr2	FALSE	Ccl27a	Intercrine beta (chemokine CC)	Secreted	Secreted, Signal, Reference proteome, 3D-structure, Disulfide bond, Cytokine, Direct protein sequencing	cytokine	FALSE	Ccr2	G-protein coupled receptor 1	Cell membrane	Membrane, Host-virus interaction, Disulfide bond, Transmembrane, Receptor, Alternative splicing, Glycoprotein, Transducer, Reference proteome, Cell membrane, Transmembrane helix, Phosphoprotein, Sulfation, G-protein coupled receptor, 3D-structure, Inflammatory response	Unclassified	Unclassified			TRUE	CellChatDB v1
CD8- T Cells.MIF_CD74_CXCR4	CD8- T Cells	MIF_CD74_CXCR4	0.0120187	0.0261194	0.0104134	0.0487536	MIF	Mif	CD74_CXCR4					PMID: 29637711; PMID: 24760155	Secreted Signaling	Mif - (Cd74+Cxcr4)	FALSE	Mif	MIF	Cytoplasm, Secreted	Immunity, Reference proteome, Innate immunity, Secreted, Direct protein sequencing, Cytoplasm, 3D-structure, Isomerase, Inflammatory response, Cytokine, Acetylation			Cd74, Cxcr4	G-protein coupled receptor 1	Golgi apparatus, Cell membrane, Endoplasmic reticulum membrane, trans-Golgi network, Lysosome, Endosome, Late endosome, Early endosome, Cell junction	Immunity, Membrane, Alternative initiation, Disulfide bond, Transmembrane, Signal-anchor, Alternative splicing, Adaptive immunity, Endoplasmic reticulum, Glycoprotein, Chaperone, Lysosome, Reference proteome, Cell membrane, Transmembrane helix, Phosphoprotein, Direct protein sequencing, Golgi apparatus, 3D-structure, Endosome, Proteoglycan, Host-virus interaction, Host cell receptor for virus ent…	Unclassified, Receptors	Unclassified, GPCR;Rhodopsin			TRUE	CellChatDB v1
CD8- T Cells.MIF_CD74_CD44	CD8- T Cells	MIF_CD74_CD44	0.0211206	0.0454093	0.0183222	0.0833291	MIF	Mif	CD74_CD44					PMID: 29637711; PMID: 26175090	Secreted Signaling	Mif - (Cd74+Cd44)	FALSE	Mif	MIF	Cytoplasm, Secreted	Immunity, Reference proteome, Innate immunity, Secreted, Direct protein sequencing, Cytoplasm, 3D-structure, Isomerase, Inflammatory response, Cytokine, Acetylation			Cd74, Cd44		Cell membrane, Microvillus, Cell projection, Golgi apparatus, Endoplasmic reticulum membrane, trans-Golgi network, Lysosome, Endosome	Membrane, Disulfide bond, Transmembrane, Receptor, Alternative splicing, Blood group antigen, Glycoprotein, Cell projection, Signal, Reference proteome, Cell membrane, Transmembrane helix, Phosphoprotein, Direct protein sequencing, 3D-structure, Cell adhesion, Proteoglycan, Immunity, Alternative initiation, Signal-anchor, Adaptive immunity, Endoplasmic reticulum, Chaperone, Lysosome, Golgi appara…	Unclassified	Unclassified			TRUE	CellChatDB v1
CD8- T Cells.IL2_IL2RA_IL2RB	CD8- T Cells	IL2_IL2RA_IL2RB	0	0.0120314	0	0.0168953	IL2	Il2	IL2RA_IL2RB					KEGG: mmu04060	Secreted Signaling	Il2 - (Il2ra+Il2rb+Il2rg)	FALSE	Il2	IL-2	Secreted	Immunity, Chromosomal rearrangement, Signal, Reference proteome, Proto-oncogene, Pharmaceutical, Disulfide bond, Secreted, Growth factor, Direct protein sequencing, 3D-structure, Adaptive immunity, Cytokine, Glycoprotein	cytokine;growth factor	FALSE	Il2ra, Il2rb, Il2rg	Type I cytokine receptor	Membrane, Cell membrane, Cell surface	Disease variant, Immunity, Membrane, Signal, Reference proteome, Transmembrane helix, Disulfide bond, Diabetes mellitus, Transmembrane, Receptor, Sushi, Repeat, 3D-structure, Glycoprotein, Host-virus interaction, Cell membrane, Alternative splicing, SCID, Phosphoprotein, Direct protein sequencing	Receptors	CytokineR;IG;Type1			TRUE	CellChatDB v1
CD8- T Cells.IL2_IL2RB_IL2RG	CD8- T Cells	IL2_IL2RB_IL2RG	0	0.0119537	0	0.0167868	IL2	Il2	IL2RB_IL2RG					KEGG: mmu04060	Secreted Signaling	Il2 - (Il2rb+Il2rg)	FALSE	Il2	IL-2	Secreted	Immunity, Chromosomal rearrangement, Signal, Reference proteome, Proto-oncogene, Pharmaceutical, Disulfide bond, Secreted, Growth factor, Direct protein sequencing, 3D-structure, Adaptive immunity, Cytokine, Glycoprotein	cytokine;growth factor	FALSE	Il2rb, Il2rg	Type I cytokine receptor	Cell membrane, Cell surface	Disease variant, Membrane, Signal, Reference proteome, Host-virus interaction, Cell membrane, Transmembrane helix, Disulfide bond, Transmembrane, Receptor, 3D-structure, Glycoprotein, Alternative splicing, SCID, Phosphoprotein, Direct protein sequencing	Receptors	CytokineR;IG;Type1			TRUE	CellChatDB v1
CD8- T Cells.PTN_SDC4	CD8- T Cells	PTN_SDC4	0.0267777	0.00601085	0.0265446	0.00616844	PTN	Ptn	Sdc4					PMID: 28356350; PMID: 25620911	Secreted Signaling	Ptn - Sdc4	FALSE	Ptn	Pleiotrophin	Secreted	Signal, Reference proteome, Disulfide bond, Secreted, Mitogen, Growth factor, Direct protein sequencing, 3D-structure, Heparin-binding	growth factor	FALSE	Sdc4	Syndecan proteoglycan	Secreted, Membrane	Membrane, Signal, Reference proteome, Transmembrane helix, Secreted, Transmembrane, Heparan sulfate, Alternative splicing, 3D-structure, Proteoglycan, Glycoprotein			Adhesion receptor			CellChatDB v1
CD8- T Cells.PTN_ITGAV_ITGB3	CD8- T Cells	PTN_ITGAV_ITGB3	0.00742015	0.00164031	0.00735427	0.00168351	PTN	Ptn	ITGAV_ITGB3					PMID: 28356350; PMID: 25620911	Secreted Signaling	Ptn - (Itgav+Itgb3)	TRUE	Ptn	Pleiotrophin	Secreted	Signal, Reference proteome, Disulfide bond, Secreted, Mitogen, Growth factor, Direct protein sequencing, 3D-structure, Heparin-binding	growth factor	FALSE	Itgav, Itgb3	Integrin alpha chain, Integrin beta chain	Focal adhesion, Cell membrane, Cell junction, Postsynaptic cell membrane, Lamellipodium membrane, Cell projection, Synapse	Membrane, Host-virus interaction, Disulfide bond, Transmembrane, Host cell receptor for virus entry, Receptor, Alternative splicing, Glycoprotein, Signal, Reference proteome, Integrin, Metal-binding, Transmembrane helix, Cell membrane, Direct protein sequencing, Calcium, Cleavage on pair of basic residues, 3D-structure, Cell junction, Cell adhesion, Repeat, Cell projection, Disease variant, Phosp…	Receptors	Integrin;Other_receptors	Adhesion receptor		TRUE	CellChatDB v1
CD8- T Cells.PTN_NCL	CD8- T Cells	PTN_NCL	0.0703211	0.0163525	0.0697359	0.0167767	PTN	Ptn	Ncl					PMID: 28356350; PMID: 25620911	Secreted Signaling	Ptn - Ncl	FALSE	Ptn	Pleiotrophin	Secreted	Signal, Reference proteome, Disulfide bond, Secreted, Mitogen, Growth factor, Direct protein sequencing, 3D-structure, Heparin-binding	growth factor	FALSE	Ncl		Cytoplasm, Nucleus, Nucleolus	Ubl conjugation, RNA-binding, Reference proteome, DNA-binding, Nucleus, Phosphoprotein, Direct protein sequencing, Cytoplasm, Isopeptide bond, 3D-structure, Methylation, Acetylation, Repeat						CellChatDB v1
CD8- T Cells.SEMA3C_PLXND1	CD8- T Cells	SEMA3C_PLXND1	0.00514305	0	0	0	SEMA3	Sema3c	Plxnd1					PMID: 27533782	Secreted Signaling	Sema3c - Plxnd1	FALSE	Sema3c	Semaphorin	Secreted	Signal, Developmental protein, Reference proteome, Immunoglobulin domain, Disulfide bond, Secreted, Differentiation, Neurogenesis, Alternative splicing, Glycoprotein	secreted	FALSE	Plxnd1	Plexin	Lamellipodium membrane, Cell membrane, Cell projection	Cell projection, Membrane, Signal, Developmental protein, Reference proteome, Cell membrane, Transmembrane helix, Disulfide bond, Transmembrane, Receptor, Angiogenesis, Alternative splicing, Repeat, 3D-structure, Glycoprotein	Receptors	Other_receptors;Plexin			TRUE	CellChatDB v1
CD8- T Cells.TNR_ITGAV_ITGB3	CD8- T Cells	TNR_ITGAV_ITGB3	0	0.0161913	0.00813922	0.00200568	TENASCIN	Tnr	ITGAV_ITGB3					KEGG: mmu04512	ECM-Receptor	Tnr - (Itgav+Itgb3)	TRUE	Tnr	Tenascin	Extracellular matrix, Secreted, Extracellular space	Disease variant, Coiled coil, Signal, Reference proteome, Phosphoprotein, Disulfide bond, Secreted, Extracellular matrix, Sialic acid, Alternative splicing, Repeat, EGF-like domain, Cell adhesion, Proteoglycan, Glycoprotein			Itgav, Itgb3	Integrin alpha chain, Integrin beta chain	Focal adhesion, Cell membrane, Cell junction, Postsynaptic cell membrane, Lamellipodium membrane, Cell projection, Synapse	Membrane, Host-virus interaction, Disulfide bond, Transmembrane, Host cell receptor for virus entry, Receptor, Alternative splicing, Glycoprotein, Signal, Reference proteome, Integrin, Metal-binding, Transmembrane helix, Cell membrane, Direct protein sequencing, Calcium, Cleavage on pair of basic residues, 3D-structure, Cell junction, Cell adhesion, Repeat, Cell projection, Disease variant, Phosp…	Receptors	Integrin;Other_receptors	Adhesion receptor		TRUE	CellChatDB v1
CD8- T Cells.LAMA4_CD44	CD8- T Cells	LAMA4_CD44	0	0	0	0.02129	LAMININ	Lama4	Cd44					KEGG: mmu04512	ECM-Receptor	Lama4 - Cd44	FALSE	Lama4		Extracellular matrix, Secreted, Extracellular space, Basement membrane	Disease variant, Coiled coil, Signal, Reference proteome, Basement membrane, Disulfide bond, Secreted, Extracellular matrix, Cardiomyopathy, Alternative splicing, Repeat, Cell adhesion, Laminin EGF-like domain, Glycoprotein			Cd44		Cell membrane, Microvillus, Cell projection	Membrane, Disulfide bond, Transmembrane, Receptor, Alternative splicing, Blood group antigen, Glycoprotein, Cell projection, Signal, Reference proteome, Cell membrane, Transmembrane helix, Phosphoprotein, Direct protein sequencing, 3D-structure, Cell adhesion, Proteoglycan	Unclassified	Unclassified			TRUE	CellChatDB v1
CD8- T Cells.TNR_SDC4	CD8- T Cells	TNR_SDC4	0	0.0571141	0.0293173	0.00734254	TENASCIN	Tnr	Sdc4					KEGG: mmu04512	ECM-Receptor	Tnr - Sdc4	FALSE	Tnr	Tenascin	Extracellular matrix, Secreted, Extracellular space	Disease variant, Coiled coil, Signal, Reference proteome, Phosphoprotein, Disulfide bond, Secreted, Extracellular matrix, Sialic acid, Alternative splicing, Repeat, EGF-like domain, Cell adhesion, Proteoglycan, Glycoprotein			Sdc4	Syndecan proteoglycan	Secreted, Membrane	Membrane, Signal, Reference proteome, Transmembrane helix, Secreted, Transmembrane, Heparan sulfate, Alternative splicing, 3D-structure, Proteoglycan, Glycoprotein			Adhesion receptor			CellChatDB v1
CD8- T Cells.Noradrenaline-NE-DBH_SLC18A2_ADRB2	CD8- T Cells	Noradrenaline-NE-DBH_SLC18A2_ADRB2	0	0.00274751	0	0.00131483	Noradrenaline	NE-DBH_SLC18A2	Adrb2					PMID: 29733063_HMRbase;reactome	Non-protein Signaling	NE-(Dbh+Slc18a2) - Adrb2	TRUE	Dbh, Slc18a2	Major facilitator superfamily, Vesicular transporter, Copper type II ascorbate-dependent monooxygenase	Synaptic vesicle membrane, Cell projection, Axon, Cytoplasmic vesicle, Dendrite, Secretory vesicle, Secretory vesicle membrane, Chromaffin granule lumen, Secreted, Secretory vesicle lumen, Chromaffin granule membrane	Dystonia, Membrane, Disulfide bond, Transmembrane, Parkinsonism, Alternative splicing, Cytoplasmic vesicle, Glycoprotein, Disease variant, Cell projection, Reference proteome, Transmembrane helix, Phosphoprotein, Transport, Synapse, Neurotransmitter transport, Catecholamine biosynthesis, Monooxygenase, Secreted, Signal-anchor, Copper, Vitamin C, Oxidoreductase, Metal-binding, Direct protein seque…	secreted	FALSE	Adrb2	G-protein coupled receptor 1	Golgi apparatus, Early endosome, Cell membrane	Membrane, Disulfide bond, Transmembrane, Receptor, Glycoprotein, Transducer, Reference proteome, Lipoprotein, Cell membrane, Transmembrane helix, Phosphoprotein, Golgi apparatus, G-protein coupled receptor, 3D-structure, Hydroxylation, Palmitate, Endosome, Ubl conjugation	Receptors	GPCR;Rhodopsin			TRUE	CellChatDB v2
CD8- T Cells.Cholesterol-Cholesterol-DHCR24_RORA	CD8- T Cells	Cholesterol-Cholesterol-DHCR24_RORA	0.0262991	0.0198435	0.0256911	0.0796443	Cholesterol	Cholesterol-DHCR24	Rora					HMRbase;PMID:12467577;PDB:1N83	Non-protein Signaling	Cholesterol-DHCR24 - Rora	FALSE	Dhcr24	FAD-binding oxidoreductase/transferase type 4	Endoplasmic reticulum membrane, Golgi apparatus membrane	Membrane, FAD, Transmembrane, Cholesterol metabolism, Sterol biosynthesis, Alternative splicing, Endoplasmic reticulum, Disease variant, Steroid metabolism, Oxidoreductase, Cholesterol biosynthesis, NADP, Sterol metabolism, Signal, Reference proteome, Transmembrane helix, Lipid metabolism, Flavoprotein, Golgi apparatus, Steroid biosynthesis, Lipid biosynthesis		FALSE	Rora	Nuclear hormone receptor	Nucleus	Intellectual disability, DNA-binding, Activator, Zinc-finger, Alternative promoter usage, Receptor, Alternative splicing, Transcription regulation, Methylation, Disease variant, Developmental protein, Biological rhythms, Reference proteome, Metal-binding, Epilepsy, Nucleus, Phosphoprotein, Zinc, Isopeptide bond, 3D-structure, Transcription, Ubl conjugation					FALSE	CellChatDB v2
CD8- T Cells.Cholesterol-Cholesterol-DHCR24_RORC	CD8- T Cells	Cholesterol-Cholesterol-DHCR24_RORC	0.00518887	0.00389443	0.00506636	0.0164368	Cholesterol	Cholesterol-DHCR24	Rorc					uniprot	Non-protein Signaling	Cholesterol-DHCR24 - Rorc	FALSE	Dhcr24	FAD-binding oxidoreductase/transferase type 4	Endoplasmic reticulum membrane, Golgi apparatus membrane	Membrane, FAD, Transmembrane, Cholesterol metabolism, Sterol biosynthesis, Alternative splicing, Endoplasmic reticulum, Disease variant, Steroid metabolism, Oxidoreductase, Cholesterol biosynthesis, NADP, Sterol metabolism, Signal, Reference proteome, Transmembrane helix, Lipid metabolism, Flavoprotein, Golgi apparatus, Steroid biosynthesis, Lipid biosynthesis		FALSE	Rorc	Nuclear hormone receptor	Nucleus	Disease variant, Developmental protein, Reference proteome, Biological rhythms, DNA-binding, Nucleus, Activator, Metal-binding, Zinc-finger, Alternative promoter usage, Receptor, Zinc, 3D-structure, Transcription, Transcription regulation					FALSE	CellChatDB v2
CD8- T Cells.Cholesterol-Cholesterol-DHCR7_RORA	CD8- T Cells	Cholesterol-Cholesterol-DHCR7_RORA	0	0.0152818	0	0.0236999	Cholesterol	Cholesterol-DHCR7	Rora					HMRbase;PMID:12467577;PDB:1N83	Non-protein Signaling	Cholesterol-DHCR7 - Rora	FALSE	Dhcr7	ERG4/ERG24	Endoplasmic reticulum membrane	Membrane, Transmembrane, Cholesterol metabolism, Sterol biosynthesis, Endoplasmic reticulum, NADP, Oxidoreductase, Disease variant, Steroid metabolism, Reference proteome, Cholesterol biosynthesis, Sterol metabolism, Transmembrane helix, Phosphoprotein, Lipid metabolism, Steroid biosynthesis, Lipid biosynthesis		FALSE	Rora	Nuclear hormone receptor	Nucleus	Intellectual disability, DNA-binding, Activator, Zinc-finger, Alternative promoter usage, Receptor, Alternative splicing, Transcription regulation, Methylation, Disease variant, Developmental protein, Biological rhythms, Reference proteome, Metal-binding, Epilepsy, Nucleus, Phosphoprotein, Zinc, Isopeptide bond, 3D-structure, Transcription, Ubl conjugation					FALSE	CellChatDB v2
CD8- T Cells.Cholesterol-Cholesterol-DHCR7_RORC	CD8- T Cells	Cholesterol-Cholesterol-DHCR7_RORC	0	0.00298799	0	0.00466604	Cholesterol	Cholesterol-DHCR7	Rorc					uniprot	Non-protein Signaling	Cholesterol-DHCR7 - Rorc	FALSE	Dhcr7	ERG4/ERG24	Endoplasmic reticulum membrane	Membrane, Transmembrane, Cholesterol metabolism, Sterol biosynthesis, Endoplasmic reticulum, NADP, Oxidoreductase, Disease variant, Steroid metabolism, Reference proteome, Cholesterol biosynthesis, Sterol metabolism, Transmembrane helix, Phosphoprotein, Lipid metabolism, Steroid biosynthesis, Lipid biosynthesis		FALSE	Rorc	Nuclear hormone receptor	Nucleus	Disease variant, Developmental protein, Reference proteome, Biological rhythms, DNA-binding, Nucleus, Activator, Metal-binding, Zinc-finger, Alternative promoter usage, Receptor, Zinc, 3D-structure, Transcription, Transcription regulation					FALSE	CellChatDB v2
CD8- T Cells.Desmosterol-Desmosterol-DHCR7_NR1H2	CD8- T Cells	Desmosterol-Desmosterol-DHCR7_NR1H2	0	0.000990503	0	0.00154851	Desmosterol	Desmosterol-DHCR7	Nr1h2					HMRbase;uniprot	Non-protein Signaling	Desmosterol-DHCR7 - Nr1h2	FALSE	Dhcr7	ERG4/ERG24	Endoplasmic reticulum membrane	Membrane, Transmembrane, Cholesterol metabolism, Sterol biosynthesis, Endoplasmic reticulum, NADP, Oxidoreductase, Disease variant, Steroid metabolism, Reference proteome, Cholesterol biosynthesis, Sterol metabolism, Transmembrane helix, Phosphoprotein, Lipid metabolism, Steroid biosynthesis, Lipid biosynthesis		FALSE	Nr1h2	Nuclear hormone receptor	Nucleus	Ubl conjugation, Reference proteome, DNA-binding, Nucleus, Activator, Metal-binding, Zinc-finger, Receptor, Alternative splicing, Zinc, Isopeptide bond, 3D-structure, Transcription, Transcription regulation					FALSE	CellChatDB v2
CD8- T Cells.PPIA_BSG	CD8- T Cells	PPIA_BSG	0.0461383	0.0534008	0.050457	0.0769906	CypA	Ppia	Bsg					PMID: 36012604	Non-protein Signaling	Ppia - Bsg	FALSE	Ppia	Cyclophilin-type PPIase	Cytoplasm, Secreted, Nucleus	Host-virus interaction, Secreted, Rotamase, Cytoplasm, Alternative splicing, Isomerase, Glycoprotein, Reference proteome, Nucleus, Phosphoprotein, Apoptosis, Direct protein sequencing, Isopeptide bond, 3D-structure, Acetylation, Ubl conjugation	secreted	FALSE	Bsg		Melanosome	Membrane, Host-virus interaction, Disulfide bond, Transmembrane, Alternative promoter usage, Host cell receptor for virus entry, Receptor, Alternative splicing, Endoplasmic reticulum, Blood group antigen, Glycoprotein, Lectin, Cell projection, Signal, Reference proteome, Immunoglobulin domain, Cell membrane, Transmembrane helix, Phosphoprotein, Direct protein sequencing, Mannose-binding, Angiogen…	Unclassified	Unclassified			TRUE	CellChatDB v2
CD8- T Cells.Testosterone-Testosterone-HSD17B12_AR	CD8- T Cells	Testosterone-Testosterone-HSD17B12_AR	0.00210984	0.00123274	0.00482567	0.0040477	Testosterone	Testosterone-HSD17B12	Ar					HMRbase;uniprot	Non-protein Signaling	Testosterone-HSD17B12 - Ar	FALSE	Hsd17b12	Short-chain dehydrogenases/reductases (SDR)	Endoplasmic reticulum membrane	NADP, Oxidoreductase, Membrane, Reference proteome, Transmembrane helix, Transmembrane, Lipid metabolism, Direct protein sequencing, Steroid biosynthesis, Alternative splicing, Lipid biosynthesis, Endoplasmic reticulum		FALSE	Ar	Nuclear hormone receptor	Cytoplasm, Nucleus	Steroid-binding, DNA-binding, Activator, Zinc-finger, Lipid-binding, Receptor, Cytoplasm, Alternative splicing, Transcription regulation, Triplet repeat expansion, Disease variant, Reference proteome, Neurodegeneration, Lipoprotein, Metal-binding, Nucleus, Phosphoprotein, Pseudohermaphroditism, Zinc, Isopeptide bond, 3D-structure, Palmitate, Transcription, Ubl conjugation					FALSE	CellChatDB v2
CD8- T Cells.APP_CD74	CD8- T Cells	APP_CD74	0.111172	0.0973789	0.0995355	0.0962171	APP	App	Cd74					PMID: 19849849	Cell-Cell Contact	App - Cd74	FALSE	App	APP	Perikaryon, Cell projection, Membrane, Cytoplasmic vesicle, Growth cone, Clathrin-coated pit, Cell membrane, Early endosome	Secreted, Copper, Alzheimer disease, Cytoplasm, Notch signaling pathway, Cytoplasmic vesicle, Endoplasmic reticulum, Glycoprotein, Disease variant, Cell projection, Metal-binding, Transmembrane helix, Cell membrane, Direct protein sequencing, Golgi apparatus, Zinc, Isopeptide bond, Amyloid, Heparin-binding, Ubl conjugation, Protease inhibitor, Membrane, Disulfide bond, Transmembrane, Iron, Endoso…		TRUE	Cd74		Golgi apparatus, Cell membrane, Endoplasmic reticulum membrane, trans-Golgi network, Lysosome, Endosome	Immunity, Membrane, Alternative initiation, Disulfide bond, Transmembrane, Signal-anchor, Alternative splicing, Adaptive immunity, Endoplasmic reticulum, Glycoprotein, Chaperone, Lysosome, Reference proteome, Cell membrane, Transmembrane helix, Phosphoprotein, Direct protein sequencing, Golgi apparatus, 3D-structure, Endosome, Proteoglycan	Unclassified	Unclassified			TRUE	CellChatDB v1
CD8- T Cells.L1CAM_ITGAV_ITGB3	CD8- T Cells	L1CAM_ITGAV_ITGB3	0.00660787	0.0100485	0.00711412	0.0117941	L1CAM	L1cam	ITGAV_ITGB3					PMID: 9396761	Cell-Cell Contact	L1cam - (Itgav+Itgb3)	TRUE	L1cam	Immunoglobulin superfamily, L1/neurofascin/NgCAM	Cell projection, Axon, Growth cone, Cell membrane, Dendrite	Membrane, Intellectual disability, Disulfide bond, Differentiation, Transmembrane, Hereditary spastic paraplegia, Neurogenesis, Alternative splicing, Glycoprotein, Disease variant, Cell projection, Developmental protein, Signal, Reference proteome, Immunoglobulin domain, Cell membrane, Transmembrane helix, Neurodegeneration, Phosphoprotein, Direct protein sequencing, Hirschsprung disease, Cell ad…		TRUE	Itgav, Itgb3	Integrin alpha chain, Integrin beta chain	Focal adhesion, Cell membrane, Cell junction, Postsynaptic cell membrane, Lamellipodium membrane, Cell projection, Synapse	Membrane, Host-virus interaction, Disulfide bond, Transmembrane, Host cell receptor for virus entry, Receptor, Alternative splicing, Glycoprotein, Signal, Reference proteome, Integrin, Metal-binding, Transmembrane helix, Cell membrane, Direct protein sequencing, Calcium, Cleavage on pair of basic residues, 3D-structure, Cell junction, Cell adhesion, Repeat, Cell projection, Disease variant, Phosp…	Receptors	Integrin;Other_receptors	Adhesion receptor		TRUE	CellChatDB v1
CD8- T Cells.L1CAM_L1CAM	CD8- T Cells	L1CAM_L1CAM	0.00734247	0.0111613	0.00790455	0.0130977	L1CAM	L1cam	L1cam					PMID: 18701456	Cell-Cell Contact	L1cam - L1cam	FALSE	L1cam	Immunoglobulin superfamily, L1/neurofascin/NgCAM	Cell projection, Axon, Growth cone, Cell membrane, Dendrite	Membrane, Intellectual disability, Disulfide bond, Differentiation, Transmembrane, Hereditary spastic paraplegia, Neurogenesis, Alternative splicing, Glycoprotein, Disease variant, Cell projection, Developmental protein, Signal, Reference proteome, Immunoglobulin domain, Cell membrane, Transmembrane helix, Neurodegeneration, Phosphoprotein, Direct protein sequencing, Hirschsprung disease, Cell ad…		TRUE	L1cam	Immunoglobulin superfamily, L1/neurofascin/NgCAM	Cell projection, Axon, Growth cone, Cell membrane, Dendrite	Membrane, Intellectual disability, Disulfide bond, Differentiation, Transmembrane, Hereditary spastic paraplegia, Neurogenesis, Alternative splicing, Glycoprotein, Disease variant, Cell projection, Developmental protein, Signal, Reference proteome, Immunoglobulin domain, Cell membrane, Transmembrane helix, Neurodegeneration, Phosphoprotein, Direct protein sequencing, Hirschsprung disease, Cell ad…	Miscellaneous	IG_AdhesionProteins;StructuralAndAdhesion			TRUE	CellChatDB v1
CD8- T Cells.NCAM1_L1CAM	CD8- T Cells	NCAM1_L1CAM	0.0209403	0.0204251	0.0232294	0.0178185	NCAM	Ncam1	L1cam					KEGG: mmu04514	Cell-Cell Contact	Ncam1 - L1cam	FALSE	Ncam1		Secreted, Cell membrane, GPI-anchor	Membrane, Host-virus interaction, Secreted, Disulfide bond, Transmembrane, Host cell receptor for virus entry, Receptor, Alternative splicing, Glycoprotein, Signal, Reference proteome, Immunoglobulin domain, Lipoprotein, Transmembrane helix, Cell membrane, GPI-anchor, Phosphoprotein, 3D-structure, Cell adhesion, Repeat	secreted	TRUE	L1cam	Immunoglobulin superfamily, L1/neurofascin/NgCAM	Cell projection, Axon, Growth cone, Cell membrane, Dendrite	Membrane, Intellectual disability, Disulfide bond, Differentiation, Transmembrane, Hereditary spastic paraplegia, Neurogenesis, Alternative splicing, Glycoprotein, Disease variant, Cell projection, Developmental protein, Signal, Reference proteome, Immunoglobulin domain, Cell membrane, Transmembrane helix, Neurodegeneration, Phosphoprotein, Direct protein sequencing, Hirschsprung disease, Cell ad…	Miscellaneous	IG_AdhesionProteins;StructuralAndAdhesion			TRUE	CellChatDB v1
CD8- T Cells.NCAM2_L1CAM	CD8- T Cells	NCAM2_L1CAM	0.0224526	0.0206498	0.0250726	0.0138764	NCAM	Ncam2	L1cam					KEGG: mmu04514	Cell-Cell Contact	Ncam2 - L1cam	FALSE	Ncam2		Cell membrane	Membrane, Signal, Reference proteome, Immunoglobulin domain, Cell membrane, Transmembrane helix, Phosphoprotein, Disulfide bond, Transmembrane, Alternative splicing, Repeat, 3D-structure, Cell adhesion, Glycoprotein			L1cam	Immunoglobulin superfamily, L1/neurofascin/NgCAM	Cell projection, Axon, Growth cone, Cell membrane, Dendrite	Membrane, Intellectual disability, Disulfide bond, Differentiation, Transmembrane, Hereditary spastic paraplegia, Neurogenesis, Alternative splicing, Glycoprotein, Disease variant, Cell projection, Developmental protein, Signal, Reference proteome, Immunoglobulin domain, Cell membrane, Transmembrane helix, Neurodegeneration, Phosphoprotein, Direct protein sequencing, Hirschsprung disease, Cell ad…	Miscellaneous	IG_AdhesionProteins;StructuralAndAdhesion			TRUE	CellChatDB v1
CD8- T Cells.THY1_ITGAV_ITGB3	CD8- T Cells	THY1_ITGAV_ITGB3	0	0	0	0.00139641	THY1	Thy1	ITGAV_ITGB3					PMID: 29212879; PMID: 18346467	Cell-Cell Contact	Thy1 - (Itgav+Itgb3)	TRUE	Thy1		Cell membrane, GPI-anchor	Membrane, Signal, Reference proteome, Pyrrolidone carboxylic acid, Immunoglobulin domain, Lipoprotein, GPI-anchor, Phosphoprotein, Disulfide bond, Cell membrane, Glycoprotein		TRUE	Itgav, Itgb3	Integrin alpha chain, Integrin beta chain	Focal adhesion, Cell membrane, Cell junction, Postsynaptic cell membrane, Lamellipodium membrane, Cell projection, Synapse	Membrane, Host-virus interaction, Disulfide bond, Transmembrane, Host cell receptor for virus entry, Receptor, Alternative splicing, Glycoprotein, Signal, Reference proteome, Integrin, Metal-binding, Transmembrane helix, Cell membrane, Direct protein sequencing, Calcium, Cleavage on pair of basic residues, 3D-structure, Cell junction, Cell adhesion, Repeat, Cell projection, Disease variant, Phosp…	Receptors	Integrin;Other_receptors	Adhesion receptor		TRUE	CellChatDB v1
CD8- T Cells.THY1_ADGRE5	CD8- T Cells	THY1_ADGRE5	0	0	0	0.00979282	ADGRE	Thy1	Adgre5					PMID: 31462748	Cell-Cell Contact	Thy1 - Adgre5	FALSE	Thy1		Cell membrane, GPI-anchor	Membrane, Signal, Reference proteome, Pyrrolidone carboxylic acid, Immunoglobulin domain, Lipoprotein, GPI-anchor, Phosphoprotein, Disulfide bond, Cell membrane, Glycoprotein		TRUE	Adgre5	G-protein coupled receptor 2	Secreted, Cell membrane, Extracellular space, Ruffle membrane, Cell projection	Membrane, Secreted, Disulfide bond, Transmembrane, Receptor, Alternative splicing, EGF-like domain, Glycoprotein, Transducer, Signal, Reference proteome, Cell membrane, Transmembrane helix, Phosphoprotein, Calcium, G-protein coupled receptor, 3D-structure, Cell adhesion, Repeat, Disease variant, Cell projection, Direct protein sequencing, Inflammatory response, Autocatalytic cleavage	Receptors	Adhesion;GPCR		secreted	TRUE	CellChatDB v2
CD8- T Cells.LPAR1_ADGRE5	CD8- T Cells	LPAR1_ADGRE5	0	0	0	0.0120608	ADGRE	Lpar1	Adgre5					PMID: 31462748	Cell-Cell Contact	Lpar1 - Adgre5	TRUE	Lpar1	G-protein coupled receptor 1	Cell surface, Cell membrane, Endosome	Transducer, Membrane, Reference proteome, Cell membrane, Transmembrane helix, Disulfide bond, Phosphoprotein, Transmembrane, Lipid-binding, Receptor, Alternative splicing, G-protein coupled receptor, 3D-structure, Endosome, Glycoprotein		TRUE	Adgre5	G-protein coupled receptor 2	Secreted, Cell membrane, Extracellular space, Ruffle membrane, Cell projection	Membrane, Secreted, Disulfide bond, Transmembrane, Receptor, Alternative splicing, EGF-like domain, Glycoprotein, Transducer, Signal, Reference proteome, Cell membrane, Transmembrane helix, Phosphoprotein, Calcium, G-protein coupled receptor, 3D-structure, Cell adhesion, Repeat, Disease variant, Cell projection, Direct protein sequencing, Inflammatory response, Autocatalytic cleavage	Receptors	Adhesion;GPCR		secreted	TRUE	CellChatDB v2
CD8- T Cells.FLRT2_ADGRL1	CD8- T Cells	FLRT2_ADGRL1	0	0.00265969	0	0	ADGRL	Flrt2	Adgrl1					PMID: 25728924;PMID: 34022279;PMID: 27091502;PMID: 35907405	Cell-Cell Contact	Flrt2 - Adgrl1	FALSE	Flrt2		Focal adhesion, Secreted, Synaptosome, Extracellular matrix, Cell membrane, Microsome membrane, Endoplasmic reticulum membrane, Synapse, Extracellular space, Cell junction	Membrane, Leucine-rich repeat, Secreted, Disulfide bond, Extracellular matrix, Transmembrane, Endoplasmic reticulum, Glycoprotein, Microsome, Developmental protein, Signal, Reference proteome, Cell membrane, Transmembrane helix, Synaptosome, Direct protein sequencing, Synapse, Cell junction, Cell adhesion, Repeat		TRUE	Adgrl1	G-protein coupled receptor 2	Synapse, Cell projection, Axon, Synaptosome, Presynaptic cell membrane, Growth cone, Cell membrane	Membrane, Disulfide bond, Transmembrane, Receptor, Alternative splicing, Methylation, Glycoprotein, Transducer, Lectin, Cell projection, Signal, Reference proteome, Cell membrane, Transmembrane helix, Synaptosome, Phosphoprotein, Synapse, G-protein coupled receptor, Autocatalytic cleavage	Receptors	Adhesion;GPCR			TRUE	CellChatDB v2
CD8- T Cells.NRXN1_ADGRL1	CD8- T Cells	NRXN1_ADGRL1	0.0224717	0.022043	0.0222067	0.0132338	ADGRL	Nrxn1	Adgrl1					PMID: 25728924;PMID: 34022279;PMID: 27091502;PMID: 35907405	Cell-Cell Contact	Nrxn1 - Adgrl1	TRUE	Nrxn1	Neurexin	Presynaptic cell membrane	Membrane, Intellectual disability, Disulfide bond, Transmembrane, Alternative promoter usage, Alternative splicing, EGF-like domain, Glycoprotein, Cell projection, Signal, Reference proteome, Schizophrenia, Metal-binding, Transmembrane helix, Cell membrane, Calcium, Synapse, 3D-structure, Cell adhesion, Repeat, Membrane, Transmembrane, Alternative promoter usage, Alternative splicing, Glycoprotei…		TRUE	Adgrl1	G-protein coupled receptor 2	Synapse, Cell projection, Axon, Synaptosome, Presynaptic cell membrane, Growth cone, Cell membrane	Membrane, Disulfide bond, Transmembrane, Receptor, Alternative splicing, Methylation, Glycoprotein, Transducer, Lectin, Cell projection, Signal, Reference proteome, Cell membrane, Transmembrane helix, Synaptosome, Phosphoprotein, Synapse, G-protein coupled receptor, Autocatalytic cleavage	Receptors	Adhesion;GPCR			TRUE	CellChatDB v2
CD8- T Cells.NRXN2_ADGRL1	CD8- T Cells	NRXN2_ADGRL1	0.00777458	0.00722318	0.00803552	0.00636437	ADGRL	Nrxn2	Adgrl1					PMID: 25728924;PMID: 34022279;PMID: 27091502;PMID: 35907405	Cell-Cell Contact	Nrxn2 - Adgrl1	TRUE	Nrxn2	Neurexin	Membrane	Membrane, Signal, Reference proteome, Metal-binding, Transmembrane helix, Disulfide bond, Transmembrane, Alternative promoter usage, Calcium, Glycoprotein, Alternative splicing, EGF-like domain, Cell adhesion, Repeat, Membrane, Signal, Reference proteome, Transmembrane helix, Transmembrane, Alternative promoter usage, Alternative splicing, 3D-structure, Cell adhesion, Glycoprotein		TRUE	Adgrl1	G-protein coupled receptor 2	Synapse, Cell projection, Axon, Synaptosome, Presynaptic cell membrane, Growth cone, Cell membrane	Membrane, Disulfide bond, Transmembrane, Receptor, Alternative splicing, Methylation, Glycoprotein, Transducer, Lectin, Cell projection, Signal, Reference proteome, Cell membrane, Transmembrane helix, Synaptosome, Phosphoprotein, Synapse, G-protein coupled receptor, Autocatalytic cleavage	Receptors	Adhesion;GPCR			TRUE	CellChatDB v2
CD8- T Cells.NRXN3_ADGRL1	CD8- T Cells	NRXN3_ADGRL1	0.00843418	0.00727932	0.0157238	0.00719952	ADGRL	Nrxn3	Adgrl1					PMID: 25728924;PMID: 34022279;PMID: 27091502;PMID: 35907405	Cell-Cell Contact	Nrxn3 - Adgrl1	TRUE	Nrxn3	Neurexin	Membrane	Membrane, Signal, Reference proteome, Metal-binding, Transmembrane helix, Disulfide bond, Transmembrane, Alternative promoter usage, Calcium, Glycoprotein, Alternative splicing, EGF-like domain, Cell adhesion, Repeat, Membrane, Signal, Reference proteome, Transmembrane helix, Transmembrane, Alternative promoter usage, Angiogenesis, Alternative splicing, Cell adhesion, Glycoprotein		TRUE	Adgrl1	G-protein coupled receptor 2	Synapse, Cell projection, Axon, Synaptosome, Presynaptic cell membrane, Growth cone, Cell membrane	Membrane, Disulfide bond, Transmembrane, Receptor, Alternative splicing, Methylation, Glycoprotein, Transducer, Lectin, Cell projection, Signal, Reference proteome, Cell membrane, Transmembrane helix, Synaptosome, Phosphoprotein, Synapse, G-protein coupled receptor, Autocatalytic cleavage	Receptors	Adhesion;GPCR			TRUE	CellChatDB v2
CD8- T Cells.TENM1_ADGRL1	CD8- T Cells	TENM1_ADGRL1	0	0	0.000904061	0	ADGRL	Tenm1	Adgrl1					PMID: 25728924;PMID: 34022279;PMID: 27091502;PMID: 35907405	Cell-Cell Contact	Tenm1 - Adgrl1	FALSE	Tenm1	Tenascin	Nucleus matrix, Nucleus speckle, Cytoplasm, Nucleus, Cell membrane, Cytoskeleton	Stress response, Membrane, Disulfide bond, Transmembrane, Repressor, Neuropeptide, Cytoplasm, Alternative splicing, Repeat, EGF-like domain, Glycoprotein, Reference proteome, Cell membrane, Transmembrane helix, Nucleus, Phosphoprotein, Cytoskeleton, Cleavage on pair of basic residues, Transcription, Transcription regulation		TRUE	Adgrl1	G-protein coupled receptor 2	Synapse, Cell projection, Axon, Synaptosome, Presynaptic cell membrane, Growth cone, Cell membrane	Membrane, Disulfide bond, Transmembrane, Receptor, Alternative splicing, Methylation, Glycoprotein, Transducer, Lectin, Cell projection, Signal, Reference proteome, Cell membrane, Transmembrane helix, Synaptosome, Phosphoprotein, Synapse, G-protein coupled receptor, Autocatalytic cleavage	Receptors	Adhesion;GPCR			TRUE	CellChatDB v2
CD8- T Cells.TENM2_ADGRL1	CD8- T Cells	TENM2_ADGRL1	0.00779203	0.00299154	0.0181475	0.00145295	ADGRL	Tenm2	Adgrl1					PMID: 25728924;PMID: 34022279;PMID: 27091502;PMID: 35907405	Cell-Cell Contact	Tenm2 - Adgrl1	FALSE	Tenm2	Tenascin	Golgi apparatus, Endoplasmic reticulum, Postsynaptic cell membrane, Cell projection, Synaptosome, Growth cone, Cell membrane, Filopodium, Synapse, Dendritic spine	Membrane, Disulfide bond, Transmembrane, Repressor, Signal-anchor, Alternative splicing, Repeat, EGF-like domain, Endoplasmic reticulum, Glycoprotein, Cell projection, Reference proteome, Cell membrane, Transmembrane helix, Synaptosome, Nucleus, Phosphoprotein, Golgi apparatus, Postsynaptic cell membrane, Cleavage on pair of basic residues, Synapse, 3D-structure, Transcription, Cell adhesion, Tra…		TRUE	Adgrl1	G-protein coupled receptor 2	Synapse, Cell projection, Axon, Synaptosome, Presynaptic cell membrane, Growth cone, Cell membrane	Membrane, Disulfide bond, Transmembrane, Receptor, Alternative splicing, Methylation, Glycoprotein, Transducer, Lectin, Cell projection, Signal, Reference proteome, Cell membrane, Transmembrane helix, Synaptosome, Phosphoprotein, Synapse, G-protein coupled receptor, Autocatalytic cleavage	Receptors	Adhesion;GPCR			TRUE	CellChatDB v2
CD8- T Cells.TENM3_ADGRL1	CD8- T Cells	TENM3_ADGRL1	0.00807244	0.002271	0.0182093	0.00305359	ADGRL	Tenm3	Adgrl1					PMID: 25728924;PMID: 34022279;PMID: 27091502;PMID: 35907405	Cell-Cell Contact	Tenm3 - Adgrl1	FALSE	Tenm3	Tenascin	Cell membrane, Cell projection, Axon	Disease variant, Cell projection, Membrane, Microphthalmia, Reference proteome, Cell membrane, Transmembrane helix, Disulfide bond, Differentiation, Transmembrane, Glycoprotein, EGF-like domain, Cell adhesion, Repeat		TRUE	Adgrl1	G-protein coupled receptor 2	Synapse, Cell projection, Axon, Synaptosome, Presynaptic cell membrane, Growth cone, Cell membrane	Membrane, Disulfide bond, Transmembrane, Receptor, Alternative splicing, Methylation, Glycoprotein, Transducer, Lectin, Cell projection, Signal, Reference proteome, Cell membrane, Transmembrane helix, Synaptosome, Phosphoprotein, Synapse, G-protein coupled receptor, Autocatalytic cleavage	Receptors	Adhesion;GPCR			TRUE	CellChatDB v2
CD8- T Cells.TENM4_ADGRL1	CD8- T Cells	TENM4_ADGRL1	0	0.00247261	0	0	ADGRL	Tenm4	Adgrl1					PMID: 25728924;PMID: 34022279;PMID: 27091502;PMID: 35907405	Cell-Cell Contact	Tenm4 - Adgrl1	FALSE	Tenm4	Tenascin	Cytoplasm, Nucleus, Cell membrane, Cell projection	Membrane, Disulfide bond, Differentiation, Transmembrane, Cytoplasm, EGF-like domain, Glycoprotein, Disease variant, Cell projection, Developmental protein, Reference proteome, Cell membrane, Nucleus, Transmembrane helix, Phosphoprotein, 3D-structure, Repeat		TRUE	Adgrl1	G-protein coupled receptor 2	Synapse, Cell projection, Axon, Synaptosome, Presynaptic cell membrane, Growth cone, Cell membrane	Membrane, Disulfide bond, Transmembrane, Receptor, Alternative splicing, Methylation, Glycoprotein, Transducer, Lectin, Cell projection, Signal, Reference proteome, Cell membrane, Transmembrane helix, Synaptosome, Phosphoprotein, Synapse, G-protein coupled receptor, Autocatalytic cleavage	Receptors	Adhesion;GPCR			TRUE	CellChatDB v2
CD8- T Cells.APP_SORL1	CD8- T Cells	APP_SORL1	0.0601498	0.0523145	0.0535322	0.0516595	APP	App	Sorl1					PMID: 24523320	Cell-Cell Contact	App - Sorl1	FALSE	App	APP	Perikaryon, Cell projection, Membrane, Cytoplasmic vesicle, Growth cone, Clathrin-coated pit, Cell membrane, Early endosome	Secreted, Copper, Alzheimer disease, Cytoplasm, Notch signaling pathway, Cytoplasmic vesicle, Endoplasmic reticulum, Glycoprotein, Disease variant, Cell projection, Metal-binding, Transmembrane helix, Cell membrane, Direct protein sequencing, Golgi apparatus, Zinc, Isopeptide bond, Amyloid, Heparin-binding, Ubl conjugation, Protease inhibitor, Membrane, Disulfide bond, Transmembrane, Iron, Endoso…		TRUE	Sorl1	VPS10-related sortilin	Golgi apparatus, Secreted, trans-Golgi network membrane, Early endosome membrane, Multivesicular body membrane, Cytoplasmic vesicle, Secretory vesicle membrane, Golgi apparatus membrane, Endosome membrane, Endosome, Recycling endosome membrane, Cell membrane, Endoplasmic reticulum membrane	Membrane, Secreted, Disulfide bond, Transmembrane, Receptor, Alzheimer disease, EGF-like domain, Cytoplasmic vesicle, Endoplasmic reticulum, Glycoprotein, Amyloidosis, Disease variant, Endocytosis, Signal, Reference proteome, Neurodegeneration, Cell membrane, Transmembrane helix, Phosphoprotein, Transport, Direct protein sequencing, Golgi apparatus, Cleavage on pair of basic residues, 3D-structur…	Receptors	LDLR;Other_receptors		secreted	TRUE	CellChatDB v2
CD8- T Cells.CNTN1_NOTCH1	CD8- T Cells	CNTN1_NOTCH1	0.0148549	0.0135884	0.0170924	0.0112433	CNTN	Cntn1	Notch1					PMID:14567914	Cell-Cell Contact	Cntn1 - Notch1	FALSE	Cntn1	Immunoglobulin superfamily, Contactin	GPI-anchor, Cell membrane	Membrane, Signal, Reference proteome, Immunoglobulin domain, Lipoprotein, GPI-anchor, Disulfide bond, Cell membrane, Direct protein sequencing, Alternative splicing, Notch signaling pathway, Repeat, 3D-structure, Cell adhesion, Glycoprotein		TRUE	Notch1	NOTCH	Cell membrane, Nucleus	Membrane, Activator, Disulfide bond, Differentiation, Transmembrane, Receptor, Notch signaling pathway, Repeat, EGF-like domain, Transcription regulation, Glycoprotein, ANK repeat, Disease variant, Developmental protein, Signal, Reference proteome, Metal-binding, Transmembrane helix, Cell membrane, Nucleus, Phosphoprotein, Direct protein sequencing, Calcium, Angiogenesis, Isopeptide bond, 3D-stru…	Receptors	Notch;Other_receptors			TRUE	CellChatDB v2
CD8- T Cells.CNTN1_NOTCH2	CD8- T Cells	CNTN1_NOTCH2	0.0137396	0.0125669	0.0158118	0.0103963	CNTN	Cntn1	Notch2					PMID:14567914;PMID: 33957164	Cell-Cell Contact	Cntn1 - Notch2	FALSE	Cntn1	Immunoglobulin superfamily, Contactin	GPI-anchor, Cell membrane	Membrane, Signal, Reference proteome, Immunoglobulin domain, Lipoprotein, GPI-anchor, Disulfide bond, Cell membrane, Direct protein sequencing, Alternative splicing, Notch signaling pathway, Repeat, 3D-structure, Cell adhesion, Glycoprotein		TRUE	Notch2	NOTCH	Cytoplasm, Cell membrane, Nucleus	Membrane, Activator, Disulfide bond, Differentiation, Transmembrane, Receptor, Cytoplasm, Notch signaling pathway, Repeat, EGF-like domain, Transcription regulation, Glycoprotein, ANK repeat, Disease variant, Developmental protein, Signal, Reference proteome, Cell membrane, Transmembrane helix, Nucleus, Phosphoprotein, 3D-structure, Transcription, Ubl conjugation	Receptors	Notch;Other_receptors			TRUE	CellChatDB v2
