# Supplementary material for: Immune cell profiling reveals diverse niches of immune residents of the enteric nervous system and potential neuroimmune interactions
Source: Proc Natl Acad Sci U S A. 2025 Jun 23;122(26):e2413692122. doi: 10.1073/pnas.2413692122 (PMC12232633; doi:10.1073/pnas.2413692122)
Supplement: Supplementary file 3 — Dataset S02 (XLSX) [file pnas.2413692122.sd02.xlsx]

## Sheet: signalling_net_counts
Cell	B Cells	DCs	EMN	ILCs	IMN	IN1	IN2	ISN	Macrophages	Neutrophils	NK Cells	Plasma Cells	CD8+ T Cells	CD8- T Cells
B Cells	4	4	0	0	0	0	0	0	5	2	2	3	8	4
DCs	4	5	3	1	4	5	2	7	11	7	3	4	11	6
EMN	4	7	93	4	65	60	63	84	12	5	3	5	8	9
ILCs	2	5	0	0	0	0	0	2	5	3	5	2	13	7
IMN	3	9	70	4	56	62	54	73	17	6	4	4	10	10
IN1	3	13	81	8	70	81	70	89	22	8	5	3	14	12
IN2	6	13	96	8	76	83	79	90	19	8	8	6	11	11
ISN	4	7	106	5	91	89	78	109	16	6	5	4	13	12
Macrophages	6	15	4	4	5	7	3	10	25	11	12	6	14	11
Neutrophils	4	7	5	2	4	9	8	12	12	8	7	5	8	6
NK Cells	3	5	0	0	1	2	0	4	7	4	5	3	11	6
Plasma Cells	4	4	0	1	1	4	1	5	9	3	3	4	9	5
CD8+ T Cells	3	7	2	0	4	6	2	7	8	3	5	4	15	8
CD8- T Cells	4	5	4	1	5	8	4	8	10	5	7	4	15	9

## Sheet: signalling_net_weights
Cell	B Cells	DCs	EMN	ILCs	IMN	IN1	IN2	ISN	Macrophages	Neutrophils	NK Cells	Plasma Cells	CD8+ T Cells	CD8- T Cells
B Cells	0.0874325	0.0267258	0	0	0	0	0	0	0.090847	0.0206745	0.0266417	0.115705	0.573011	0.400799
DCs	0.120735	0.0709733	0.0123621	0.00190261	0.0144754	0.00776019	0.00437971	0.0070511	0.140911	0.0764113	0.0480173	0.139445	0.526355	0.372146
EMN	0.315413	0.30747	0.737916	0.0609689	0.579541	0.500032	0.662187	0.574885	0.422548	0.19164	0.0234426	0.332793	0.187551	0.213373
ILCs	0.0464775	0.037461	0	0	0	0	0	0.00154049	0.0523636	0.0316691	0.0656099	0.0582642	0.858102	0.590348
IMN	0.287332	0.286949	0.693134	0.00692866	0.52939	0.627865	0.685723	0.674376	0.394782	0.174934	0.0265221	0.294453	0.157948	0.154327
IN1	0.305384	0.308729	0.554409	0.0178498	0.377774	0.480933	0.614446	0.464708	0.42095	0.202697	0.0259909	0.259813	0.235055	0.206395
IN2	0.314182	0.302495	0.628139	0.015058	0.495889	0.595002	0.661703	0.540524	0.408331	0.192652	0.0337854	0.262683	0.283439	0.241145
ISN	0.280632	0.276095	0.656	0.0129251	0.460227	0.44962	0.657882	0.56591	0.372979	0.167343	0.0365577	0.238946	0.26398	0.228246
Macrophages	0.221885	0.189082	0.015743	0.0227487	0.0249522	0.0241138	0.00463691	0.0435528	0.476996	0.257268	0.164402	0.210173	0.777881	0.565418
Neutrophils	0.085634	0.103363	0.0523798	0.0412771	0.0320668	0.0547046	0.052807	0.0629541	0.173608	0.22228	0.0971336	0.113843	0.440331	0.312957
NK Cells	0.079723	0.0603929	0	0	0.00475453	0.0124762	0	0.0157208	0.165342	0.246954	0.0631165	0.117154	1.1058	0.720391
Plasma Cells	0.0997018	0.0508887	0	0.00164058	0.0004523	0.00235854	0.000317373	0.00256988	0.136153	0.0616928	0.0454428	0.115258	0.421575	0.293215
CD8+ T Cells	0.102266	0.101323	0.00381505	0	0.0309801	0.0342959	0.00121023	0.040364	0.219982	0.258561	0.061456	0.133053	1.09813	0.694088
CD8- T Cells	0.103025	0.0804281	0.00357919	0.00297738	0.0197488	0.036572	0.0060042	0.0347782	0.208163	0.276327	0.0693241	0.125636	1.03306	0.653462

## Sheet: signalling_LR_net_I_to_N
vec	Cell	LR	B Cells	Plasma Cells	DCs	ILCs	Macrophages	Neutrophils	NK Cells	CD8+ T Cells	CD8- T Cells	pathway_name	ligand	receptor	agonist	antagonist	co_A_receptor	co_I_receptor	evidence	annotation	interaction_name_2	is_neurotransmitter	ligand.symbol	ligand.family	ligand.location	ligand.keyword	ligand.secreted_type	ligand.transmembrane	receptor.symbol	receptor.family	receptor.location	receptor.keyword	receptor.surfaceome_main	receptor.surfaceome_sub	receptor.adhesome	receptor.secreted_type	receptor.transmembrane	version
EMN.IFNG_IFNGR1_IFNGR2	EMN	IFNG_IFNGR1_IFNGR2	0	0	0	0	0	0	0	0.000305353	0	IFN-II	Ifng	IFNGR1_IFNGR2					KEGG: mmu04060	Secreted Signaling	Ifng - (Ifngr1+Ifngr2)	FALSE	Ifng	Type II (or gamma) interferon	Secreted	Signal, Growth regulation, Reference proteome, Pyrrolidone carboxylic acid, Pharmaceutical, Secreted, Antiviral defense, Direct protein sequencing, Cleavage on pair of basic residues, 3D-structure, Cytokine, Glycoprotein	cytokine	FALSE	Ifngr1, Ifngr2	Type II cytokine receptor	Cell membrane, Cytoplasm, Cytoplasmic vesicle membrane, Golgi apparatus membrane, Endoplasmic reticulum membrane	Membrane, Disulfide bond, Transmembrane, Receptor, Alternative splicing, Glycoprotein, Disease variant, Signal, Reference proteome, Immunoglobulin domain, Cell membrane, Transmembrane helix, Phosphoprotein, Direct protein sequencing, 3D-structure, Ubl conjugation, Cytoplasm, Cytoplasmic vesicle, Endoplasmic reticulum, Golgi apparatus, Repeat	Receptors	CytokineR;IG;Type2			TRUE	CellChatDB v1
EMN.TNF_TNFRSF1A	EMN	TNF_TNFRSF1A	0	0	0	0	0	0.00618938	0	0	0	TNF	Tnf	Tnfrsf1a					KEGG: mmu04060	Secreted Signaling	Tnf - Tnfrsf1a	FALSE	Tnf	Tumor necrosis factor	Membrane form]: Membrane, Secreted, Cell membrane, Soluble form]: Secreted, [Tumor necrosis factor	Membrane, Reference proteome, Lipoprotein, Cell membrane, Transmembrane helix, Disulfide bond, Phosphoprotein, Secreted, Transmembrane, Signal-anchor, Direct protein sequencing, Myristate, 3D-structure, Cytokine, Glycoprotein	cytokine	TRUE	Tnfrsf1a		Cell membrane, Secreted, Golgi apparatus membrane	Membrane, Host-virus interaction, Secreted, Disulfide bond, Transmembrane, Receptor, Alternative splicing, Glycoprotein, Amyloidosis, Disease variant, Signal, Reference proteome, Cell membrane, Transmembrane helix, Direct protein sequencing, Apoptosis, Golgi apparatus, Cleavage on pair of basic residues, 3D-structure, Repeat	Receptors	Other_receptors;TNFNGF		secreted	TRUE	CellChatDB v1
EMN.PSAP_GPR37L1	EMN	PSAP_GPR37L1	0.00189411	0.0012398	0.0109256	0.00161597	0.0124736	0	0.00425505	0.00155259	0.00144786	PSAP	Psap	Gpr37l1					PMID: 23690594	Secreted Signaling	Psap - Gpr37l1	FALSE	Psap		Secreted, Lysosome	Secreted, Disulfide bond, Gaucher disease, Parkinsonism, Leukodystrophy, Metachromatic leukodystrophy, Alternative splicing, Sphingolipid metabolism, Glycoprotein, Gangliosidosis, Disease variant, Parkinson disease, Lysosome, Signal, Reference proteome, Neurodegeneration, Lipid metabolism, Direct protein sequencing, 3D-structure, Repeat	secreted	FALSE	Gpr37l1	G-protein coupled receptor 1	Cilium membrane, Cell projection, Cell membrane	Transducer, Cell projection, Ubl conjugation, Membrane, Signal, Reference proteome, Cell membrane, Transmembrane helix, Disulfide bond, Phosphoprotein, Transmembrane, Receptor, G-protein coupled receptor, Glycoprotein	Receptors	GPCR;Rhodopsin			TRUE	CellChatDB v1
EMN.LGALS9_P4HB	EMN	LGALS9_P4HB	0	0	0	0	0.0018702	0	0	0	0	GALECTIN	Lgals9	P4hb					PMID:21670307;uniprot	Secreted Signaling	Lgals9 - P4hb	FALSE	Lgals9		Cytoplasm, Secreted, Nucleus	Lectin, Alternative splicing, Reference proteome, Repeat, Lectin, Immunity, Reference proteome, Nucleus, Secreted, Chemotaxis, Cytoplasm, Alternative splicing, 3D-structure, Repeat, Lectin, Reference proteome, Repeat	immune-related	FALSE	P4hb	Protein disulfide isomerase	Melanosome, Endoplasmic reticulum, Endoplasmic reticulum lumen, Cell membrane	Membrane, Disulfide bond, Osteogenesis imperfecta, Isomerase, Endoplasmic reticulum, Chaperone, Disease variant, Signal, Reference proteome, Cell membrane, Phosphoprotein, Direct protein sequencing, Craniosynostosis, Redox-active center, 3D-structure, Acetylation, Repeat					FALSE	CellChatDB v2
EMN.PGE2-PTGES3_PTGER4	EMN	PGE2-PTGES3_PTGER4	0	0.000604367	0.0011483	0.000840591	0	0.00103733	0.000614357	0.00073103	0.000652744	Prostaglandin	PGE2-PTGES3	Ptger4					PMID: 34949672;PMID: 21508345	Non-protein Signaling	PGE2-Ptges3 - Ptger4	FALSE	Ptges3	P23/wos2	Cytoplasm	Prostaglandin metabolism, Cytoplasm, Alternative splicing, Isomerase, Fatty acid metabolism, Chaperone, Reference proteome, Phosphoprotein, Lipid metabolism, Fatty acid biosynthesis, Direct protein sequencing, Lipid biosynthesis, Isopeptide bond, 3D-structure, Prostaglandin biosynthesis, Acetylation, Ubl conjugation		FALSE	Ptger4	G-protein coupled receptor 1	Cell membrane	Transducer, Membrane, Reference proteome, Cell membrane, Transmembrane helix, Disulfide bond, Phosphoprotein, Transmembrane, Receptor, G-protein coupled receptor, 3D-structure, Glycoprotein	Receptors	GPCR;Rhodopsin			TRUE	CellChatDB v2
EMN.Cholesterol-Cholesterol-LIPA_RORA	EMN	Cholesterol-Cholesterol-LIPA_RORA	0	0	0	0	0.000618665	0	0	0	0	Cholesterol	Cholesterol-LIPA	Rora					HMRbase;PMID:12467577;PDB:1N83	Non-protein Signaling	Cholesterol-LIPA - Rora	FALSE	Lipa	AB hydrolase superfamily, Lipase	Lysosome	Lysosome, Disease variant, Signal, Hydrolase, Reference proteome, Lipid metabolism, Lipid degradation, Direct protein sequencing, Alternative splicing, 3D-structure, Glycoprotein		FALSE	Rora	Nuclear hormone receptor	Nucleus	Intellectual disability, DNA-binding, Activator, Zinc-finger, Alternative promoter usage, Receptor, Alternative splicing, Transcription regulation, Methylation, Disease variant, Developmental protein, Biological rhythms, Reference proteome, Metal-binding, Epilepsy, Nucleus, Phosphoprotein, Zinc, Isopeptide bond, 3D-structure, Transcription, Ubl conjugation					FALSE	CellChatDB v2
EMN.Cholesterol-Cholesterol-LIPA_RORC	EMN	Cholesterol-Cholesterol-LIPA_RORC	0	0	0	0	0.000780546	0	0	0	0	Cholesterol	Cholesterol-LIPA	Rorc					uniprot	Non-protein Signaling	Cholesterol-LIPA - Rorc	FALSE	Lipa	AB hydrolase superfamily, Lipase	Lysosome	Lysosome, Disease variant, Signal, Hydrolase, Reference proteome, Lipid metabolism, Lipid degradation, Direct protein sequencing, Alternative splicing, 3D-structure, Glycoprotein		FALSE	Rorc	Nuclear hormone receptor	Nucleus	Disease variant, Developmental protein, Reference proteome, Biological rhythms, DNA-binding, Nucleus, Activator, Metal-binding, Zinc-finger, Alternative promoter usage, Receptor, Zinc, 3D-structure, Transcription, Transcription regulation					FALSE	CellChatDB v2
EMN.PPIA_BSG	EMN	PPIA_BSG	0.157315	0.165392	0.15034	0.160272	0.141467	0.118702	0.165252	0.158261	0.164433	CypA	Ppia	Bsg					PMID: 36012604	Non-protein Signaling	Ppia - Bsg	FALSE	Ppia	Cyclophilin-type PPIase	Cytoplasm, Secreted, Nucleus	Host-virus interaction, Secreted, Rotamase, Cytoplasm, Alternative splicing, Isomerase, Glycoprotein, Reference proteome, Nucleus, Phosphoprotein, Apoptosis, Direct protein sequencing, Isopeptide bond, 3D-structure, Acetylation, Ubl conjugation	secreted	FALSE	Bsg		Melanosome	Membrane, Host-virus interaction, Disulfide bond, Transmembrane, Alternative promoter usage, Host cell receptor for virus entry, Receptor, Alternative splicing, Endoplasmic reticulum, Blood group antigen, Glycoprotein, Lectin, Cell projection, Signal, Reference proteome, Immunoglobulin domain, Cell membrane, Transmembrane helix, Phosphoprotein, Direct protein sequencing, Mannose-binding, Angiogen…	Unclassified	Unclassified			TRUE	CellChatDB v2
EMN.SerotoninDopamin-5-HT-DOPA-DDC_HTR2B	EMN	SerotoninDopamin-5-HT-DOPA-DDC_HTR2B	0	0	0	0	0	0	0	0	0.00113371	SerotoninDopamin	5-HT-DOPA-DDC	Htr2b					uniprot;reactome	Non-protein Signaling	5-HT-DOPA-DDC - Htr2b	TRUE	Ddc	Group II decarboxylase		Disease variant, Catecholamine biosynthesis, Reference proteome, Pyridoxal phosphate, Alternative splicing, Decarboxylase, 3D-structure, Lyase, Acetylation, Repeat		FALSE	Htr2b	G-protein coupled receptor 1	Synapse, Cell membrane, Synaptosome	Behavior, Membrane, Disulfide bond, Transmembrane, Receptor, Glycoprotein, Transducer, Reference proteome, Lipoprotein, Cell membrane, Transmembrane helix, Synaptosome, Synapse, G-protein coupled receptor, 3D-structure, Palmitate	Receptors	GPCR;Rhodopsin			TRUE	CellChatDB v2
EMN.SerotoninDopamin-5-HT-DOPA-DDC_HTR3A	EMN	SerotoninDopamin-5-HT-DOPA-DDC_HTR3A	0	0	0	0	0	0	0	0	0.000859627	SerotoninDopamin	5-HT-DOPA-DDC	Htr3a					HMRbase;uniprot	Non-protein Signaling	5-HT-DOPA-DDC - Htr3a	TRUE	Ddc	Group II decarboxylase		Disease variant, Catecholamine biosynthesis, Reference proteome, Pyridoxal phosphate, Alternative splicing, Decarboxylase, 3D-structure, Lyase, Acetylation, Repeat		FALSE	Htr3a	Ligand-gated ion channel (TC 1.A.9)	Postsynaptic cell membrane, Cell membrane	Membrane, Disulfide bond, Transmembrane, Ion channel, Receptor, Alternative splicing, Ion transport, Glycoprotein, Signal, Reference proteome, Cell membrane, Transmembrane helix, Transport, Postsynaptic cell membrane, Ligand-gated ion channel, Synapse	Transporters	Channels;Ligand_gated_ion_channels;cys-loop			TRUE	CellChatDB v2
EMN.SerotoninDopamin-5-HT-DOPA-DDC_HTR3B	EMN	SerotoninDopamin-5-HT-DOPA-DDC_HTR3B	0	0	0	0	0	0	0	0	0.000575779	SerotoninDopamin	5-HT-DOPA-DDC	Htr3b					uniprot	Non-protein Signaling	5-HT-DOPA-DDC - Htr3b	TRUE	Ddc	Group II decarboxylase		Disease variant, Catecholamine biosynthesis, Reference proteome, Pyridoxal phosphate, Alternative splicing, Decarboxylase, 3D-structure, Lyase, Acetylation, Repeat		FALSE	Htr3b	Ligand-gated ion channel (TC 1.A.9)	Cell membrane	Membrane, Signal, Reference proteome, Cell membrane, Transmembrane helix, Disulfide bond, Transmembrane, Ion channel, Transport, Receptor, Ligand-gated ion channel, Alternative splicing, Glycoprotein, Ion transport	Transporters	Channels;Ligand_gated_ion_channels;cys-loop			TRUE	CellChatDB v2
EMN.CD6_ALCAM	EMN	CD6_ALCAM	0	0	0	0	0	0	0	0.0035097	0	CD6	Cd6	Alcam					PMID: 23602662	Cell-Cell Contact	Cd6 - Alcam	FALSE	Cd6		Cell membrane	Immunity, Membrane, Secreted, Disulfide bond, Transmembrane, Alternative splicing, Adaptive immunity, Glycoprotein, Signal, Reference proteome, Cell membrane, Transmembrane helix, Phosphoprotein, Innate immunity, 3D-structure, Cell adhesion, Repeat	secreted	TRUE	Alcam		Cell membrane, Dendrite, Cell projection, Axon	Immunity, Membrane, Disulfide bond, Secreted, Transmembrane, Alternative splicing, Adaptive immunity, Glycoprotein, Cell projection, Signal, Reference proteome, Immunoglobulin domain, Cell membrane, Transmembrane helix, Direct protein sequencing, 3D-structure, Cell adhesion, Repeat	Unclassified	Unclassified		secreted	TRUE	CellChatDB v1
EMN.SEMA4A_NRP1_PLXNA2	EMN	SEMA4A_NRP1_PLXNA2	0	0	0	0	0	0.00131811	0	0	0	SEMA4	Sema4a	NRP1_PLXNA2					PMID: 27533782	Cell-Cell Contact	Sema4a - (Nrp1+Plxna2)	FALSE	Sema4a	Semaphorin	Cell membrane	Immunity, Membrane, Disulfide bond, Differentiation, Transmembrane, Neurogenesis, Alternative splicing, Adaptive immunity, Glycoprotein, Disease variant, Developmental protein, Signal, Reference proteome, Immunoglobulin domain, Cell membrane, Transmembrane helix, Cone-rod dystrophy, Angiogenesis, Retinitis pigmentosa		TRUE	Nrp1, Plxna2	Neuropilin, Plexin	Cell membrane, Cytoplasm, Secreted, Mitochondrion membrane	Membrane, Host-virus interaction, Mitochondrion, Secreted, Disulfide bond, Transmembrane, Differentiation, Receptor, Neurogenesis, Cytoplasm, Alternative splicing, Glycoprotein, Developmental protein, Signal, Reference proteome, Metal-binding, Transmembrane helix, Cell membrane, Phosphoprotein, Heparan sulfate, Direct protein sequencing, Calcium, Angiogenesis, 3D-structure, Heparin-binding, Prote…	Receptors	Neuropilin;Other_receptors, Other_receptors;Plexin	Adhesion receptor	growth factor	TRUE	CellChatDB v1
EMN.SEMA4A_PLXNB1	EMN	SEMA4A_PLXNB1	0	0	0	0	0	0.00155018	0	0	0	SEMA4	Sema4a	Plxnb1					PMID: 27533782	Cell-Cell Contact	Sema4a - Plxnb1	FALSE	Sema4a	Semaphorin	Cell membrane	Immunity, Membrane, Disulfide bond, Differentiation, Transmembrane, Neurogenesis, Alternative splicing, Adaptive immunity, Glycoprotein, Disease variant, Developmental protein, Signal, Reference proteome, Immunoglobulin domain, Cell membrane, Transmembrane helix, Cone-rod dystrophy, Angiogenesis, Retinitis pigmentosa		TRUE	Plxnb1	Plexin	Cell membrane, Secreted	Coiled coil, Membrane, Signal, Reference proteome, Cell membrane, Transmembrane helix, Phosphoprotein, Disulfide bond, Secreted, Transmembrane, Receptor, Alternative splicing, Repeat, 3D-structure, Glycoprotein	Receptors	Other_receptors;Plexin		secreted	TRUE	CellChatDB v1
EMN.SEMA4D_PLXNB1	EMN	SEMA4D_PLXNB1	0	0.000434347	0	0	0	0	0	0	0.00101007	SEMA4	Sema4d	Plxnb1					PMID: 27533782	Cell-Cell Contact	Sema4d - Plxnb1	FALSE	Sema4d	Semaphorin	Cell membrane	Membrane, Disulfide bond, Differentiation, Transmembrane, Receptor, Neurogenesis, Alternative splicing, Glycoprotein, Signal, Developmental protein, Reference proteome, Immunoglobulin domain, Cell membrane, Transmembrane helix, Phosphoprotein, 3D-structure		TRUE	Plxnb1	Plexin	Cell membrane, Secreted	Coiled coil, Membrane, Signal, Reference proteome, Cell membrane, Transmembrane helix, Phosphoprotein, Disulfide bond, Secreted, Transmembrane, Receptor, Alternative splicing, Repeat, 3D-structure, Glycoprotein	Receptors	Other_receptors;Plexin		secreted	TRUE	CellChatDB v1
EMN.TAX1BP3_ADGRB1	EMN	TAX1BP3_ADGRB1	0	0	0.00066359	0	0	0	0	0	0	ADGRB	Tax1bp3	Adgrb1					PMID: 31462748	Cell-Cell Contact	Tax1bp3 - Adgrb1	FALSE	Tax1bp3		Cytoplasm, Nucleus, Cell membrane	Membrane, Reference proteome, Wnt signaling pathway, Cell membrane, Nucleus, Phosphoprotein, Cytoplasm, 3D-structure, Acetylation		TRUE	Adgrb1	G-protein coupled receptor 2	Focal adhesion, Secreted, Cell projection, Cell junction, Postsynaptic density, Phagocytic cup, Cell membrane, Dendritic spine	Immunity, Membrane, Secreted, Disulfide bond, Transmembrane, Receptor, Neurogenesis, Phagocytosis, Repeat, Glycoprotein, Transducer, Cell projection, Signal, Reference proteome, Cell membrane, Innate immunity, Transmembrane helix, Phosphoprotein, Synapse, G-protein coupled receptor, Cell junction, Myogenesis, Ubl conjugation	Receptors	Adhesion;GPCR			TRUE	CellChatDB v2
EMN.TAX1BP3_ADGRB2	EMN	TAX1BP3_ADGRB2	0	0	0.000772896	0	0	0	0	0	0	ADGRB	Tax1bp3	Adgrb2					PMID: 31462748	Cell-Cell Contact	Tax1bp3 - Adgrb2	FALSE	Tax1bp3		Cytoplasm, Nucleus, Cell membrane	Membrane, Reference proteome, Wnt signaling pathway, Cell membrane, Nucleus, Phosphoprotein, Cytoplasm, 3D-structure, Acetylation		TRUE	Adgrb2	G-protein coupled receptor 2	Cell membrane	Membrane, Disulfide bond, Transmembrane, Receptor, Alternative splicing, Glycoprotein, Transducer, Disease variant, Signal, Reference proteome, Cell membrane, Transmembrane helix, Phosphoprotein, Direct protein sequencing, G-protein coupled receptor, Repeat	Receptors	Adhesion;GPCR			TRUE	CellChatDB v2
EMN.APP_SORL1	EMN	APP_SORL1	0	0	0.00249586	0	0.0103185	0	0	0	0	APP	App	Sorl1					PMID: 24523320	Cell-Cell Contact	App - Sorl1	FALSE	App	APP	Perikaryon, Cell projection, Membrane, Cytoplasmic vesicle, Growth cone, Clathrin-coated pit, Cell membrane, Early endosome	Secreted, Copper, Alzheimer disease, Cytoplasm, Notch signaling pathway, Cytoplasmic vesicle, Endoplasmic reticulum, Glycoprotein, Disease variant, Cell projection, Metal-binding, Transmembrane helix, Cell membrane, Direct protein sequencing, Golgi apparatus, Zinc, Isopeptide bond, Amyloid, Heparin-binding, Ubl conjugation, Protease inhibitor, Membrane, Disulfide bond, Transmembrane, Iron, Endoso…		TRUE	Sorl1	VPS10-related sortilin	Golgi apparatus, Secreted, trans-Golgi network membrane, Early endosome membrane, Multivesicular body membrane, Cytoplasmic vesicle, Secretory vesicle membrane, Golgi apparatus membrane, Endosome membrane, Endosome, Recycling endosome membrane, Cell membrane, Endoplasmic reticulum membrane	Membrane, Secreted, Disulfide bond, Transmembrane, Receptor, Alzheimer disease, EGF-like domain, Cytoplasmic vesicle, Endoplasmic reticulum, Glycoprotein, Amyloidosis, Disease variant, Endocytosis, Signal, Reference proteome, Neurodegeneration, Cell membrane, Transmembrane helix, Phosphoprotein, Transport, Direct protein sequencing, Golgi apparatus, Cleavage on pair of basic residues, 3D-structur…	Receptors	LDLR;Other_receptors		secreted	TRUE	CellChatDB v2
EMN.APP_TNFRSF21	EMN	APP_TNFRSF21	0	0	0.000647796	0	0.0026938	0	0	0	0	APP	App	Tnfrsf21					PMID: 33075465	Cell-Cell Contact	App - Tnfrsf21	FALSE	App	APP	Perikaryon, Cell projection, Membrane, Cytoplasmic vesicle, Growth cone, Clathrin-coated pit, Cell membrane, Early endosome	Secreted, Copper, Alzheimer disease, Cytoplasm, Notch signaling pathway, Cytoplasmic vesicle, Endoplasmic reticulum, Glycoprotein, Disease variant, Cell projection, Metal-binding, Transmembrane helix, Cell membrane, Direct protein sequencing, Golgi apparatus, Zinc, Isopeptide bond, Amyloid, Heparin-binding, Ubl conjugation, Protease inhibitor, Membrane, Disulfide bond, Transmembrane, Iron, Endoso…		TRUE	Tnfrsf21		Cell membrane	Immunity, Membrane, Host-virus interaction, Disulfide bond, Transmembrane, Receptor, Adaptive immunity, Glycoprotein, Signal, Reference proteome, Lipoprotein, Cell membrane, Transmembrane helix, Apoptosis, 3D-structure, Palmitate, Repeat	Receptors	Other_receptors;TNFNGF			TRUE	CellChatDB v2
EMN.SIRPB1B_CD47	EMN	SIRPB1B_CD47	0	0	0	0	0	0.0205379	0	0	0	SIRP	Sirpb1b	Cd47					PMID:15294972	Cell-Cell Contact	Sirpb1b - Cd47	FALSE	Sirpb1b		Cell membrane, Membrane	Membrane, Signal, Reference proteome, Immunoglobulin domain, Cell membrane, Transmembrane helix, Disulfide bond, Transmembrane, Alternative splicing, Repeat, 3D-structure, Glycoprotein, Membrane, Signal, Reference proteome, Immunoglobulin domain, Transmembrane helix, Disulfide bond, Transmembrane, Alternative splicing, Repeat, 3D-structure, Glycoprotein, Membrane, Signal, Reference proteome, Immu…		TRUE	Cd47		Cell membrane	Membrane, Signal, Reference proteome, Pyrrolidone carboxylic acid, Immunoglobulin domain, Cell membrane, Transmembrane helix, Phosphoprotein, Disulfide bond, Transmembrane, Direct protein sequencing, Alternative splicing, 3D-structure, Cell adhesion, Glycoprotein	Unclassified	Unclassified	Adhesion receptor		TRUE	CellChatDB v2
EMN.SIRPB1C_CD47	EMN	SIRPB1C_CD47	0	0	0	0	0	0.0227843	0	0	0	SIRP	Sirpb1c	Cd47					PMID:15294972	Cell-Cell Contact	Sirpb1c - Cd47	FALSE	Sirpb1c		Cell membrane, Membrane	Membrane, Signal, Reference proteome, Immunoglobulin domain, Cell membrane, Transmembrane helix, Disulfide bond, Transmembrane, Alternative splicing, Repeat, 3D-structure, Glycoprotein, Membrane, Signal, Reference proteome, Immunoglobulin domain, Transmembrane helix, Disulfide bond, Transmembrane, Alternative splicing, Repeat, 3D-structure, Glycoprotein, Membrane, Signal, Reference proteome, Immu…		TRUE	Cd47		Cell membrane	Membrane, Signal, Reference proteome, Pyrrolidone carboxylic acid, Immunoglobulin domain, Cell membrane, Transmembrane helix, Phosphoprotein, Disulfide bond, Transmembrane, Direct protein sequencing, Alternative splicing, 3D-structure, Cell adhesion, Glycoprotein	Unclassified	Unclassified	Adhesion receptor		TRUE	CellChatDB v2
IMN.IFNG_IFNGR1_IFNGR2	IMN	IFNG_IFNGR1_IFNGR2	0	0	0	0	0	0	0	0.000471583	0	IFN-II	Ifng	IFNGR1_IFNGR2					KEGG: mmu04060	Secreted Signaling	Ifng - (Ifngr1+Ifngr2)	FALSE	Ifng	Type II (or gamma) interferon	Secreted	Signal, Growth regulation, Reference proteome, Pyrrolidone carboxylic acid, Pharmaceutical, Secreted, Antiviral defense, Direct protein sequencing, Cleavage on pair of basic residues, 3D-structure, Cytokine, Glycoprotein	cytokine	FALSE	Ifngr1, Ifngr2	Type II cytokine receptor	Cell membrane, Cytoplasm, Cytoplasmic vesicle membrane, Golgi apparatus membrane, Endoplasmic reticulum membrane	Membrane, Disulfide bond, Transmembrane, Receptor, Alternative splicing, Glycoprotein, Disease variant, Signal, Reference proteome, Immunoglobulin domain, Cell membrane, Transmembrane helix, Phosphoprotein, Direct protein sequencing, 3D-structure, Ubl conjugation, Cytoplasm, Cytoplasmic vesicle, Endoplasmic reticulum, Golgi apparatus, Repeat	Receptors	CytokineR;IG;Type2			TRUE	CellChatDB v1
IMN.GZMA_F2R	IMN	GZMA_F2R	0	0.0004523	0.000112176	0	0	0.00115625	0.00475453	0.0102248	0.0104476	PARs	Gzma	F2r					KEGG: mmu04080	Secreted Signaling	Gzma - F2r	FALSE	Gzma	Peptidase S1	Secreted, Cytoplasmic granule	Signal, Hydrolase, Reference proteome, Protease, Disulfide bond, Cytolysis, Secreted, Alternative promoter usage, Direct protein sequencing, Zymogen, 3D-structure, Serine protease, Glycoprotein			F2r	G-protein coupled receptor 1	Cell membrane	Transducer, Blood coagulation, Membrane, Signal, Reference proteome, Cell membrane, Transmembrane helix, Disulfide bond, Phosphoprotein, Transmembrane, Receptor, G-protein coupled receptor, 3D-structure, Hemostasis, Glycoprotein	Receptors	GPCR;Rhodopsin			TRUE	CellChatDB v1
IMN.GAS6_TYRO3	IMN	GAS6_TYRO3	0	0	0	0	0.00154771	0	0	0	0	GAS	Gas6	Tyro3					PMID: 27801848	Secreted Signaling	Gas6 - Tyro3	FALSE	Gas6		Secreted	Signal, Growth regulation, Reference proteome, Host-virus interaction, Metal-binding, Disulfide bond, Phosphoprotein, Secreted, Gamma-carboxyglutamic acid, Calcium, 3D-structure, Glycoprotein, Alternative splicing, EGF-like domain, Repeat	secreted	FALSE	Tyro3	Protein kinase superfamily, Tyr protein kinase	Cell membrane	Membrane, Host-virus interaction, Disulfide bond, Transmembrane, Kinase, ATP-binding, Host cell receptor for virus entry, Receptor, Tyrosine-protein kinase, Transferase, Glycoprotein, Signal, Reference proteome, Immunoglobulin domain, Cell membrane, Transmembrane helix, Phosphoprotein, 3D-structure, Nucleotide-binding, Cell adhesion, Repeat	Receptors	Axl;Kinase			TRUE	CellChatDB v1
IMN.PSAP_GPR37L1	IMN	PSAP_GPR37L1	0.00228464	0.00149562	0.0131537	0.00194926	0.0150126	0	0.00512985	0.00187284	0.00174654	PSAP	Psap	Gpr37l1					PMID: 23690594	Secreted Signaling	Psap - Gpr37l1	FALSE	Psap		Secreted, Lysosome	Secreted, Disulfide bond, Gaucher disease, Parkinsonism, Leukodystrophy, Metachromatic leukodystrophy, Alternative splicing, Sphingolipid metabolism, Glycoprotein, Gangliosidosis, Disease variant, Parkinson disease, Lysosome, Signal, Reference proteome, Neurodegeneration, Lipid metabolism, Direct protein sequencing, 3D-structure, Repeat	secreted	FALSE	Gpr37l1	G-protein coupled receptor 1	Cilium membrane, Cell projection, Cell membrane	Transducer, Cell projection, Ubl conjugation, Membrane, Signal, Reference proteome, Cell membrane, Transmembrane helix, Disulfide bond, Phosphoprotein, Transmembrane, Receptor, G-protein coupled receptor, Glycoprotein	Receptors	GPCR;Rhodopsin			TRUE	CellChatDB v1
IMN.KLK8_F2R	IMN	KLK8_F2R	0	0	0	0	0	0	0	0.00105191	0.000778408	KLK	Klk8	F2r					PMID: 34552064	Secreted Signaling	Klk8 - F2r	FALSE	Klk8	Peptidase S1	Cytoplasm, Secreted	Signal, Hydrolase, Reference proteome, Disulfide bond, Protease, Secreted, Cytoplasm, Zymogen, Alternative splicing, 3D-structure, Serine protease, Glycoprotein			F2r	G-protein coupled receptor 1	Cell membrane	Transducer, Blood coagulation, Membrane, Signal, Reference proteome, Cell membrane, Transmembrane helix, Disulfide bond, Phosphoprotein, Transmembrane, Receptor, G-protein coupled receptor, 3D-structure, Hemostasis, Glycoprotein	Receptors	GPCR;Rhodopsin			TRUE	CellChatDB v2
IMN.LGALS9_P4HB	IMN	LGALS9_P4HB	0	0	0	0	0.00162129	0	0	0	0	GALECTIN	Lgals9	P4hb					PMID:21670307;uniprot	Secreted Signaling	Lgals9 - P4hb	FALSE	Lgals9		Cytoplasm, Secreted, Nucleus	Lectin, Alternative splicing, Reference proteome, Repeat, Lectin, Immunity, Reference proteome, Nucleus, Secreted, Chemotaxis, Cytoplasm, Alternative splicing, 3D-structure, Repeat, Lectin, Reference proteome, Repeat	immune-related	FALSE	P4hb	Protein disulfide isomerase	Melanosome, Endoplasmic reticulum, Endoplasmic reticulum lumen, Cell membrane	Membrane, Disulfide bond, Osteogenesis imperfecta, Isomerase, Endoplasmic reticulum, Chaperone, Disease variant, Signal, Reference proteome, Cell membrane, Phosphoprotein, Direct protein sequencing, Craniosynostosis, Redox-active center, 3D-structure, Acetylation, Repeat					FALSE	CellChatDB v2
IMN.Cholesterol-Cholesterol-LIPA_RORC	IMN	Cholesterol-Cholesterol-LIPA_RORC	0	0	0	0	0.000884627	0	0	0	0	Cholesterol	Cholesterol-LIPA	Rorc					uniprot	Non-protein Signaling	Cholesterol-LIPA - Rorc	FALSE	Lipa	AB hydrolase superfamily, Lipase	Lysosome	Lysosome, Disease variant, Signal, Hydrolase, Reference proteome, Lipid metabolism, Lipid degradation, Direct protein sequencing, Alternative splicing, 3D-structure, Glycoprotein		FALSE	Rorc	Nuclear hormone receptor	Nucleus	Disease variant, Developmental protein, Reference proteome, Biological rhythms, DNA-binding, Nucleus, Activator, Metal-binding, Zinc-finger, Alternative promoter usage, Receptor, Zinc, 3D-structure, Transcription, Transcription regulation					FALSE	CellChatDB v2
IMN.PPIA_BSG	IMN	PPIA_BSG	0.144278	0.151806	0.137786	0.147033	0.129541	0.108453	0.151676	0.145159	0.150912	CypA	Ppia	Bsg					PMID: 36012604	Non-protein Signaling	Ppia - Bsg	FALSE	Ppia	Cyclophilin-type PPIase	Cytoplasm, Secreted, Nucleus	Host-virus interaction, Secreted, Rotamase, Cytoplasm, Alternative splicing, Isomerase, Glycoprotein, Reference proteome, Nucleus, Phosphoprotein, Apoptosis, Direct protein sequencing, Isopeptide bond, 3D-structure, Acetylation, Ubl conjugation	secreted	FALSE	Bsg		Melanosome	Membrane, Host-virus interaction, Disulfide bond, Transmembrane, Alternative promoter usage, Host cell receptor for virus entry, Receptor, Alternative splicing, Endoplasmic reticulum, Blood group antigen, Glycoprotein, Lectin, Cell projection, Signal, Reference proteome, Immunoglobulin domain, Cell membrane, Transmembrane helix, Phosphoprotein, Direct protein sequencing, Mannose-binding, Angiogen…	Unclassified	Unclassified			TRUE	CellChatDB v2
IMN.SerotoninDopamin-5-HT-DOPA-DDC_HTR3A	IMN	SerotoninDopamin-5-HT-DOPA-DDC_HTR3A	0	0	0	0	0	0	0	0	0.00637403	SerotoninDopamin	5-HT-DOPA-DDC	Htr3a					HMRbase;uniprot	Non-protein Signaling	5-HT-DOPA-DDC - Htr3a	TRUE	Ddc	Group II decarboxylase		Disease variant, Catecholamine biosynthesis, Reference proteome, Pyridoxal phosphate, Alternative splicing, Decarboxylase, 3D-structure, Lyase, Acetylation, Repeat		FALSE	Htr3a	Ligand-gated ion channel (TC 1.A.9)	Postsynaptic cell membrane, Cell membrane	Membrane, Disulfide bond, Transmembrane, Ion channel, Receptor, Alternative splicing, Ion transport, Glycoprotein, Signal, Reference proteome, Cell membrane, Transmembrane helix, Transport, Postsynaptic cell membrane, Ligand-gated ion channel, Synapse	Transporters	Channels;Ligand_gated_ion_channels;cys-loop			TRUE	CellChatDB v2
IMN.SerotoninDopamin-5-HT-DOPA-DDC_HTR3B	IMN	SerotoninDopamin-5-HT-DOPA-DDC_HTR3B	0	0	0	0	0	0	0	0	0.00115538	SerotoninDopamin	5-HT-DOPA-DDC	Htr3b					uniprot	Non-protein Signaling	5-HT-DOPA-DDC - Htr3b	TRUE	Ddc	Group II decarboxylase		Disease variant, Catecholamine biosynthesis, Reference proteome, Pyridoxal phosphate, Alternative splicing, Decarboxylase, 3D-structure, Lyase, Acetylation, Repeat		FALSE	Htr3b	Ligand-gated ion channel (TC 1.A.9)	Cell membrane	Membrane, Signal, Reference proteome, Cell membrane, Transmembrane helix, Disulfide bond, Transmembrane, Ion channel, Transport, Receptor, Ligand-gated ion channel, Alternative splicing, Glycoprotein, Ion transport	Transporters	Channels;Ligand_gated_ion_channels;cys-loop			TRUE	CellChatDB v2
IMN.CD6_ALCAM	IMN	CD6_ALCAM	0	0	0	0	0	0	0	0.0192318	0	CD6	Cd6	Alcam					PMID: 23602662	Cell-Cell Contact	Cd6 - Alcam	FALSE	Cd6		Cell membrane	Immunity, Membrane, Secreted, Disulfide bond, Transmembrane, Alternative splicing, Adaptive immunity, Glycoprotein, Signal, Reference proteome, Cell membrane, Transmembrane helix, Phosphoprotein, Innate immunity, 3D-structure, Cell adhesion, Repeat	secreted	TRUE	Alcam		Cell membrane, Dendrite, Cell projection, Axon	Immunity, Membrane, Disulfide bond, Secreted, Transmembrane, Alternative splicing, Adaptive immunity, Glycoprotein, Cell projection, Signal, Reference proteome, Immunoglobulin domain, Cell membrane, Transmembrane helix, Direct protein sequencing, 3D-structure, Cell adhesion, Repeat	Unclassified	Unclassified		secreted	TRUE	CellChatDB v1
IMN.SEMA4A_PLXNB1	IMN	SEMA4A_PLXNB1	0	0	0	0	0	0.00152471	0	0	0	SEMA4	Sema4a	Plxnb1					PMID: 27533782	Cell-Cell Contact	Sema4a - Plxnb1	FALSE	Sema4a	Semaphorin	Cell membrane	Immunity, Membrane, Disulfide bond, Differentiation, Transmembrane, Neurogenesis, Alternative splicing, Adaptive immunity, Glycoprotein, Disease variant, Developmental protein, Signal, Reference proteome, Immunoglobulin domain, Cell membrane, Transmembrane helix, Cone-rod dystrophy, Angiogenesis, Retinitis pigmentosa		TRUE	Plxnb1	Plexin	Cell membrane, Secreted	Coiled coil, Membrane, Signal, Reference proteome, Cell membrane, Transmembrane helix, Phosphoprotein, Disulfide bond, Secreted, Transmembrane, Receptor, Alternative splicing, Repeat, 3D-structure, Glycoprotein	Receptors	Other_receptors;Plexin		secreted	TRUE	CellChatDB v1
IMN.SEMA4D_PLXNB1	IMN	SEMA4D_PLXNB1	0	0.000427202	0	0	0	0	0	0	0.000993462	SEMA4	Sema4d	Plxnb1					PMID: 27533782	Cell-Cell Contact	Sema4d - Plxnb1	FALSE	Sema4d	Semaphorin	Cell membrane	Membrane, Disulfide bond, Differentiation, Transmembrane, Receptor, Neurogenesis, Alternative splicing, Glycoprotein, Signal, Developmental protein, Reference proteome, Immunoglobulin domain, Cell membrane, Transmembrane helix, Phosphoprotein, 3D-structure		TRUE	Plxnb1	Plexin	Cell membrane, Secreted	Coiled coil, Membrane, Signal, Reference proteome, Cell membrane, Transmembrane helix, Phosphoprotein, Disulfide bond, Secreted, Transmembrane, Receptor, Alternative splicing, Repeat, 3D-structure, Glycoprotein	Receptors	Other_receptors;Plexin		secreted	TRUE	CellChatDB v1
IMN.TAX1BP3_ADGRB1	IMN	TAX1BP3_ADGRB1	0	0	0.000562391	0	0	0	0	0	0	ADGRB	Tax1bp3	Adgrb1					PMID: 31462748	Cell-Cell Contact	Tax1bp3 - Adgrb1	FALSE	Tax1bp3		Cytoplasm, Nucleus, Cell membrane	Membrane, Reference proteome, Wnt signaling pathway, Cell membrane, Nucleus, Phosphoprotein, Cytoplasm, 3D-structure, Acetylation		TRUE	Adgrb1	G-protein coupled receptor 2	Focal adhesion, Secreted, Cell projection, Cell junction, Postsynaptic density, Phagocytic cup, Cell membrane, Dendritic spine	Immunity, Membrane, Secreted, Disulfide bond, Transmembrane, Receptor, Neurogenesis, Phagocytosis, Repeat, Glycoprotein, Transducer, Cell projection, Signal, Reference proteome, Cell membrane, Innate immunity, Transmembrane helix, Phosphoprotein, Synapse, G-protein coupled receptor, Cell junction, Myogenesis, Ubl conjugation	Receptors	Adhesion;GPCR			TRUE	CellChatDB v2
IMN.TAX1BP3_ADGRB2	IMN	TAX1BP3_ADGRB2	0	0	0.000647193	0	0	0	0	0	0	ADGRB	Tax1bp3	Adgrb2					PMID: 31462748	Cell-Cell Contact	Tax1bp3 - Adgrb2	FALSE	Tax1bp3		Cytoplasm, Nucleus, Cell membrane	Membrane, Reference proteome, Wnt signaling pathway, Cell membrane, Nucleus, Phosphoprotein, Cytoplasm, 3D-structure, Acetylation		TRUE	Adgrb2	G-protein coupled receptor 2	Cell membrane	Membrane, Disulfide bond, Transmembrane, Receptor, Alternative splicing, Glycoprotein, Transducer, Disease variant, Signal, Reference proteome, Cell membrane, Transmembrane helix, Phosphoprotein, Direct protein sequencing, G-protein coupled receptor, Repeat	Receptors	Adhesion;GPCR			TRUE	CellChatDB v2
IMN.APP_SORL1	IMN	APP_SORL1	0	0	0.00190928	0	0.00790804	0	0	0	0	APP	App	Sorl1					PMID: 24523320	Cell-Cell Contact	App - Sorl1	FALSE	App	APP	Perikaryon, Cell projection, Membrane, Cytoplasmic vesicle, Growth cone, Clathrin-coated pit, Cell membrane, Early endosome	Secreted, Copper, Alzheimer disease, Cytoplasm, Notch signaling pathway, Cytoplasmic vesicle, Endoplasmic reticulum, Glycoprotein, Disease variant, Cell projection, Metal-binding, Transmembrane helix, Cell membrane, Direct protein sequencing, Golgi apparatus, Zinc, Isopeptide bond, Amyloid, Heparin-binding, Ubl conjugation, Protease inhibitor, Membrane, Disulfide bond, Transmembrane, Iron, Endoso…		TRUE	Sorl1	VPS10-related sortilin	Golgi apparatus, Secreted, trans-Golgi network membrane, Early endosome membrane, Multivesicular body membrane, Cytoplasmic vesicle, Secretory vesicle membrane, Golgi apparatus membrane, Endosome membrane, Endosome, Recycling endosome membrane, Cell membrane, Endoplasmic reticulum membrane	Membrane, Secreted, Disulfide bond, Transmembrane, Receptor, Alzheimer disease, EGF-like domain, Cytoplasmic vesicle, Endoplasmic reticulum, Glycoprotein, Amyloidosis, Disease variant, Endocytosis, Signal, Reference proteome, Neurodegeneration, Cell membrane, Transmembrane helix, Phosphoprotein, Transport, Direct protein sequencing, Golgi apparatus, Cleavage on pair of basic residues, 3D-structur…	Receptors	LDLR;Other_receptors		secreted	TRUE	CellChatDB v2
IMN.APP_TNFRSF21	IMN	APP_TNFRSF21	0	0	0.00141889	0	0.00588599	0	0	0	0	APP	App	Tnfrsf21					PMID: 33075465	Cell-Cell Contact	App - Tnfrsf21	FALSE	App	APP	Perikaryon, Cell projection, Membrane, Cytoplasmic vesicle, Growth cone, Clathrin-coated pit, Cell membrane, Early endosome	Secreted, Copper, Alzheimer disease, Cytoplasm, Notch signaling pathway, Cytoplasmic vesicle, Endoplasmic reticulum, Glycoprotein, Disease variant, Cell projection, Metal-binding, Transmembrane helix, Cell membrane, Direct protein sequencing, Golgi apparatus, Zinc, Isopeptide bond, Amyloid, Heparin-binding, Ubl conjugation, Protease inhibitor, Membrane, Disulfide bond, Transmembrane, Iron, Endoso…		TRUE	Tnfrsf21		Cell membrane	Immunity, Membrane, Host-virus interaction, Disulfide bond, Transmembrane, Receptor, Adaptive immunity, Glycoprotein, Signal, Reference proteome, Lipoprotein, Cell membrane, Transmembrane helix, Apoptosis, 3D-structure, Palmitate, Repeat	Receptors	Other_receptors;TNFNGF			TRUE	CellChatDB v2
IMN.SIRPB1B_CD47	IMN	SIRPB1B_CD47	0	0	0	0	0	0.0139256	0	0	0	SIRP	Sirpb1b	Cd47					PMID:15294972	Cell-Cell Contact	Sirpb1b - Cd47	FALSE	Sirpb1b		Cell membrane, Membrane	Membrane, Signal, Reference proteome, Immunoglobulin domain, Cell membrane, Transmembrane helix, Disulfide bond, Transmembrane, Alternative splicing, Repeat, 3D-structure, Glycoprotein, Membrane, Signal, Reference proteome, Immunoglobulin domain, Transmembrane helix, Disulfide bond, Transmembrane, Alternative splicing, Repeat, 3D-structure, Glycoprotein, Membrane, Signal, Reference proteome, Immu…		TRUE	Cd47		Cell membrane	Membrane, Signal, Reference proteome, Pyrrolidone carboxylic acid, Immunoglobulin domain, Cell membrane, Transmembrane helix, Phosphoprotein, Disulfide bond, Transmembrane, Direct protein sequencing, Alternative splicing, 3D-structure, Cell adhesion, Glycoprotein	Unclassified	Unclassified	Adhesion receptor		TRUE	CellChatDB v2
IMN.SIRPB1C_CD47	IMN	SIRPB1C_CD47	0	0	0	0	0	0.0154602	0	0	0	SIRP	Sirpb1c	Cd47					PMID:15294972	Cell-Cell Contact	Sirpb1c - Cd47	FALSE	Sirpb1c		Cell membrane, Membrane	Membrane, Signal, Reference proteome, Immunoglobulin domain, Cell membrane, Transmembrane helix, Disulfide bond, Transmembrane, Alternative splicing, Repeat, 3D-structure, Glycoprotein, Membrane, Signal, Reference proteome, Immunoglobulin domain, Transmembrane helix, Disulfide bond, Transmembrane, Alternative splicing, Repeat, 3D-structure, Glycoprotein, Membrane, Signal, Reference proteome, Immu…		TRUE	Cd47		Cell membrane	Membrane, Signal, Reference proteome, Pyrrolidone carboxylic acid, Immunoglobulin domain, Cell membrane, Transmembrane helix, Phosphoprotein, Disulfide bond, Transmembrane, Direct protein sequencing, Alternative splicing, 3D-structure, Cell adhesion, Glycoprotein	Unclassified	Unclassified	Adhesion receptor		TRUE	CellChatDB v2
IN1.IFNG_IFNGR1_IFNGR2	IN1	IFNG_IFNGR1_IFNGR2	0	0	0	0	0	0	0	0.00031836	0	IFN-II	Ifng	IFNGR1_IFNGR2					KEGG: mmu04060	Secreted Signaling	Ifng - (Ifngr1+Ifngr2)	FALSE	Ifng	Type II (or gamma) interferon	Secreted	Signal, Growth regulation, Reference proteome, Pyrrolidone carboxylic acid, Pharmaceutical, Secreted, Antiviral defense, Direct protein sequencing, Cleavage on pair of basic residues, 3D-structure, Cytokine, Glycoprotein	cytokine	FALSE	Ifngr1, Ifngr2	Type II cytokine receptor	Cell membrane, Cytoplasm, Cytoplasmic vesicle membrane, Golgi apparatus membrane, Endoplasmic reticulum membrane	Membrane, Disulfide bond, Transmembrane, Receptor, Alternative splicing, Glycoprotein, Disease variant, Signal, Reference proteome, Immunoglobulin domain, Cell membrane, Transmembrane helix, Phosphoprotein, Direct protein sequencing, 3D-structure, Ubl conjugation, Cytoplasm, Cytoplasmic vesicle, Endoplasmic reticulum, Golgi apparatus, Repeat	Receptors	CytokineR;IG;Type2			TRUE	CellChatDB v1
IN1.GZMA_F2R	IN1	GZMA_F2R	0	0.000906737	0.000224959	0	0	0.00231633	0.00949049	0.0202985	0.0207362	PARs	Gzma	F2r					KEGG: mmu04080	Secreted Signaling	Gzma - F2r	FALSE	Gzma	Peptidase S1	Secreted, Cytoplasmic granule	Signal, Hydrolase, Reference proteome, Protease, Disulfide bond, Cytolysis, Secreted, Alternative promoter usage, Direct protein sequencing, Zymogen, 3D-structure, Serine protease, Glycoprotein			F2r	G-protein coupled receptor 1	Cell membrane	Transducer, Blood coagulation, Membrane, Signal, Reference proteome, Cell membrane, Transmembrane helix, Disulfide bond, Phosphoprotein, Transmembrane, Receptor, G-protein coupled receptor, 3D-structure, Hemostasis, Glycoprotein	Receptors	GPCR;Rhodopsin			TRUE	CellChatDB v1
IN1.GZMA_PARD3	IN1	GZMA_PARD3	0	0.000283577	7.03218e-05	0	0	0.000725122	0.00298573	0.00643406	0.0065748	PARs	Gzma	Pard3					KEGG: mmu04080	Secreted Signaling	Gzma - Pard3	FALSE	Gzma	Peptidase S1	Secreted, Cytoplasmic granule	Signal, Hydrolase, Reference proteome, Protease, Disulfide bond, Cytolysis, Secreted, Alternative promoter usage, Direct protein sequencing, Zymogen, 3D-structure, Serine protease, Glycoprotein			Pard3	PAR3	Cell membrane, Endomembrane system, Tight junction, Adherens junction, Cytoplasm, Cell cortex, Cell junction, Cytoskeleton	Coiled coil, Membrane, Differentiation, Lipid-binding, Cytoplasm, Alternative splicing, Tight junction, Cell cycle, Disease variant, Reference proteome, Cell membrane, Phosphoprotein, Cell division, Cytoskeleton, 3D-structure, Cell junction, Acetylation, Repeat						CellChatDB v1
IN1.GAS6_TYRO3	IN1	GAS6_TYRO3	0	0	0	0	0.00328346	0	0	0	0	GAS	Gas6	Tyro3					PMID: 27801848	Secreted Signaling	Gas6 - Tyro3	FALSE	Gas6		Secreted	Signal, Growth regulation, Reference proteome, Host-virus interaction, Metal-binding, Disulfide bond, Phosphoprotein, Secreted, Gamma-carboxyglutamic acid, Calcium, 3D-structure, Glycoprotein, Alternative splicing, EGF-like domain, Repeat	secreted	FALSE	Tyro3	Protein kinase superfamily, Tyr protein kinase	Cell membrane	Membrane, Host-virus interaction, Disulfide bond, Transmembrane, Kinase, ATP-binding, Host cell receptor for virus entry, Receptor, Tyrosine-protein kinase, Transferase, Glycoprotein, Signal, Reference proteome, Immunoglobulin domain, Cell membrane, Transmembrane helix, Phosphoprotein, 3D-structure, Nucleotide-binding, Cell adhesion, Repeat	Receptors	Axl;Kinase			TRUE	CellChatDB v1
IN1.GRN_SORT1	IN1	GRN_SORT1	0	0	0.00313461	0	0.00803475	0	0	0	0	GRN	Grn	Sort1					PMID: 29555433	Secreted Signaling	Grn - Sort1	FALSE	Grn	Granulin	Secreted, Lysosome	Lysosome, Signal, Reference proteome, Neurodegeneration, Neuronal ceroid lipofuscinosis, Disulfide bond, Secreted, Direct protein sequencing, Alternative splicing, Repeat, 3D-structure, Cytokine, Glycoprotein			Sort1	VPS10-related sortilin	Golgi apparatus, Golgi stack membrane, Lysosome membrane, Cell membrane, Nucleus membrane, Endosome membrane, Endoplasmic reticulum membrane	Membrane, Disulfide bond, Differentiation, Transmembrane, Receptor, Alternative splicing, Endoplasmic reticulum, Glycoprotein, Lysosome, Endocytosis, Developmental protein, Signal, Reference proteome, Lipoprotein, Cell membrane, Transmembrane helix, Nucleus, Phosphoprotein, Transport, Direct protein sequencing, Golgi apparatus, Cleavage on pair of basic residues, Osteogenesis, 3D-structure, Palmi…	Receptors	Other_receptors;VPS10R			TRUE	CellChatDB v1
IN1.KLK8_F2R	IN1	KLK8_F2R	0	0	0	0	0	0	0	0.00210753	0.00155998	KLK	Klk8	F2r					PMID: 34552064	Secreted Signaling	Klk8 - F2r	FALSE	Klk8	Peptidase S1	Cytoplasm, Secreted	Signal, Hydrolase, Reference proteome, Disulfide bond, Protease, Secreted, Cytoplasm, Zymogen, Alternative splicing, 3D-structure, Serine protease, Glycoprotein			F2r	G-protein coupled receptor 1	Cell membrane	Transducer, Blood coagulation, Membrane, Signal, Reference proteome, Cell membrane, Transmembrane helix, Disulfide bond, Phosphoprotein, Transmembrane, Receptor, G-protein coupled receptor, 3D-structure, Hemostasis, Glycoprotein	Receptors	GPCR;Rhodopsin			TRUE	CellChatDB v2
IN1.LGALS9_P4HB	IN1	LGALS9_P4HB	0	0	0	0	0.00163339	0	0	0	0	GALECTIN	Lgals9	P4hb					PMID:21670307;uniprot	Secreted Signaling	Lgals9 - P4hb	FALSE	Lgals9		Cytoplasm, Secreted, Nucleus	Lectin, Alternative splicing, Reference proteome, Repeat, Lectin, Immunity, Reference proteome, Nucleus, Secreted, Chemotaxis, Cytoplasm, Alternative splicing, 3D-structure, Repeat, Lectin, Reference proteome, Repeat	immune-related	FALSE	P4hb	Protein disulfide isomerase	Melanosome, Endoplasmic reticulum, Endoplasmic reticulum lumen, Cell membrane	Membrane, Disulfide bond, Osteogenesis imperfecta, Isomerase, Endoplasmic reticulum, Chaperone, Disease variant, Signal, Reference proteome, Cell membrane, Phosphoprotein, Direct protein sequencing, Craniosynostosis, Redox-active center, 3D-structure, Acetylation, Repeat					FALSE	CellChatDB v2
IN1.FN1_ITGA3_ITGB1	IN1	FN1_ITGA3_ITGB1	0	0	0	0	0.00182515	0	0	0	0	FN1	Fn1	ITGA3_ITGB1					KEGG: mmu04512	ECM-Receptor	Fn1 - (Itga3+Itgb1)	TRUE	Fn1		Extracellular matrix, Secreted, Extracellular space	Secreted, Acute phase, Disulfide bond, Extracellular matrix, Oxidation, Alternative splicing, Glycoprotein, Disease variant, Signal, Reference proteome, Pyrrolidone carboxylic acid, Phosphoprotein, Sulfation, Direct protein sequencing, Angiogenesis, Dwarfism, Isopeptide bond, 3D-structure, Cell adhesion, Heparin-binding, Cell shape, Repeat	secreted	FALSE	Itga3, Itgb1	Integrin alpha chain, Integrin beta chain	Cell membrane, Cell projection, Filopodium membrane, Invadopodium membrane, Ruffle membrane, Melanosome, Ruffle, Focal adhesion, Cleavage furrow, Recycling endosome, Lamellipodium, Cell surface, Cell junction	Membrane, Disulfide bond, Transmembrane, Receptor, Alternative splicing, Glycoprotein, Disease variant, Cell projection, Signal, Reference proteome, Integrin, Lipoprotein, Metal-binding, Transmembrane helix, Cell membrane, Phosphoprotein, Direct protein sequencing, Calcium, Cleavage on pair of basic residues, Epidermolysis bullosa, Cell junction, Palmitate, Cell adhesion, Repeat, Host-virus inter…	Receptors	Integrin;Other_receptors	Adhesion receptor		TRUE	CellChatDB v1
IN1.PGE2-PTGES3_PTGER4	IN1	PGE2-PTGES3_PTGER4	0	0.00154263	0.00292854	0.0021448	0	0.00264597	0.0015681	0.00186557	0.00166599	Prostaglandin	PGE2-PTGES3	Ptger4					PMID: 34949672;PMID: 21508345	Non-protein Signaling	PGE2-Ptges3 - Ptger4	FALSE	Ptges3	P23/wos2	Cytoplasm	Prostaglandin metabolism, Cytoplasm, Alternative splicing, Isomerase, Fatty acid metabolism, Chaperone, Reference proteome, Phosphoprotein, Lipid metabolism, Fatty acid biosynthesis, Direct protein sequencing, Lipid biosynthesis, Isopeptide bond, 3D-structure, Prostaglandin biosynthesis, Acetylation, Ubl conjugation		FALSE	Ptger4	G-protein coupled receptor 1	Cell membrane	Transducer, Membrane, Reference proteome, Cell membrane, Transmembrane helix, Disulfide bond, Phosphoprotein, Transmembrane, Receptor, G-protein coupled receptor, 3D-structure, Glycoprotein	Receptors	GPCR;Rhodopsin			TRUE	CellChatDB v2
IN1.Cholesterol-Cholesterol-LIPA_RORC	IN1	Cholesterol-Cholesterol-LIPA_RORC	0	0	0	0	0.000404159	0	0	0	0	Cholesterol	Cholesterol-LIPA	Rorc					uniprot	Non-protein Signaling	Cholesterol-LIPA - Rorc	FALSE	Lipa	AB hydrolase superfamily, Lipase	Lysosome	Lysosome, Disease variant, Signal, Hydrolase, Reference proteome, Lipid metabolism, Lipid degradation, Direct protein sequencing, Alternative splicing, 3D-structure, Glycoprotein		FALSE	Rorc	Nuclear hormone receptor	Nucleus	Disease variant, Developmental protein, Reference proteome, Biological rhythms, DNA-binding, Nucleus, Activator, Metal-binding, Zinc-finger, Alternative promoter usage, Receptor, Zinc, 3D-structure, Transcription, Transcription regulation					FALSE	CellChatDB v2
IN1.PPIA_BSG	IN1	PPIA_BSG	0.148729	0.156447	0.14207	0.151554	0.133609	0.111943	0.156313	0.149633	0.15553	CypA	Ppia	Bsg					PMID: 36012604	Non-protein Signaling	Ppia - Bsg	FALSE	Ppia	Cyclophilin-type PPIase	Cytoplasm, Secreted, Nucleus	Host-virus interaction, Secreted, Rotamase, Cytoplasm, Alternative splicing, Isomerase, Glycoprotein, Reference proteome, Nucleus, Phosphoprotein, Apoptosis, Direct protein sequencing, Isopeptide bond, 3D-structure, Acetylation, Ubl conjugation	secreted	FALSE	Bsg		Melanosome	Membrane, Host-virus interaction, Disulfide bond, Transmembrane, Alternative promoter usage, Host cell receptor for virus entry, Receptor, Alternative splicing, Endoplasmic reticulum, Blood group antigen, Glycoprotein, Lectin, Cell projection, Signal, Reference proteome, Immunoglobulin domain, Cell membrane, Transmembrane helix, Phosphoprotein, Direct protein sequencing, Mannose-binding, Angiogen…	Unclassified	Unclassified			TRUE	CellChatDB v2
IN1.SerotoninDopamin-5-HT-DOPA-DDC_HTR1B	IN1	SerotoninDopamin-5-HT-DOPA-DDC_HTR1B	0	0	0	0	0	0	0	0	0.000577923	SerotoninDopamin	5-HT-DOPA-DDC	Htr1b					uniprot;reactome	Non-protein Signaling	5-HT-DOPA-DDC - Htr1b	TRUE	Ddc	Group II decarboxylase		Disease variant, Catecholamine biosynthesis, Reference proteome, Pyridoxal phosphate, Alternative splicing, Decarboxylase, 3D-structure, Lyase, Acetylation, Repeat		FALSE	Htr1b	G-protein coupled receptor 1	Cell membrane	Transducer, Behavior, Membrane, Reference proteome, Lipoprotein, Cell membrane, Transmembrane helix, Disulfide bond, Phosphoprotein, Transmembrane, Receptor, G-protein coupled receptor, 3D-structure, Palmitate, Glycoprotein	Receptors	GPCR;Rhodopsin			TRUE	CellChatDB v2
IN1.SerotoninDopamin-5-HT-DOPA-DDC_HTR3A	IN1	SerotoninDopamin-5-HT-DOPA-DDC_HTR3A	0	0	0	0	0	0	0	0	0.00385541	SerotoninDopamin	5-HT-DOPA-DDC	Htr3a					HMRbase;uniprot	Non-protein Signaling	5-HT-DOPA-DDC - Htr3a	TRUE	Ddc	Group II decarboxylase		Disease variant, Catecholamine biosynthesis, Reference proteome, Pyridoxal phosphate, Alternative splicing, Decarboxylase, 3D-structure, Lyase, Acetylation, Repeat		FALSE	Htr3a	Ligand-gated ion channel (TC 1.A.9)	Postsynaptic cell membrane, Cell membrane	Membrane, Disulfide bond, Transmembrane, Ion channel, Receptor, Alternative splicing, Ion transport, Glycoprotein, Signal, Reference proteome, Cell membrane, Transmembrane helix, Transport, Postsynaptic cell membrane, Ligand-gated ion channel, Synapse	Transporters	Channels;Ligand_gated_ion_channels;cys-loop			TRUE	CellChatDB v2
IN1.CD6_ALCAM	IN1	CD6_ALCAM	0	0	0	0	0	0	0	0.00503212	0	CD6	Cd6	Alcam					PMID: 23602662	Cell-Cell Contact	Cd6 - Alcam	FALSE	Cd6		Cell membrane	Immunity, Membrane, Secreted, Disulfide bond, Transmembrane, Alternative splicing, Adaptive immunity, Glycoprotein, Signal, Reference proteome, Cell membrane, Transmembrane helix, Phosphoprotein, Innate immunity, 3D-structure, Cell adhesion, Repeat	secreted	TRUE	Alcam		Cell membrane, Dendrite, Cell projection, Axon	Immunity, Membrane, Disulfide bond, Secreted, Transmembrane, Alternative splicing, Adaptive immunity, Glycoprotein, Cell projection, Signal, Reference proteome, Immunoglobulin domain, Cell membrane, Transmembrane helix, Direct protein sequencing, 3D-structure, Cell adhesion, Repeat	Unclassified	Unclassified		secreted	TRUE	CellChatDB v1
IN1.SEMA4A_NRP1_PLXNA2	IN1	SEMA4A_NRP1_PLXNA2	0	0	0	0	0	0.00252185	0	0	0	SEMA4	Sema4a	NRP1_PLXNA2					PMID: 27533782	Cell-Cell Contact	Sema4a - (Nrp1+Plxna2)	FALSE	Sema4a	Semaphorin	Cell membrane	Immunity, Membrane, Disulfide bond, Differentiation, Transmembrane, Neurogenesis, Alternative splicing, Adaptive immunity, Glycoprotein, Disease variant, Developmental protein, Signal, Reference proteome, Immunoglobulin domain, Cell membrane, Transmembrane helix, Cone-rod dystrophy, Angiogenesis, Retinitis pigmentosa		TRUE	Nrp1, Plxna2	Neuropilin, Plexin	Cell membrane, Cytoplasm, Secreted, Mitochondrion membrane	Membrane, Host-virus interaction, Mitochondrion, Secreted, Disulfide bond, Transmembrane, Differentiation, Receptor, Neurogenesis, Cytoplasm, Alternative splicing, Glycoprotein, Developmental protein, Signal, Reference proteome, Metal-binding, Transmembrane helix, Cell membrane, Phosphoprotein, Heparan sulfate, Direct protein sequencing, Calcium, Angiogenesis, 3D-structure, Heparin-binding, Prote…	Receptors	Neuropilin;Other_receptors, Other_receptors;Plexin	Adhesion receptor	growth factor	TRUE	CellChatDB v1
IN1.SEMA4A_NRP1_PLXNA3	IN1	SEMA4A_NRP1_PLXNA3	0	0	0	0	0	0.00304671	0	0	0	SEMA4	Sema4a	NRP1_PLXNA3					PMID: 27533782	Cell-Cell Contact	Sema4a - (Nrp1+Plxna3)	FALSE	Sema4a	Semaphorin	Cell membrane	Immunity, Membrane, Disulfide bond, Differentiation, Transmembrane, Neurogenesis, Alternative splicing, Adaptive immunity, Glycoprotein, Disease variant, Developmental protein, Signal, Reference proteome, Immunoglobulin domain, Cell membrane, Transmembrane helix, Cone-rod dystrophy, Angiogenesis, Retinitis pigmentosa		TRUE	Nrp1, Plxna3	Plexin, Neuropilin	Cell membrane, Cytoplasm, Secreted, Mitochondrion membrane	Membrane, Signal, Reference proteome, Cell membrane, Transmembrane helix, Disulfide bond, Phosphoprotein, Transmembrane, Receptor, Repeat, Glycoprotein, Host-virus interaction, Mitochondrion, Secreted, Differentiation, Neurogenesis, Cytoplasm, Alternative splicing, Developmental protein, Metal-binding, Heparan sulfate, Direct protein sequencing, Calcium, Angiogenesis, 3D-structure, Heparin-bindin…	Receptors	Neuropilin;Other_receptors, Other_receptors;Plexin	Adhesion receptor	growth factor	TRUE	CellChatDB v1
IN1.SEMA4A_PLXNB1	IN1	SEMA4A_PLXNB1	0	0	0	0	0	0.00356281	0	0	0	SEMA4	Sema4a	Plxnb1					PMID: 27533782	Cell-Cell Contact	Sema4a - Plxnb1	FALSE	Sema4a	Semaphorin	Cell membrane	Immunity, Membrane, Disulfide bond, Differentiation, Transmembrane, Neurogenesis, Alternative splicing, Adaptive immunity, Glycoprotein, Disease variant, Developmental protein, Signal, Reference proteome, Immunoglobulin domain, Cell membrane, Transmembrane helix, Cone-rod dystrophy, Angiogenesis, Retinitis pigmentosa		TRUE	Plxnb1	Plexin	Cell membrane, Secreted	Coiled coil, Membrane, Signal, Reference proteome, Cell membrane, Transmembrane helix, Phosphoprotein, Disulfide bond, Secreted, Transmembrane, Receptor, Alternative splicing, Repeat, 3D-structure, Glycoprotein	Receptors	Other_receptors;Plexin		secreted	TRUE	CellChatDB v1
IN1.SEMA4A_PLXNB2	IN1	SEMA4A_PLXNB2	0	0	0	0	0	0.000601792	0	0	0	SEMA4	Sema4a	Plxnb2					PMID: 27533782	Cell-Cell Contact	Sema4a - Plxnb2	FALSE	Sema4a	Semaphorin	Cell membrane	Immunity, Membrane, Disulfide bond, Differentiation, Transmembrane, Neurogenesis, Alternative splicing, Adaptive immunity, Glycoprotein, Disease variant, Developmental protein, Signal, Reference proteome, Immunoglobulin domain, Cell membrane, Transmembrane helix, Cone-rod dystrophy, Angiogenesis, Retinitis pigmentosa		TRUE	Plxnb2	Plexin	Cell membrane	Membrane, Signal, Developmental protein, Reference proteome, Cell membrane, Transmembrane helix, Disulfide bond, Phosphoprotein, Transmembrane, Receptor, Repeat, 3D-structure, Glycoprotein	Receptors	Other_receptors;Plexin			TRUE	CellChatDB v1
IN1.SEMA4D_PLXNB1	IN1	SEMA4D_PLXNB1	0	0.00099972	0	0	0	0	0	0	0.0023231	SEMA4	Sema4d	Plxnb1					PMID: 27533782	Cell-Cell Contact	Sema4d - Plxnb1	FALSE	Sema4d	Semaphorin	Cell membrane	Membrane, Disulfide bond, Differentiation, Transmembrane, Receptor, Neurogenesis, Alternative splicing, Glycoprotein, Signal, Developmental protein, Reference proteome, Immunoglobulin domain, Cell membrane, Transmembrane helix, Phosphoprotein, 3D-structure		TRUE	Plxnb1	Plexin	Cell membrane, Secreted	Coiled coil, Membrane, Signal, Reference proteome, Cell membrane, Transmembrane helix, Phosphoprotein, Disulfide bond, Secreted, Transmembrane, Receptor, Alternative splicing, Repeat, 3D-structure, Glycoprotein	Receptors	Other_receptors;Plexin		secreted	TRUE	CellChatDB v1
IN1.SEMA4D_PLXNB2	IN1	SEMA4D_PLXNB2	0	0.000168502	0	0	0	0	0	0	0.000391987	SEMA4	Sema4d	Plxnb2					PMID: 27533782	Cell-Cell Contact	Sema4d - Plxnb2	FALSE	Sema4d	Semaphorin	Cell membrane	Membrane, Disulfide bond, Differentiation, Transmembrane, Receptor, Neurogenesis, Alternative splicing, Glycoprotein, Signal, Developmental protein, Reference proteome, Immunoglobulin domain, Cell membrane, Transmembrane helix, Phosphoprotein, 3D-structure		TRUE	Plxnb2	Plexin	Cell membrane	Membrane, Signal, Developmental protein, Reference proteome, Cell membrane, Transmembrane helix, Disulfide bond, Phosphoprotein, Transmembrane, Receptor, Repeat, 3D-structure, Glycoprotein	Receptors	Other_receptors;Plexin			TRUE	CellChatDB v1
IN1.VSIR_IGSF11	IN1	VSIR_IGSF11	0	0	0	0	0.00140476	0	0	0.000105355	0.000552606	VISTA	Vsir	Igsf11					KEGG: mmu04514	Cell-Cell Contact	Vsir - Igsf11	FALSE	Vsir		Cell membrane	Membrane, Signal, Reference proteome, Immunoglobulin domain, Cell membrane, Transmembrane helix, Disulfide bond, Phosphoprotein, Transmembrane, Direct protein sequencing, Receptor, 3D-structure, Glycoprotein		TRUE	Igsf11		Cell membrane	Membrane, Signal, Growth regulation, Reference proteome, Immunoglobulin domain, Cell membrane, Transmembrane helix, Disulfide bond, Transmembrane, Receptor, Alternative splicing, Repeat, Methylation, Cell adhesion, Glycoprotein	Receptors	IG;OtherOther				CellChatDB v1
IN1.TAX1BP3_ADGRB1	IN1	TAX1BP3_ADGRB1	0	0	0.00140176	0	0	0	0	0	0	ADGRB	Tax1bp3	Adgrb1					PMID: 31462748	Cell-Cell Contact	Tax1bp3 - Adgrb1	FALSE	Tax1bp3		Cytoplasm, Nucleus, Cell membrane	Membrane, Reference proteome, Wnt signaling pathway, Cell membrane, Nucleus, Phosphoprotein, Cytoplasm, 3D-structure, Acetylation		TRUE	Adgrb1	G-protein coupled receptor 2	Focal adhesion, Secreted, Cell projection, Cell junction, Postsynaptic density, Phagocytic cup, Cell membrane, Dendritic spine	Immunity, Membrane, Secreted, Disulfide bond, Transmembrane, Receptor, Neurogenesis, Phagocytosis, Repeat, Glycoprotein, Transducer, Cell projection, Signal, Reference proteome, Cell membrane, Innate immunity, Transmembrane helix, Phosphoprotein, Synapse, G-protein coupled receptor, Cell junction, Myogenesis, Ubl conjugation	Receptors	Adhesion;GPCR			TRUE	CellChatDB v2
IN1.APP_SORL1	IN1	APP_SORL1	0	0	0.00145628	0	0.00604036	0	0	0	0	APP	App	Sorl1					PMID: 24523320	Cell-Cell Contact	App - Sorl1	FALSE	App	APP	Perikaryon, Cell projection, Membrane, Cytoplasmic vesicle, Growth cone, Clathrin-coated pit, Cell membrane, Early endosome	Secreted, Copper, Alzheimer disease, Cytoplasm, Notch signaling pathway, Cytoplasmic vesicle, Endoplasmic reticulum, Glycoprotein, Disease variant, Cell projection, Metal-binding, Transmembrane helix, Cell membrane, Direct protein sequencing, Golgi apparatus, Zinc, Isopeptide bond, Amyloid, Heparin-binding, Ubl conjugation, Protease inhibitor, Membrane, Disulfide bond, Transmembrane, Iron, Endoso…		TRUE	Sorl1	VPS10-related sortilin	Golgi apparatus, Secreted, trans-Golgi network membrane, Early endosome membrane, Multivesicular body membrane, Cytoplasmic vesicle, Secretory vesicle membrane, Golgi apparatus membrane, Endosome membrane, Endosome, Recycling endosome membrane, Cell membrane, Endoplasmic reticulum membrane	Membrane, Secreted, Disulfide bond, Transmembrane, Receptor, Alzheimer disease, EGF-like domain, Cytoplasmic vesicle, Endoplasmic reticulum, Glycoprotein, Amyloidosis, Disease variant, Endocytosis, Signal, Reference proteome, Neurodegeneration, Cell membrane, Transmembrane helix, Phosphoprotein, Transport, Direct protein sequencing, Golgi apparatus, Cleavage on pair of basic residues, 3D-structur…	Receptors	LDLR;Other_receptors		secreted	TRUE	CellChatDB v2
IN1.APP_TNFRSF21	IN1	APP_TNFRSF21	0	0	0.00181703	0	0.00752815	0	0	0	0	APP	App	Tnfrsf21					PMID: 33075465	Cell-Cell Contact	App - Tnfrsf21	FALSE	App	APP	Perikaryon, Cell projection, Membrane, Cytoplasmic vesicle, Growth cone, Clathrin-coated pit, Cell membrane, Early endosome	Secreted, Copper, Alzheimer disease, Cytoplasm, Notch signaling pathway, Cytoplasmic vesicle, Endoplasmic reticulum, Glycoprotein, Disease variant, Cell projection, Metal-binding, Transmembrane helix, Cell membrane, Direct protein sequencing, Golgi apparatus, Zinc, Isopeptide bond, Amyloid, Heparin-binding, Ubl conjugation, Protease inhibitor, Membrane, Disulfide bond, Transmembrane, Iron, Endoso…		TRUE	Tnfrsf21		Cell membrane	Immunity, Membrane, Host-virus interaction, Disulfide bond, Transmembrane, Receptor, Adaptive immunity, Glycoprotein, Signal, Reference proteome, Lipoprotein, Cell membrane, Transmembrane helix, Apoptosis, 3D-structure, Palmitate, Repeat	Receptors	Other_receptors;TNFNGF			TRUE	CellChatDB v2
IN1.SIRPB1B_CD47	IN1	SIRPB1B_CD47	0	0	0	0	0	0.0186214	0	0	0	SIRP	Sirpb1b	Cd47					PMID:15294972	Cell-Cell Contact	Sirpb1b - Cd47	FALSE	Sirpb1b		Cell membrane, Membrane	Membrane, Signal, Reference proteome, Immunoglobulin domain, Cell membrane, Transmembrane helix, Disulfide bond, Transmembrane, Alternative splicing, Repeat, 3D-structure, Glycoprotein, Membrane, Signal, Reference proteome, Immunoglobulin domain, Transmembrane helix, Disulfide bond, Transmembrane, Alternative splicing, Repeat, 3D-structure, Glycoprotein, Membrane, Signal, Reference proteome, Immu…		TRUE	Cd47		Cell membrane	Membrane, Signal, Reference proteome, Pyrrolidone carboxylic acid, Immunoglobulin domain, Cell membrane, Transmembrane helix, Phosphoprotein, Disulfide bond, Transmembrane, Direct protein sequencing, Alternative splicing, 3D-structure, Cell adhesion, Glycoprotein	Unclassified	Unclassified	Adhesion receptor		TRUE	CellChatDB v2
IN1.SIRPB1C_CD47	IN1	SIRPB1C_CD47	0	0	0	0	0	0.0206626	0	0	0	SIRP	Sirpb1c	Cd47					PMID:15294972	Cell-Cell Contact	Sirpb1c - Cd47	FALSE	Sirpb1c		Cell membrane, Membrane	Membrane, Signal, Reference proteome, Immunoglobulin domain, Cell membrane, Transmembrane helix, Disulfide bond, Transmembrane, Alternative splicing, Repeat, 3D-structure, Glycoprotein, Membrane, Signal, Reference proteome, Immunoglobulin domain, Transmembrane helix, Disulfide bond, Transmembrane, Alternative splicing, Repeat, 3D-structure, Glycoprotein, Membrane, Signal, Reference proteome, Immu…		TRUE	Cd47		Cell membrane	Membrane, Signal, Reference proteome, Pyrrolidone carboxylic acid, Immunoglobulin domain, Cell membrane, Transmembrane helix, Phosphoprotein, Disulfide bond, Transmembrane, Direct protein sequencing, Alternative splicing, 3D-structure, Cell adhesion, Glycoprotein	Unclassified	Unclassified	Adhesion receptor		TRUE	CellChatDB v2
IN2.IFNG_IFNGR1_IFNGR2	IN2	IFNG_IFNGR1_IFNGR2	0	0	0	0	0	0	0	0.000225193	0	IFN-II	Ifng	IFNGR1_IFNGR2					KEGG: mmu04060	Secreted Signaling	Ifng - (Ifngr1+Ifngr2)	FALSE	Ifng	Type II (or gamma) interferon	Secreted	Signal, Growth regulation, Reference proteome, Pyrrolidone carboxylic acid, Pharmaceutical, Secreted, Antiviral defense, Direct protein sequencing, Cleavage on pair of basic residues, 3D-structure, Cytokine, Glycoprotein	cytokine	FALSE	Ifngr1, Ifngr2	Type II cytokine receptor	Cell membrane, Cytoplasm, Cytoplasmic vesicle membrane, Golgi apparatus membrane, Endoplasmic reticulum membrane	Membrane, Disulfide bond, Transmembrane, Receptor, Alternative splicing, Glycoprotein, Disease variant, Signal, Reference proteome, Immunoglobulin domain, Cell membrane, Transmembrane helix, Phosphoprotein, Direct protein sequencing, 3D-structure, Ubl conjugation, Cytoplasm, Cytoplasmic vesicle, Endoplasmic reticulum, Golgi apparatus, Repeat	Receptors	CytokineR;IG;Type2			TRUE	CellChatDB v1
IN2.TNF_TNFRSF1A	IN2	TNF_TNFRSF1A	0	0	0	0	0	0.00399358	0	0	0	TNF	Tnf	Tnfrsf1a					KEGG: mmu04060	Secreted Signaling	Tnf - Tnfrsf1a	FALSE	Tnf	Tumor necrosis factor	Membrane form]: Membrane, Secreted, Cell membrane, Soluble form]: Secreted, [Tumor necrosis factor	Membrane, Reference proteome, Lipoprotein, Cell membrane, Transmembrane helix, Disulfide bond, Phosphoprotein, Secreted, Transmembrane, Signal-anchor, Direct protein sequencing, Myristate, 3D-structure, Cytokine, Glycoprotein	cytokine	TRUE	Tnfrsf1a		Cell membrane, Secreted, Golgi apparatus membrane	Membrane, Host-virus interaction, Secreted, Disulfide bond, Transmembrane, Receptor, Alternative splicing, Glycoprotein, Amyloidosis, Disease variant, Signal, Reference proteome, Cell membrane, Transmembrane helix, Direct protein sequencing, Apoptosis, Golgi apparatus, Cleavage on pair of basic residues, 3D-structure, Repeat	Receptors	Other_receptors;TNFNGF		secreted	TRUE	CellChatDB v1
IN2.GAS6_TYRO3	IN2	GAS6_TYRO3	0	0	0	0	0.000569112	0	0	0	0	GAS	Gas6	Tyro3					PMID: 27801848	Secreted Signaling	Gas6 - Tyro3	FALSE	Gas6		Secreted	Signal, Growth regulation, Reference proteome, Host-virus interaction, Metal-binding, Disulfide bond, Phosphoprotein, Secreted, Gamma-carboxyglutamic acid, Calcium, 3D-structure, Glycoprotein, Alternative splicing, EGF-like domain, Repeat	secreted	FALSE	Tyro3	Protein kinase superfamily, Tyr protein kinase	Cell membrane	Membrane, Host-virus interaction, Disulfide bond, Transmembrane, Kinase, ATP-binding, Host cell receptor for virus entry, Receptor, Tyrosine-protein kinase, Transferase, Glycoprotein, Signal, Reference proteome, Immunoglobulin domain, Cell membrane, Transmembrane helix, Phosphoprotein, 3D-structure, Nucleotide-binding, Cell adhesion, Repeat	Receptors	Axl;Kinase			TRUE	CellChatDB v1
IN2.LGALS9_P4HB	IN2	LGALS9_P4HB	0	0	0	0	0.002049	0	0	0	0	GALECTIN	Lgals9	P4hb					PMID:21670307;uniprot	Secreted Signaling	Lgals9 - P4hb	FALSE	Lgals9		Cytoplasm, Secreted, Nucleus	Lectin, Alternative splicing, Reference proteome, Repeat, Lectin, Immunity, Reference proteome, Nucleus, Secreted, Chemotaxis, Cytoplasm, Alternative splicing, 3D-structure, Repeat, Lectin, Reference proteome, Repeat	immune-related	FALSE	P4hb	Protein disulfide isomerase	Melanosome, Endoplasmic reticulum, Endoplasmic reticulum lumen, Cell membrane	Membrane, Disulfide bond, Osteogenesis imperfecta, Isomerase, Endoplasmic reticulum, Chaperone, Disease variant, Signal, Reference proteome, Cell membrane, Phosphoprotein, Direct protein sequencing, Craniosynostosis, Redox-active center, 3D-structure, Acetylation, Repeat					FALSE	CellChatDB v2
IN2.FN1_ITGA3_ITGB1	IN2	FN1_ITGA3_ITGB1	0	0	0	0	0.00211174	0	0	0	0	FN1	Fn1	ITGA3_ITGB1					KEGG: mmu04512	ECM-Receptor	Fn1 - (Itga3+Itgb1)	TRUE	Fn1		Extracellular matrix, Secreted, Extracellular space	Secreted, Acute phase, Disulfide bond, Extracellular matrix, Oxidation, Alternative splicing, Glycoprotein, Disease variant, Signal, Reference proteome, Pyrrolidone carboxylic acid, Phosphoprotein, Sulfation, Direct protein sequencing, Angiogenesis, Dwarfism, Isopeptide bond, 3D-structure, Cell adhesion, Heparin-binding, Cell shape, Repeat	secreted	FALSE	Itga3, Itgb1	Integrin alpha chain, Integrin beta chain	Cell membrane, Cell projection, Filopodium membrane, Invadopodium membrane, Ruffle membrane, Melanosome, Ruffle, Focal adhesion, Cleavage furrow, Recycling endosome, Lamellipodium, Cell surface, Cell junction	Membrane, Disulfide bond, Transmembrane, Receptor, Alternative splicing, Glycoprotein, Disease variant, Cell projection, Signal, Reference proteome, Integrin, Lipoprotein, Metal-binding, Transmembrane helix, Cell membrane, Phosphoprotein, Direct protein sequencing, Calcium, Cleavage on pair of basic residues, Epidermolysis bullosa, Cell junction, Palmitate, Cell adhesion, Repeat, Host-virus inter…	Receptors	Integrin;Other_receptors	Adhesion receptor		TRUE	CellChatDB v1
IN2.PGE2-PTGES3_PTGER4	IN2	PGE2-PTGES3_PTGER4	0	0.000553037	0.00105082	0.000769214	0	0.000949261	0.000562179	0.00066895	0.000597308	Prostaglandin	PGE2-PTGES3	Ptger4					PMID: 34949672;PMID: 21508345	Non-protein Signaling	PGE2-Ptges3 - Ptger4	FALSE	Ptges3	P23/wos2	Cytoplasm	Prostaglandin metabolism, Cytoplasm, Alternative splicing, Isomerase, Fatty acid metabolism, Chaperone, Reference proteome, Phosphoprotein, Lipid metabolism, Fatty acid biosynthesis, Direct protein sequencing, Lipid biosynthesis, Isopeptide bond, 3D-structure, Prostaglandin biosynthesis, Acetylation, Ubl conjugation		FALSE	Ptger4	G-protein coupled receptor 1	Cell membrane	Transducer, Membrane, Reference proteome, Cell membrane, Transmembrane helix, Disulfide bond, Phosphoprotein, Transmembrane, Receptor, G-protein coupled receptor, 3D-structure, Glycoprotein	Receptors	GPCR;Rhodopsin			TRUE	CellChatDB v2
IN2.Cholesterol-Cholesterol-LIPA_RORC	IN2	Cholesterol-Cholesterol-LIPA_RORC	0	0	0	0	0.000476167	0	0	0	0	Cholesterol	Cholesterol-LIPA	Rorc					uniprot	Non-protein Signaling	Cholesterol-LIPA - Rorc	FALSE	Lipa	AB hydrolase superfamily, Lipase	Lysosome	Lysosome, Disease variant, Signal, Hydrolase, Reference proteome, Lipid metabolism, Lipid degradation, Direct protein sequencing, Alternative splicing, 3D-structure, Glycoprotein		FALSE	Rorc	Nuclear hormone receptor	Nucleus	Disease variant, Developmental protein, Reference proteome, Biological rhythms, DNA-binding, Nucleus, Activator, Metal-binding, Zinc-finger, Alternative promoter usage, Receptor, Zinc, 3D-structure, Transcription, Transcription regulation					FALSE	CellChatDB v2
IN2.PPIA_BSG	IN2	PPIA_BSG	0.160388	0.168591	0.153301	0.163391	0.144283	0.121129	0.168449	0.161349	0.167617	CypA	Ppia	Bsg					PMID: 36012604	Non-protein Signaling	Ppia - Bsg	FALSE	Ppia	Cyclophilin-type PPIase	Cytoplasm, Secreted, Nucleus	Host-virus interaction, Secreted, Rotamase, Cytoplasm, Alternative splicing, Isomerase, Glycoprotein, Reference proteome, Nucleus, Phosphoprotein, Apoptosis, Direct protein sequencing, Isopeptide bond, 3D-structure, Acetylation, Ubl conjugation	secreted	FALSE	Bsg		Melanosome	Membrane, Host-virus interaction, Disulfide bond, Transmembrane, Alternative promoter usage, Host cell receptor for virus entry, Receptor, Alternative splicing, Endoplasmic reticulum, Blood group antigen, Glycoprotein, Lectin, Cell projection, Signal, Reference proteome, Immunoglobulin domain, Cell membrane, Transmembrane helix, Phosphoprotein, Direct protein sequencing, Mannose-binding, Angiogen…	Unclassified	Unclassified			TRUE	CellChatDB v2
IN2.SerotoninDopamin-5-HT-DOPA-DDC_HTR3A	IN2	SerotoninDopamin-5-HT-DOPA-DDC_HTR3A	0	0	0	0	0	0	0	0	0.00421495	SerotoninDopamin	5-HT-DOPA-DDC	Htr3a					HMRbase;uniprot	Non-protein Signaling	5-HT-DOPA-DDC - Htr3a	TRUE	Ddc	Group II decarboxylase		Disease variant, Catecholamine biosynthesis, Reference proteome, Pyridoxal phosphate, Alternative splicing, Decarboxylase, 3D-structure, Lyase, Acetylation, Repeat		FALSE	Htr3a	Ligand-gated ion channel (TC 1.A.9)	Postsynaptic cell membrane, Cell membrane	Membrane, Disulfide bond, Transmembrane, Ion channel, Receptor, Alternative splicing, Ion transport, Glycoprotein, Signal, Reference proteome, Cell membrane, Transmembrane helix, Transport, Postsynaptic cell membrane, Ligand-gated ion channel, Synapse	Transporters	Channels;Ligand_gated_ion_channels;cys-loop			TRUE	CellChatDB v2
IN2.SerotoninDopamin-5-HT-DOPA-DDC_HTR3B	IN2	SerotoninDopamin-5-HT-DOPA-DDC_HTR3B	0	0	0	0	0	0	0	0	0.000456119	SerotoninDopamin	5-HT-DOPA-DDC	Htr3b					uniprot	Non-protein Signaling	5-HT-DOPA-DDC - Htr3b	TRUE	Ddc	Group II decarboxylase		Disease variant, Catecholamine biosynthesis, Reference proteome, Pyridoxal phosphate, Alternative splicing, Decarboxylase, 3D-structure, Lyase, Acetylation, Repeat		FALSE	Htr3b	Ligand-gated ion channel (TC 1.A.9)	Cell membrane	Membrane, Signal, Reference proteome, Cell membrane, Transmembrane helix, Disulfide bond, Transmembrane, Ion channel, Transport, Receptor, Ligand-gated ion channel, Alternative splicing, Glycoprotein, Ion transport	Transporters	Channels;Ligand_gated_ion_channels;cys-loop			TRUE	CellChatDB v2
IN2.SerotoninDopamin-5-HT-DOPA-DDC_HTR7	IN2	SerotoninDopamin-5-HT-DOPA-DDC_HTR7	0	0	0	0	0	0	0	0	0.000594967	SerotoninDopamin	5-HT-DOPA-DDC	Htr7					uniprot;reactome	Non-protein Signaling	5-HT-DOPA-DDC - Htr7	TRUE	Ddc	Group II decarboxylase		Disease variant, Catecholamine biosynthesis, Reference proteome, Pyridoxal phosphate, Alternative splicing, Decarboxylase, 3D-structure, Lyase, Acetylation, Repeat		FALSE	Htr7	G-protein coupled receptor 1	Cell membrane	Transducer, Membrane, Reference proteome, Lipoprotein, Cell membrane, Transmembrane helix, Disulfide bond, Transmembrane, Receptor, Alternative splicing, G-protein coupled receptor, 3D-structure, Palmitate, Glycoprotein	Receptors	GPCR;Rhodopsin			TRUE	CellChatDB v2
IN2.CD6_ALCAM	IN2	CD6_ALCAM	0	0	0	0	0	0	0	0.000985034	0	CD6	Cd6	Alcam					PMID: 23602662	Cell-Cell Contact	Cd6 - Alcam	FALSE	Cd6		Cell membrane	Immunity, Membrane, Secreted, Disulfide bond, Transmembrane, Alternative splicing, Adaptive immunity, Glycoprotein, Signal, Reference proteome, Cell membrane, Transmembrane helix, Phosphoprotein, Innate immunity, 3D-structure, Cell adhesion, Repeat	secreted	TRUE	Alcam		Cell membrane, Dendrite, Cell projection, Axon	Immunity, Membrane, Disulfide bond, Secreted, Transmembrane, Alternative splicing, Adaptive immunity, Glycoprotein, Cell projection, Signal, Reference proteome, Immunoglobulin domain, Cell membrane, Transmembrane helix, Direct protein sequencing, 3D-structure, Cell adhesion, Repeat	Unclassified	Unclassified		secreted	TRUE	CellChatDB v1
IN2.SEMA4A_NRP1_PLXNA2	IN2	SEMA4A_NRP1_PLXNA2	0	0	0	0	0	0.00097329	0	0	0	SEMA4	Sema4a	NRP1_PLXNA2					PMID: 27533782	Cell-Cell Contact	Sema4a - (Nrp1+Plxna2)	FALSE	Sema4a	Semaphorin	Cell membrane	Immunity, Membrane, Disulfide bond, Differentiation, Transmembrane, Neurogenesis, Alternative splicing, Adaptive immunity, Glycoprotein, Disease variant, Developmental protein, Signal, Reference proteome, Immunoglobulin domain, Cell membrane, Transmembrane helix, Cone-rod dystrophy, Angiogenesis, Retinitis pigmentosa		TRUE	Nrp1, Plxna2	Neuropilin, Plexin	Cell membrane, Cytoplasm, Secreted, Mitochondrion membrane	Membrane, Host-virus interaction, Mitochondrion, Secreted, Disulfide bond, Transmembrane, Differentiation, Receptor, Neurogenesis, Cytoplasm, Alternative splicing, Glycoprotein, Developmental protein, Signal, Reference proteome, Metal-binding, Transmembrane helix, Cell membrane, Phosphoprotein, Heparan sulfate, Direct protein sequencing, Calcium, Angiogenesis, 3D-structure, Heparin-binding, Prote…	Receptors	Neuropilin;Other_receptors, Other_receptors;Plexin	Adhesion receptor	growth factor	TRUE	CellChatDB v1
IN2.SEMA4A_NRP1_PLXNA3	IN2	SEMA4A_NRP1_PLXNA3	0	0	0	0	0	0.00105576	0	0	0	SEMA4	Sema4a	NRP1_PLXNA3					PMID: 27533782	Cell-Cell Contact	Sema4a - (Nrp1+Plxna3)	FALSE	Sema4a	Semaphorin	Cell membrane	Immunity, Membrane, Disulfide bond, Differentiation, Transmembrane, Neurogenesis, Alternative splicing, Adaptive immunity, Glycoprotein, Disease variant, Developmental protein, Signal, Reference proteome, Immunoglobulin domain, Cell membrane, Transmembrane helix, Cone-rod dystrophy, Angiogenesis, Retinitis pigmentosa		TRUE	Nrp1, Plxna3	Plexin, Neuropilin	Cell membrane, Cytoplasm, Secreted, Mitochondrion membrane	Membrane, Signal, Reference proteome, Cell membrane, Transmembrane helix, Disulfide bond, Phosphoprotein, Transmembrane, Receptor, Repeat, Glycoprotein, Host-virus interaction, Mitochondrion, Secreted, Differentiation, Neurogenesis, Cytoplasm, Alternative splicing, Developmental protein, Metal-binding, Heparan sulfate, Direct protein sequencing, Calcium, Angiogenesis, 3D-structure, Heparin-bindin…	Receptors	Neuropilin;Other_receptors, Other_receptors;Plexin	Adhesion receptor	growth factor	TRUE	CellChatDB v1
IN2.SEMA4A_NRP1_PLXNA4	IN2	SEMA4A_NRP1_PLXNA4	0	0	0	0	0	0.00348786	0	0	0	SEMA4	Sema4a	NRP1_PLXNA4					PMID: 27533782	Cell-Cell Contact	Sema4a - (Nrp1+Plxna4)	FALSE	Sema4a	Semaphorin	Cell membrane	Immunity, Membrane, Disulfide bond, Differentiation, Transmembrane, Neurogenesis, Alternative splicing, Adaptive immunity, Glycoprotein, Disease variant, Developmental protein, Signal, Reference proteome, Immunoglobulin domain, Cell membrane, Transmembrane helix, Cone-rod dystrophy, Angiogenesis, Retinitis pigmentosa		TRUE	Nrp1, Plxna4	Plexin, Neuropilin	Cell membrane, Cytoplasm, Secreted, Mitochondrion membrane	Membrane, Signal, Reference proteome, Cell membrane, Transmembrane helix, Disulfide bond, Transmembrane, Receptor, Alternative splicing, Repeat, 3D-structure, Acetylation, Glycoprotein, Host-virus interaction, Mitochondrion, Secreted, Differentiation, Neurogenesis, Cytoplasm, Developmental protein, Metal-binding, Phosphoprotein, Heparan sulfate, Direct protein sequencing, Calcium, Angiogenesis, H…	Receptors	Neuropilin;Other_receptors, Other_receptors;Plexin	Adhesion receptor	growth factor	TRUE	CellChatDB v1
IN2.SEMA4A_PLXNB1	IN2	SEMA4A_PLXNB1	0	0	0	0	0	0.00057921	0	0	0	SEMA4	Sema4a	Plxnb1					PMID: 27533782	Cell-Cell Contact	Sema4a - Plxnb1	FALSE	Sema4a	Semaphorin	Cell membrane	Immunity, Membrane, Disulfide bond, Differentiation, Transmembrane, Neurogenesis, Alternative splicing, Adaptive immunity, Glycoprotein, Disease variant, Developmental protein, Signal, Reference proteome, Immunoglobulin domain, Cell membrane, Transmembrane helix, Cone-rod dystrophy, Angiogenesis, Retinitis pigmentosa		TRUE	Plxnb1	Plexin	Cell membrane, Secreted	Coiled coil, Membrane, Signal, Reference proteome, Cell membrane, Transmembrane helix, Phosphoprotein, Disulfide bond, Secreted, Transmembrane, Receptor, Alternative splicing, Repeat, 3D-structure, Glycoprotein	Receptors	Other_receptors;Plexin		secreted	TRUE	CellChatDB v1
IN2.SEMA4A_PLXNB2	IN2	SEMA4A_PLXNB2	0	0	0	0	0	0.00113304	0	0	0	SEMA4	Sema4a	Plxnb2					PMID: 27533782	Cell-Cell Contact	Sema4a - Plxnb2	FALSE	Sema4a	Semaphorin	Cell membrane	Immunity, Membrane, Disulfide bond, Differentiation, Transmembrane, Neurogenesis, Alternative splicing, Adaptive immunity, Glycoprotein, Disease variant, Developmental protein, Signal, Reference proteome, Immunoglobulin domain, Cell membrane, Transmembrane helix, Cone-rod dystrophy, Angiogenesis, Retinitis pigmentosa		TRUE	Plxnb2	Plexin	Cell membrane	Membrane, Signal, Developmental protein, Reference proteome, Cell membrane, Transmembrane helix, Disulfide bond, Phosphoprotein, Transmembrane, Receptor, Repeat, 3D-structure, Glycoprotein	Receptors	Other_receptors;Plexin			TRUE	CellChatDB v1
IN2.SEMA4D_PLXNB1	IN2	SEMA4D_PLXNB1	0	0.000162176	0	0	0	0	0	0	0.000377275	SEMA4	Sema4d	Plxnb1					PMID: 27533782	Cell-Cell Contact	Sema4d - Plxnb1	FALSE	Sema4d	Semaphorin	Cell membrane	Membrane, Disulfide bond, Differentiation, Transmembrane, Receptor, Neurogenesis, Alternative splicing, Glycoprotein, Signal, Developmental protein, Reference proteome, Immunoglobulin domain, Cell membrane, Transmembrane helix, Phosphoprotein, 3D-structure		TRUE	Plxnb1	Plexin	Cell membrane, Secreted	Coiled coil, Membrane, Signal, Reference proteome, Cell membrane, Transmembrane helix, Phosphoprotein, Disulfide bond, Secreted, Transmembrane, Receptor, Alternative splicing, Repeat, 3D-structure, Glycoprotein	Receptors	Other_receptors;Plexin		secreted	TRUE	CellChatDB v1
IN2.SEMA4D_PLXNB2	IN2	SEMA4D_PLXNB2	0	0.000317373	0	0	0	0	0	0	0.000738162	SEMA4	Sema4d	Plxnb2					PMID: 27533782	Cell-Cell Contact	Sema4d - Plxnb2	FALSE	Sema4d	Semaphorin	Cell membrane	Membrane, Disulfide bond, Differentiation, Transmembrane, Receptor, Neurogenesis, Alternative splicing, Glycoprotein, Signal, Developmental protein, Reference proteome, Immunoglobulin domain, Cell membrane, Transmembrane helix, Phosphoprotein, 3D-structure		TRUE	Plxnb2	Plexin	Cell membrane	Membrane, Signal, Developmental protein, Reference proteome, Cell membrane, Transmembrane helix, Disulfide bond, Phosphoprotein, Transmembrane, Receptor, Repeat, 3D-structure, Glycoprotein	Receptors	Other_receptors;Plexin			TRUE	CellChatDB v1
IN2.TAX1BP3_ADGRB1	IN2	TAX1BP3_ADGRB1	0	0	0.00213952	0	0	0	0	0	0	ADGRB	Tax1bp3	Adgrb1					PMID: 31462748	Cell-Cell Contact	Tax1bp3 - Adgrb1	FALSE	Tax1bp3		Cytoplasm, Nucleus, Cell membrane	Membrane, Reference proteome, Wnt signaling pathway, Cell membrane, Nucleus, Phosphoprotein, Cytoplasm, 3D-structure, Acetylation		TRUE	Adgrb1	G-protein coupled receptor 2	Focal adhesion, Secreted, Cell projection, Cell junction, Postsynaptic density, Phagocytic cup, Cell membrane, Dendritic spine	Immunity, Membrane, Secreted, Disulfide bond, Transmembrane, Receptor, Neurogenesis, Phagocytosis, Repeat, Glycoprotein, Transducer, Cell projection, Signal, Reference proteome, Cell membrane, Innate immunity, Transmembrane helix, Phosphoprotein, Synapse, G-protein coupled receptor, Cell junction, Myogenesis, Ubl conjugation	Receptors	Adhesion;GPCR			TRUE	CellChatDB v2
IN2.TAX1BP3_ADGRB2	IN2	TAX1BP3_ADGRB2	0	0	0.00224019	0	0	0	0	0	0	ADGRB	Tax1bp3	Adgrb2					PMID: 31462748	Cell-Cell Contact	Tax1bp3 - Adgrb2	FALSE	Tax1bp3		Cytoplasm, Nucleus, Cell membrane	Membrane, Reference proteome, Wnt signaling pathway, Cell membrane, Nucleus, Phosphoprotein, Cytoplasm, 3D-structure, Acetylation		TRUE	Adgrb2	G-protein coupled receptor 2	Cell membrane	Membrane, Disulfide bond, Transmembrane, Receptor, Alternative splicing, Glycoprotein, Transducer, Disease variant, Signal, Reference proteome, Cell membrane, Transmembrane helix, Phosphoprotein, Direct protein sequencing, G-protein coupled receptor, Repeat	Receptors	Adhesion;GPCR			TRUE	CellChatDB v2
IN2.APP_SORL1	IN2	APP_SORL1	0	0	0.00283225	0	0.0116969	0	0	0	0	APP	App	Sorl1					PMID: 24523320	Cell-Cell Contact	App - Sorl1	FALSE	App	APP	Perikaryon, Cell projection, Membrane, Cytoplasmic vesicle, Growth cone, Clathrin-coated pit, Cell membrane, Early endosome	Secreted, Copper, Alzheimer disease, Cytoplasm, Notch signaling pathway, Cytoplasmic vesicle, Endoplasmic reticulum, Glycoprotein, Disease variant, Cell projection, Metal-binding, Transmembrane helix, Cell membrane, Direct protein sequencing, Golgi apparatus, Zinc, Isopeptide bond, Amyloid, Heparin-binding, Ubl conjugation, Protease inhibitor, Membrane, Disulfide bond, Transmembrane, Iron, Endoso…		TRUE	Sorl1	VPS10-related sortilin	Golgi apparatus, Secreted, trans-Golgi network membrane, Early endosome membrane, Multivesicular body membrane, Cytoplasmic vesicle, Secretory vesicle membrane, Golgi apparatus membrane, Endosome membrane, Endosome, Recycling endosome membrane, Cell membrane, Endoplasmic reticulum membrane	Membrane, Secreted, Disulfide bond, Transmembrane, Receptor, Alzheimer disease, EGF-like domain, Cytoplasmic vesicle, Endoplasmic reticulum, Glycoprotein, Amyloidosis, Disease variant, Endocytosis, Signal, Reference proteome, Neurodegeneration, Cell membrane, Transmembrane helix, Phosphoprotein, Transport, Direct protein sequencing, Golgi apparatus, Cleavage on pair of basic residues, 3D-structur…	Receptors	LDLR;Other_receptors		secreted	TRUE	CellChatDB v2
IN2.APP_TNFRSF21	IN2	APP_TNFRSF21	0	0	0.00165544	0	0.00686215	0	0	0	0	APP	App	Tnfrsf21					PMID: 33075465	Cell-Cell Contact	App - Tnfrsf21	FALSE	App	APP	Perikaryon, Cell projection, Membrane, Cytoplasmic vesicle, Growth cone, Clathrin-coated pit, Cell membrane, Early endosome	Secreted, Copper, Alzheimer disease, Cytoplasm, Notch signaling pathway, Cytoplasmic vesicle, Endoplasmic reticulum, Glycoprotein, Disease variant, Cell projection, Metal-binding, Transmembrane helix, Cell membrane, Direct protein sequencing, Golgi apparatus, Zinc, Isopeptide bond, Amyloid, Heparin-binding, Ubl conjugation, Protease inhibitor, Membrane, Disulfide bond, Transmembrane, Iron, Endoso…		TRUE	Tnfrsf21		Cell membrane	Immunity, Membrane, Host-virus interaction, Disulfide bond, Transmembrane, Receptor, Adaptive immunity, Glycoprotein, Signal, Reference proteome, Lipoprotein, Cell membrane, Transmembrane helix, Apoptosis, 3D-structure, Palmitate, Repeat	Receptors	Other_receptors;TNFNGF			TRUE	CellChatDB v2
IN2.SIRPB1B_CD47	IN2	SIRPB1B_CD47	0	0	0	0	0	0.019713	0	0	0	SIRP	Sirpb1b	Cd47					PMID:15294972	Cell-Cell Contact	Sirpb1b - Cd47	FALSE	Sirpb1b		Cell membrane, Membrane	Membrane, Signal, Reference proteome, Immunoglobulin domain, Cell membrane, Transmembrane helix, Disulfide bond, Transmembrane, Alternative splicing, Repeat, 3D-structure, Glycoprotein, Membrane, Signal, Reference proteome, Immunoglobulin domain, Transmembrane helix, Disulfide bond, Transmembrane, Alternative splicing, Repeat, 3D-structure, Glycoprotein, Membrane, Signal, Reference proteome, Immu…		TRUE	Cd47		Cell membrane	Membrane, Signal, Reference proteome, Pyrrolidone carboxylic acid, Immunoglobulin domain, Cell membrane, Transmembrane helix, Phosphoprotein, Disulfide bond, Transmembrane, Direct protein sequencing, Alternative splicing, 3D-structure, Cell adhesion, Glycoprotein	Unclassified	Unclassified	Adhesion receptor		TRUE	CellChatDB v2
IN2.SIRPB1C_CD47	IN2	SIRPB1C_CD47	0	0	0	0	0	0.0218712	0	0	0	SIRP	Sirpb1c	Cd47					PMID:15294972	Cell-Cell Contact	Sirpb1c - Cd47	FALSE	Sirpb1c		Cell membrane, Membrane	Membrane, Signal, Reference proteome, Immunoglobulin domain, Cell membrane, Transmembrane helix, Disulfide bond, Transmembrane, Alternative splicing, Repeat, 3D-structure, Glycoprotein, Membrane, Signal, Reference proteome, Immunoglobulin domain, Transmembrane helix, Disulfide bond, Transmembrane, Alternative splicing, Repeat, 3D-structure, Glycoprotein, Membrane, Signal, Reference proteome, Immu…		TRUE	Cd47		Cell membrane	Membrane, Signal, Reference proteome, Pyrrolidone carboxylic acid, Immunoglobulin domain, Cell membrane, Transmembrane helix, Phosphoprotein, Disulfide bond, Transmembrane, Direct protein sequencing, Alternative splicing, 3D-structure, Cell adhesion, Glycoprotein	Unclassified	Unclassified	Adhesion receptor		TRUE	CellChatDB v2
ISN.CCL2_ACKR1	ISN	CCL2_ACKR1	0	0	0	0	0.000106873	0	0	0	0	CCL	Ccl2	Ackr1					PMID: 26740381	Secreted Signaling	Ccl2 - Ackr1	FALSE	Ccl2	Intercrine beta (chemokine CC)	Secreted	Signal, Reference proteome, Pyrrolidone carboxylic acid, Disulfide bond, Secreted, Direct protein sequencing, Chemotaxis, 3D-structure, Inflammatory response, Cytokine, Signal, Reference proteome, Pyrrolidone carboxylic acid, Disulfide bond, Secreted, Direct protein sequencing, Chemotaxis, 3D-structure, Inflammatory response, Cytokine, Glycoprotein	cytokine	FALSE	Ackr1	G-protein coupled receptor 1	Early endosome, Recycling endosome, Membrane	Transducer, Membrane, Reference proteome, Transmembrane helix, Disulfide bond, Transmembrane, Direct protein sequencing, Receptor, Alternative splicing, G-protein coupled receptor, 3D-structure, Endosome, Blood group antigen, Glycoprotein	Receptors	GPCR;Rhodopsin			TRUE	CellChatDB v1
ISN.CCL5_ACKR1	ISN	CCL5_ACKR1	0	0.000372491	9.34646e-05	0.000646943	0.000557238	0.00100211	0.00841145	0.0113937	0.0112164	CCL	Ccl5	Ackr1					PMID: 26740381	Secreted Signaling	Ccl5 - Ackr1	FALSE	Ccl5	Intercrine beta (chemokine CC)	Secreted	Signal, Reference proteome, Disulfide bond, Secreted, Direct protein sequencing, Oxidation, Chemotaxis, 3D-structure, Inflammatory response, Cytokine, Glycoprotein	cytokine	FALSE	Ackr1	G-protein coupled receptor 1	Early endosome, Recycling endosome, Membrane	Transducer, Membrane, Reference proteome, Transmembrane helix, Disulfide bond, Transmembrane, Direct protein sequencing, Receptor, Alternative splicing, G-protein coupled receptor, 3D-structure, Endosome, Blood group antigen, Glycoprotein	Receptors	GPCR;Rhodopsin			TRUE	CellChatDB v1
ISN.CCL7_ACKR1	ISN	CCL7_ACKR1	0	0	0	0	0.000373982	0	0	0	0	CCL	Ccl7	Ackr1					PMID: 26740381	Secreted Signaling	Ccl7 - Ackr1	FALSE	Ccl7	Intercrine beta (chemokine CC)	Secreted	Signal, Reference proteome, Pyrrolidone carboxylic acid, Disulfide bond, Secreted, Cytokine, Direct protein sequencing, Chemotaxis, 3D-structure, Inflammatory response, Heparin-binding, Glycoprotein	cytokine	FALSE	Ackr1	G-protein coupled receptor 1	Early endosome, Recycling endosome, Membrane	Transducer, Membrane, Reference proteome, Transmembrane helix, Disulfide bond, Transmembrane, Direct protein sequencing, Receptor, Alternative splicing, G-protein coupled receptor, 3D-structure, Endosome, Blood group antigen, Glycoprotein	Receptors	GPCR;Rhodopsin			TRUE	CellChatDB v1
ISN.CXCL2_ACKR1	ISN	CXCL2_ACKR1	0	0	0	0	0	0.0100814	0	0	0	CXCL	Cxcl2	Ackr1					KEGG: mmu04060	Secreted Signaling	Cxcl2 - Ackr1	FALSE	Cxcl2	Intercrine alpha (chemokine CxC)	Secreted	Signal, Reference proteome, Disulfide bond, Secreted, Direct protein sequencing, Chemotaxis, Inflammatory response, Cytokine, Signal, Reference proteome, Pharmaceutical, Disulfide bond, Secreted, Direct protein sequencing, Chemotaxis, 3D-structure, Inflammatory response, Cytokine, Signal, Reference proteome, Disulfide bond, Secreted, Growth factor, Direct protein sequencing, 3D-structure, Inflamm…	cytokine;growth factor	FALSE	Ackr1	G-protein coupled receptor 1	Early endosome, Recycling endosome, Membrane	Transducer, Membrane, Reference proteome, Transmembrane helix, Disulfide bond, Transmembrane, Direct protein sequencing, Receptor, Alternative splicing, G-protein coupled receptor, 3D-structure, Endosome, Blood group antigen, Glycoprotein	Receptors	GPCR;Rhodopsin			TRUE	CellChatDB v1
ISN.IFNG_IFNGR1_IFNGR2	ISN	IFNG_IFNGR1_IFNGR2	0	0	0	0	0	0	0	0.000349233	0	IFN-II	Ifng	IFNGR1_IFNGR2					KEGG: mmu04060	Secreted Signaling	Ifng - (Ifngr1+Ifngr2)	FALSE	Ifng	Type II (or gamma) interferon	Secreted	Signal, Growth regulation, Reference proteome, Pyrrolidone carboxylic acid, Pharmaceutical, Secreted, Antiviral defense, Direct protein sequencing, Cleavage on pair of basic residues, 3D-structure, Cytokine, Glycoprotein	cytokine	FALSE	Ifngr1, Ifngr2	Type II cytokine receptor	Cell membrane, Cytoplasm, Cytoplasmic vesicle membrane, Golgi apparatus membrane, Endoplasmic reticulum membrane	Membrane, Disulfide bond, Transmembrane, Receptor, Alternative splicing, Glycoprotein, Disease variant, Signal, Reference proteome, Immunoglobulin domain, Cell membrane, Transmembrane helix, Phosphoprotein, Direct protein sequencing, 3D-structure, Ubl conjugation, Cytoplasm, Cytoplasmic vesicle, Endoplasmic reticulum, Golgi apparatus, Repeat	Receptors	CytokineR;IG;Type2			TRUE	CellChatDB v1
ISN.TNF_TNFRSF1A	ISN	TNF_TNFRSF1A	0	0	0	0	0	0.00403566	0	0	0	TNF	Tnf	Tnfrsf1a					KEGG: mmu04060	Secreted Signaling	Tnf - Tnfrsf1a	FALSE	Tnf	Tumor necrosis factor	Membrane form]: Membrane, Secreted, Cell membrane, Soluble form]: Secreted, [Tumor necrosis factor	Membrane, Reference proteome, Lipoprotein, Cell membrane, Transmembrane helix, Disulfide bond, Phosphoprotein, Secreted, Transmembrane, Signal-anchor, Direct protein sequencing, Myristate, 3D-structure, Cytokine, Glycoprotein	cytokine	TRUE	Tnfrsf1a		Cell membrane, Secreted, Golgi apparatus membrane	Membrane, Host-virus interaction, Secreted, Disulfide bond, Transmembrane, Receptor, Alternative splicing, Glycoprotein, Amyloidosis, Disease variant, Signal, Reference proteome, Cell membrane, Transmembrane helix, Direct protein sequencing, Apoptosis, Golgi apparatus, Cleavage on pair of basic residues, 3D-structure, Repeat	Receptors	Other_receptors;TNFNGF		secreted	TRUE	CellChatDB v1
ISN.GZMA_F2R	ISN	GZMA_F2R	0	0.000230547	5.71692e-05	0	0	0.000589572	0.00242862	0.0052369	0.0053516	PARs	Gzma	F2r					KEGG: mmu04080	Secreted Signaling	Gzma - F2r	FALSE	Gzma	Peptidase S1	Secreted, Cytoplasmic granule	Signal, Hydrolase, Reference proteome, Protease, Disulfide bond, Cytolysis, Secreted, Alternative promoter usage, Direct protein sequencing, Zymogen, 3D-structure, Serine protease, Glycoprotein			F2r	G-protein coupled receptor 1	Cell membrane	Transducer, Blood coagulation, Membrane, Signal, Reference proteome, Cell membrane, Transmembrane helix, Disulfide bond, Phosphoprotein, Transmembrane, Receptor, G-protein coupled receptor, 3D-structure, Hemostasis, Glycoprotein	Receptors	GPCR;Rhodopsin			TRUE	CellChatDB v1
ISN.GZMA_PARD3	ISN	GZMA_PARD3	0	0.000401983	9.96934e-05	0	0	0.0010277	0.00422763	0.00909721	0.00929566	PARs	Gzma	Pard3					KEGG: mmu04080	Secreted Signaling	Gzma - Pard3	FALSE	Gzma	Peptidase S1	Secreted, Cytoplasmic granule	Signal, Hydrolase, Reference proteome, Protease, Disulfide bond, Cytolysis, Secreted, Alternative promoter usage, Direct protein sequencing, Zymogen, 3D-structure, Serine protease, Glycoprotein			Pard3	PAR3	Cell membrane, Endomembrane system, Tight junction, Adherens junction, Cytoplasm, Cell cortex, Cell junction, Cytoskeleton	Coiled coil, Membrane, Differentiation, Lipid-binding, Cytoplasm, Alternative splicing, Tight junction, Cell cycle, Disease variant, Reference proteome, Cell membrane, Phosphoprotein, Cell division, Cytoskeleton, 3D-structure, Cell junction, Acetylation, Repeat						CellChatDB v1
ISN.GAS6_TYRO3	ISN	GAS6_TYRO3	0	0	0	0	0.00158649	0	0	0	0	GAS	Gas6	Tyro3					PMID: 27801848	Secreted Signaling	Gas6 - Tyro3	FALSE	Gas6		Secreted	Signal, Growth regulation, Reference proteome, Host-virus interaction, Metal-binding, Disulfide bond, Phosphoprotein, Secreted, Gamma-carboxyglutamic acid, Calcium, 3D-structure, Glycoprotein, Alternative splicing, EGF-like domain, Repeat	secreted	FALSE	Tyro3	Protein kinase superfamily, Tyr protein kinase	Cell membrane	Membrane, Host-virus interaction, Disulfide bond, Transmembrane, Kinase, ATP-binding, Host cell receptor for virus entry, Receptor, Tyrosine-protein kinase, Transferase, Glycoprotein, Signal, Reference proteome, Immunoglobulin domain, Cell membrane, Transmembrane helix, Phosphoprotein, 3D-structure, Nucleotide-binding, Cell adhesion, Repeat	Receptors	Axl;Kinase			TRUE	CellChatDB v1
ISN.GRN_SORT1	ISN	GRN_SORT1	0	0	0.00350524	0	0.00897956	0	0	0	0	GRN	Grn	Sort1					PMID: 29555433	Secreted Signaling	Grn - Sort1	FALSE	Grn	Granulin	Secreted, Lysosome	Lysosome, Signal, Reference proteome, Neurodegeneration, Neuronal ceroid lipofuscinosis, Disulfide bond, Secreted, Direct protein sequencing, Alternative splicing, Repeat, 3D-structure, Cytokine, Glycoprotein			Sort1	VPS10-related sortilin	Golgi apparatus, Golgi stack membrane, Lysosome membrane, Cell membrane, Nucleus membrane, Endosome membrane, Endoplasmic reticulum membrane	Membrane, Disulfide bond, Differentiation, Transmembrane, Receptor, Alternative splicing, Endoplasmic reticulum, Glycoprotein, Lysosome, Endocytosis, Developmental protein, Signal, Reference proteome, Lipoprotein, Cell membrane, Transmembrane helix, Nucleus, Phosphoprotein, Transport, Direct protein sequencing, Golgi apparatus, Cleavage on pair of basic residues, Osteogenesis, 3D-structure, Palmi…	Receptors	Other_receptors;VPS10R			TRUE	CellChatDB v1
ISN.KLK8_F2R	ISN	KLK8_F2R	0	0	0	0	0	0	0	0.000536342	0.000396836	KLK	Klk8	F2r					PMID: 34552064	Secreted Signaling	Klk8 - F2r	FALSE	Klk8	Peptidase S1	Cytoplasm, Secreted	Signal, Hydrolase, Reference proteome, Disulfide bond, Protease, Secreted, Cytoplasm, Zymogen, Alternative splicing, 3D-structure, Serine protease, Glycoprotein			F2r	G-protein coupled receptor 1	Cell membrane	Transducer, Blood coagulation, Membrane, Signal, Reference proteome, Cell membrane, Transmembrane helix, Disulfide bond, Phosphoprotein, Transmembrane, Receptor, G-protein coupled receptor, 3D-structure, Hemostasis, Glycoprotein	Receptors	GPCR;Rhodopsin			TRUE	CellChatDB v2
ISN.LGALS9_P4HB	ISN	LGALS9_P4HB	0	0	0	0	0.00186708	0	0	0	0	GALECTIN	Lgals9	P4hb					PMID:21670307;uniprot	Secreted Signaling	Lgals9 - P4hb	FALSE	Lgals9		Cytoplasm, Secreted, Nucleus	Lectin, Alternative splicing, Reference proteome, Repeat, Lectin, Immunity, Reference proteome, Nucleus, Secreted, Chemotaxis, Cytoplasm, Alternative splicing, 3D-structure, Repeat, Lectin, Reference proteome, Repeat	immune-related	FALSE	P4hb	Protein disulfide isomerase	Melanosome, Endoplasmic reticulum, Endoplasmic reticulum lumen, Cell membrane	Membrane, Disulfide bond, Osteogenesis imperfecta, Isomerase, Endoplasmic reticulum, Chaperone, Disease variant, Signal, Reference proteome, Cell membrane, Phosphoprotein, Direct protein sequencing, Craniosynostosis, Redox-active center, 3D-structure, Acetylation, Repeat					FALSE	CellChatDB v2
ISN.FN1_ITGA3_ITGB1	ISN	FN1_ITGA3_ITGB1	0	0	0	0	0.00219289	0	0	0	0	FN1	Fn1	ITGA3_ITGB1					KEGG: mmu04512	ECM-Receptor	Fn1 - (Itga3+Itgb1)	TRUE	Fn1		Extracellular matrix, Secreted, Extracellular space	Secreted, Acute phase, Disulfide bond, Extracellular matrix, Oxidation, Alternative splicing, Glycoprotein, Disease variant, Signal, Reference proteome, Pyrrolidone carboxylic acid, Phosphoprotein, Sulfation, Direct protein sequencing, Angiogenesis, Dwarfism, Isopeptide bond, 3D-structure, Cell adhesion, Heparin-binding, Cell shape, Repeat	secreted	FALSE	Itga3, Itgb1	Integrin alpha chain, Integrin beta chain	Cell membrane, Cell projection, Filopodium membrane, Invadopodium membrane, Ruffle membrane, Melanosome, Ruffle, Focal adhesion, Cleavage furrow, Recycling endosome, Lamellipodium, Cell surface, Cell junction	Membrane, Disulfide bond, Transmembrane, Receptor, Alternative splicing, Glycoprotein, Disease variant, Cell projection, Signal, Reference proteome, Integrin, Lipoprotein, Metal-binding, Transmembrane helix, Cell membrane, Phosphoprotein, Direct protein sequencing, Calcium, Cleavage on pair of basic residues, Epidermolysis bullosa, Cell junction, Palmitate, Cell adhesion, Repeat, Host-virus inter…	Receptors	Integrin;Other_receptors	Adhesion receptor		TRUE	CellChatDB v1
ISN.PGE2-PTGES3_PTGER3	ISN	PGE2-PTGES3_PTGER3	0	0.000642448	0.00122062	0.000893543	0	0.00110266	0.000653066	0.000777086	0.000693871	Prostaglandin	PGE2-PTGES3	Ptger3					PMID: 34949672;PMID: 21508345	Non-protein Signaling	PGE2-Ptges3 - Ptger3	FALSE	Ptges3	P23/wos2	Cytoplasm	Prostaglandin metabolism, Cytoplasm, Alternative splicing, Isomerase, Fatty acid metabolism, Chaperone, Reference proteome, Phosphoprotein, Lipid metabolism, Fatty acid biosynthesis, Direct protein sequencing, Lipid biosynthesis, Isopeptide bond, 3D-structure, Prostaglandin biosynthesis, Acetylation, Ubl conjugation		FALSE	Ptger3	G-protein coupled receptor 1	Cell membrane	Transducer, Membrane, Reference proteome, Lipoprotein, Cell membrane, Transmembrane helix, Transmembrane, Receptor, Alternative splicing, G-protein coupled receptor, 3D-structure, Palmitate, Glycoprotein	Receptors	GPCR;Rhodopsin			TRUE	CellChatDB v2
ISN.PGE2-PTGES3_PTGER4	ISN	PGE2-PTGES3_PTGER4	0	0.00087126	0.00165501	0.00121168	0	0.00149513	0.000885657	0.0010538	0.000940981	Prostaglandin	PGE2-PTGES3	Ptger4					PMID: 34949672;PMID: 21508345	Non-protein Signaling	PGE2-Ptges3 - Ptger4	FALSE	Ptges3	P23/wos2	Cytoplasm	Prostaglandin metabolism, Cytoplasm, Alternative splicing, Isomerase, Fatty acid metabolism, Chaperone, Reference proteome, Phosphoprotein, Lipid metabolism, Fatty acid biosynthesis, Direct protein sequencing, Lipid biosynthesis, Isopeptide bond, 3D-structure, Prostaglandin biosynthesis, Acetylation, Ubl conjugation		FALSE	Ptger4	G-protein coupled receptor 1	Cell membrane	Transducer, Membrane, Reference proteome, Cell membrane, Transmembrane helix, Disulfide bond, Phosphoprotein, Transmembrane, Receptor, G-protein coupled receptor, 3D-structure, Glycoprotein	Receptors	GPCR;Rhodopsin			TRUE	CellChatDB v2
ISN.Cholesterol-Cholesterol-LIPA_RORC	ISN	Cholesterol-Cholesterol-LIPA_RORC	0	0	0	0	0.000540746	0	0	0	0	Cholesterol	Cholesterol-LIPA	Rorc					uniprot	Non-protein Signaling	Cholesterol-LIPA - Rorc	FALSE	Lipa	AB hydrolase superfamily, Lipase	Lysosome	Lysosome, Disease variant, Signal, Hydrolase, Reference proteome, Lipid metabolism, Lipid degradation, Direct protein sequencing, Alternative splicing, 3D-structure, Glycoprotein		FALSE	Rorc	Nuclear hormone receptor	Nucleus	Disease variant, Developmental protein, Reference proteome, Biological rhythms, DNA-binding, Nucleus, Activator, Metal-binding, Zinc-finger, Alternative promoter usage, Receptor, Zinc, 3D-structure, Transcription, Transcription regulation					FALSE	CellChatDB v2
ISN.PPIA_BSG	ISN	PPIA_BSG	0.149236	0.156975	0.142558	0.152069	0.134072	0.112342	0.156841	0.150142	0.156056	CypA	Ppia	Bsg					PMID: 36012604	Non-protein Signaling	Ppia - Bsg	FALSE	Ppia	Cyclophilin-type PPIase	Cytoplasm, Secreted, Nucleus	Host-virus interaction, Secreted, Rotamase, Cytoplasm, Alternative splicing, Isomerase, Glycoprotein, Reference proteome, Nucleus, Phosphoprotein, Apoptosis, Direct protein sequencing, Isopeptide bond, 3D-structure, Acetylation, Ubl conjugation	secreted	FALSE	Bsg		Melanosome	Membrane, Host-virus interaction, Disulfide bond, Transmembrane, Alternative promoter usage, Host cell receptor for virus entry, Receptor, Alternative splicing, Endoplasmic reticulum, Blood group antigen, Glycoprotein, Lectin, Cell projection, Signal, Reference proteome, Immunoglobulin domain, Cell membrane, Transmembrane helix, Phosphoprotein, Direct protein sequencing, Mannose-binding, Angiogen…	Unclassified	Unclassified			TRUE	CellChatDB v2
ISN.SerotoninDopamin-5-HT-DOPA-DDC_HTR3A	ISN	SerotoninDopamin-5-HT-DOPA-DDC_HTR3A	0	0	0	0	0	0	0	0	0.00401857	SerotoninDopamin	5-HT-DOPA-DDC	Htr3a					HMRbase;uniprot	Non-protein Signaling	5-HT-DOPA-DDC - Htr3a	TRUE	Ddc	Group II decarboxylase		Disease variant, Catecholamine biosynthesis, Reference proteome, Pyridoxal phosphate, Alternative splicing, Decarboxylase, 3D-structure, Lyase, Acetylation, Repeat		FALSE	Htr3a	Ligand-gated ion channel (TC 1.A.9)	Postsynaptic cell membrane, Cell membrane	Membrane, Disulfide bond, Transmembrane, Ion channel, Receptor, Alternative splicing, Ion transport, Glycoprotein, Signal, Reference proteome, Cell membrane, Transmembrane helix, Transport, Postsynaptic cell membrane, Ligand-gated ion channel, Synapse	Transporters	Channels;Ligand_gated_ion_channels;cys-loop			TRUE	CellChatDB v2
ISN.SerotoninDopamin-5-HT-DOPA-DDC_HTR3B	ISN	SerotoninDopamin-5-HT-DOPA-DDC_HTR3B	0	0	0	0	0	0	0	0	0.00166153	SerotoninDopamin	5-HT-DOPA-DDC	Htr3b					uniprot	Non-protein Signaling	5-HT-DOPA-DDC - Htr3b	TRUE	Ddc	Group II decarboxylase		Disease variant, Catecholamine biosynthesis, Reference proteome, Pyridoxal phosphate, Alternative splicing, Decarboxylase, 3D-structure, Lyase, Acetylation, Repeat		FALSE	Htr3b	Ligand-gated ion channel (TC 1.A.9)	Cell membrane	Membrane, Signal, Reference proteome, Cell membrane, Transmembrane helix, Disulfide bond, Transmembrane, Ion channel, Transport, Receptor, Ligand-gated ion channel, Alternative splicing, Glycoprotein, Ion transport	Transporters	Channels;Ligand_gated_ion_channels;cys-loop			TRUE	CellChatDB v2
ISN.CD6_ALCAM	ISN	CD6_ALCAM	0	0	0	0	0	0	0	0.0129735	0	CD6	Cd6	Alcam					PMID: 23602662	Cell-Cell Contact	Cd6 - Alcam	FALSE	Cd6		Cell membrane	Immunity, Membrane, Secreted, Disulfide bond, Transmembrane, Alternative splicing, Adaptive immunity, Glycoprotein, Signal, Reference proteome, Cell membrane, Transmembrane helix, Phosphoprotein, Innate immunity, 3D-structure, Cell adhesion, Repeat	secreted	TRUE	Alcam		Cell membrane, Dendrite, Cell projection, Axon	Immunity, Membrane, Disulfide bond, Secreted, Transmembrane, Alternative splicing, Adaptive immunity, Glycoprotein, Cell projection, Signal, Reference proteome, Immunoglobulin domain, Cell membrane, Transmembrane helix, Direct protein sequencing, 3D-structure, Cell adhesion, Repeat	Unclassified	Unclassified		secreted	TRUE	CellChatDB v1
ISN.SEMA4A_NRP1_PLXNA2	ISN	SEMA4A_NRP1_PLXNA2	0	0	0	0	0	0.00161234	0	0	0	SEMA4	Sema4a	NRP1_PLXNA2					PMID: 27533782	Cell-Cell Contact	Sema4a - (Nrp1+Plxna2)	FALSE	Sema4a	Semaphorin	Cell membrane	Immunity, Membrane, Disulfide bond, Differentiation, Transmembrane, Neurogenesis, Alternative splicing, Adaptive immunity, Glycoprotein, Disease variant, Developmental protein, Signal, Reference proteome, Immunoglobulin domain, Cell membrane, Transmembrane helix, Cone-rod dystrophy, Angiogenesis, Retinitis pigmentosa		TRUE	Nrp1, Plxna2	Neuropilin, Plexin	Cell membrane, Cytoplasm, Secreted, Mitochondrion membrane	Membrane, Host-virus interaction, Mitochondrion, Secreted, Disulfide bond, Transmembrane, Differentiation, Receptor, Neurogenesis, Cytoplasm, Alternative splicing, Glycoprotein, Developmental protein, Signal, Reference proteome, Metal-binding, Transmembrane helix, Cell membrane, Phosphoprotein, Heparan sulfate, Direct protein sequencing, Calcium, Angiogenesis, 3D-structure, Heparin-binding, Prote…	Receptors	Neuropilin;Other_receptors, Other_receptors;Plexin	Adhesion receptor	growth factor	TRUE	CellChatDB v1
ISN.SEMA4A_NRP1_PLXNA3	ISN	SEMA4A_NRP1_PLXNA3	0	0	0	0	0	0.00127014	0	0	0	SEMA4	Sema4a	NRP1_PLXNA3					PMID: 27533782	Cell-Cell Contact	Sema4a - (Nrp1+Plxna3)	FALSE	Sema4a	Semaphorin	Cell membrane	Immunity, Membrane, Disulfide bond, Differentiation, Transmembrane, Neurogenesis, Alternative splicing, Adaptive immunity, Glycoprotein, Disease variant, Developmental protein, Signal, Reference proteome, Immunoglobulin domain, Cell membrane, Transmembrane helix, Cone-rod dystrophy, Angiogenesis, Retinitis pigmentosa		TRUE	Nrp1, Plxna3	Plexin, Neuropilin	Cell membrane, Cytoplasm, Secreted, Mitochondrion membrane	Membrane, Signal, Reference proteome, Cell membrane, Transmembrane helix, Disulfide bond, Phosphoprotein, Transmembrane, Receptor, Repeat, Glycoprotein, Host-virus interaction, Mitochondrion, Secreted, Differentiation, Neurogenesis, Cytoplasm, Alternative splicing, Developmental protein, Metal-binding, Heparan sulfate, Direct protein sequencing, Calcium, Angiogenesis, 3D-structure, Heparin-bindin…	Receptors	Neuropilin;Other_receptors, Other_receptors;Plexin	Adhesion receptor	growth factor	TRUE	CellChatDB v1
ISN.SEMA4A_NRP1_PLXNA4	ISN	SEMA4A_NRP1_PLXNA4	0	0	0	0	0	0.00314032	0	0	0	SEMA4	Sema4a	NRP1_PLXNA4					PMID: 27533782	Cell-Cell Contact	Sema4a - (Nrp1+Plxna4)	FALSE	Sema4a	Semaphorin	Cell membrane	Immunity, Membrane, Disulfide bond, Differentiation, Transmembrane, Neurogenesis, Alternative splicing, Adaptive immunity, Glycoprotein, Disease variant, Developmental protein, Signal, Reference proteome, Immunoglobulin domain, Cell membrane, Transmembrane helix, Cone-rod dystrophy, Angiogenesis, Retinitis pigmentosa		TRUE	Nrp1, Plxna4	Plexin, Neuropilin	Cell membrane, Cytoplasm, Secreted, Mitochondrion membrane	Membrane, Signal, Reference proteome, Cell membrane, Transmembrane helix, Disulfide bond, Transmembrane, Receptor, Alternative splicing, Repeat, 3D-structure, Acetylation, Glycoprotein, Host-virus interaction, Mitochondrion, Secreted, Differentiation, Neurogenesis, Cytoplasm, Developmental protein, Metal-binding, Phosphoprotein, Heparan sulfate, Direct protein sequencing, Calcium, Angiogenesis, H…	Receptors	Neuropilin;Other_receptors, Other_receptors;Plexin	Adhesion receptor	growth factor	TRUE	CellChatDB v1
ISN.SEMA4A_PLXNB1	ISN	SEMA4A_PLXNB1	0	0	0	0	0	0.00328794	0	0	0	SEMA4	Sema4a	Plxnb1					PMID: 27533782	Cell-Cell Contact	Sema4a - Plxnb1	FALSE	Sema4a	Semaphorin	Cell membrane	Immunity, Membrane, Disulfide bond, Differentiation, Transmembrane, Neurogenesis, Alternative splicing, Adaptive immunity, Glycoprotein, Disease variant, Developmental protein, Signal, Reference proteome, Immunoglobulin domain, Cell membrane, Transmembrane helix, Cone-rod dystrophy, Angiogenesis, Retinitis pigmentosa		TRUE	Plxnb1	Plexin	Cell membrane, Secreted	Coiled coil, Membrane, Signal, Reference proteome, Cell membrane, Transmembrane helix, Phosphoprotein, Disulfide bond, Secreted, Transmembrane, Receptor, Alternative splicing, Repeat, 3D-structure, Glycoprotein	Receptors	Other_receptors;Plexin		secreted	TRUE	CellChatDB v1
ISN.SEMA4D_PLXNB1	ISN	SEMA4D_PLXNB1	0	0.000922409	0	0	0	0	0	0	0.00214366	SEMA4	Sema4d	Plxnb1					PMID: 27533782	Cell-Cell Contact	Sema4d - Plxnb1	FALSE	Sema4d	Semaphorin	Cell membrane	Membrane, Disulfide bond, Differentiation, Transmembrane, Receptor, Neurogenesis, Alternative splicing, Glycoprotein, Signal, Developmental protein, Reference proteome, Immunoglobulin domain, Cell membrane, Transmembrane helix, Phosphoprotein, 3D-structure		TRUE	Plxnb1	Plexin	Cell membrane, Secreted	Coiled coil, Membrane, Signal, Reference proteome, Cell membrane, Transmembrane helix, Phosphoprotein, Disulfide bond, Secreted, Transmembrane, Receptor, Alternative splicing, Repeat, 3D-structure, Glycoprotein	Receptors	Other_receptors;Plexin		secreted	TRUE	CellChatDB v1
ISN.TAX1BP3_ADGRB1	ISN	TAX1BP3_ADGRB1	0	0	0.0014975	0	0	0	0	0	0	ADGRB	Tax1bp3	Adgrb1					PMID: 31462748	Cell-Cell Contact	Tax1bp3 - Adgrb1	FALSE	Tax1bp3		Cytoplasm, Nucleus, Cell membrane	Membrane, Reference proteome, Wnt signaling pathway, Cell membrane, Nucleus, Phosphoprotein, Cytoplasm, 3D-structure, Acetylation		TRUE	Adgrb1	G-protein coupled receptor 2	Focal adhesion, Secreted, Cell projection, Cell junction, Postsynaptic density, Phagocytic cup, Cell membrane, Dendritic spine	Immunity, Membrane, Secreted, Disulfide bond, Transmembrane, Receptor, Neurogenesis, Phagocytosis, Repeat, Glycoprotein, Transducer, Cell projection, Signal, Reference proteome, Cell membrane, Innate immunity, Transmembrane helix, Phosphoprotein, Synapse, G-protein coupled receptor, Cell junction, Myogenesis, Ubl conjugation	Receptors	Adhesion;GPCR			TRUE	CellChatDB v2
ISN.TAX1BP3_ADGRB2	ISN	TAX1BP3_ADGRB2	0	0	0.000577419	0	0	0	0	0	0	ADGRB	Tax1bp3	Adgrb2					PMID: 31462748	Cell-Cell Contact	Tax1bp3 - Adgrb2	FALSE	Tax1bp3		Cytoplasm, Nucleus, Cell membrane	Membrane, Reference proteome, Wnt signaling pathway, Cell membrane, Nucleus, Phosphoprotein, Cytoplasm, 3D-structure, Acetylation		TRUE	Adgrb2	G-protein coupled receptor 2	Cell membrane	Membrane, Disulfide bond, Transmembrane, Receptor, Alternative splicing, Glycoprotein, Transducer, Disease variant, Signal, Reference proteome, Cell membrane, Transmembrane helix, Phosphoprotein, Direct protein sequencing, G-protein coupled receptor, Repeat	Receptors	Adhesion;GPCR			TRUE	CellChatDB v2
ISN.APP_SORL1	ISN	APP_SORL1	0	0	0.00497956	0	0.0204274	0	0	0	0	APP	App	Sorl1					PMID: 24523320	Cell-Cell Contact	App - Sorl1	FALSE	App	APP	Perikaryon, Cell projection, Membrane, Cytoplasmic vesicle, Growth cone, Clathrin-coated pit, Cell membrane, Early endosome	Secreted, Copper, Alzheimer disease, Cytoplasm, Notch signaling pathway, Cytoplasmic vesicle, Endoplasmic reticulum, Glycoprotein, Disease variant, Cell projection, Metal-binding, Transmembrane helix, Cell membrane, Direct protein sequencing, Golgi apparatus, Zinc, Isopeptide bond, Amyloid, Heparin-binding, Ubl conjugation, Protease inhibitor, Membrane, Disulfide bond, Transmembrane, Iron, Endoso…		TRUE	Sorl1	VPS10-related sortilin	Golgi apparatus, Secreted, trans-Golgi network membrane, Early endosome membrane, Multivesicular body membrane, Cytoplasmic vesicle, Secretory vesicle membrane, Golgi apparatus membrane, Endosome membrane, Endosome, Recycling endosome membrane, Cell membrane, Endoplasmic reticulum membrane	Membrane, Secreted, Disulfide bond, Transmembrane, Receptor, Alzheimer disease, EGF-like domain, Cytoplasmic vesicle, Endoplasmic reticulum, Glycoprotein, Amyloidosis, Disease variant, Endocytosis, Signal, Reference proteome, Neurodegeneration, Cell membrane, Transmembrane helix, Phosphoprotein, Transport, Direct protein sequencing, Golgi apparatus, Cleavage on pair of basic residues, 3D-structur…	Receptors	LDLR;Other_receptors		secreted	TRUE	CellChatDB v2
ISN.APP_TNFRSF21	ISN	APP_TNFRSF21	0	0	0.00166961	0	0.00692057	0	0	0	0	APP	App	Tnfrsf21					PMID: 33075465	Cell-Cell Contact	App - Tnfrsf21	FALSE	App	APP	Perikaryon, Cell projection, Membrane, Cytoplasmic vesicle, Growth cone, Clathrin-coated pit, Cell membrane, Early endosome	Secreted, Copper, Alzheimer disease, Cytoplasm, Notch signaling pathway, Cytoplasmic vesicle, Endoplasmic reticulum, Glycoprotein, Disease variant, Cell projection, Metal-binding, Transmembrane helix, Cell membrane, Direct protein sequencing, Golgi apparatus, Zinc, Isopeptide bond, Amyloid, Heparin-binding, Ubl conjugation, Protease inhibitor, Membrane, Disulfide bond, Transmembrane, Iron, Endoso…		TRUE	Tnfrsf21		Cell membrane	Immunity, Membrane, Host-virus interaction, Disulfide bond, Transmembrane, Receptor, Adaptive immunity, Glycoprotein, Signal, Reference proteome, Lipoprotein, Cell membrane, Transmembrane helix, Apoptosis, 3D-structure, Palmitate, Repeat	Receptors	Other_receptors;TNFNGF			TRUE	CellChatDB v2
ISN.SIRPB1B_CD47	ISN	SIRPB1B_CD47	0	0	0	0	0	0.0169703	0	0	0	SIRP	Sirpb1b	Cd47					PMID:15294972	Cell-Cell Contact	Sirpb1b - Cd47	FALSE	Sirpb1b		Cell membrane, Membrane	Membrane, Signal, Reference proteome, Immunoglobulin domain, Cell membrane, Transmembrane helix, Disulfide bond, Transmembrane, Alternative splicing, Repeat, 3D-structure, Glycoprotein, Membrane, Signal, Reference proteome, Immunoglobulin domain, Transmembrane helix, Disulfide bond, Transmembrane, Alternative splicing, Repeat, 3D-structure, Glycoprotein, Membrane, Signal, Reference proteome, Immu…		TRUE	Cd47		Cell membrane	Membrane, Signal, Reference proteome, Pyrrolidone carboxylic acid, Immunoglobulin domain, Cell membrane, Transmembrane helix, Phosphoprotein, Disulfide bond, Transmembrane, Direct protein sequencing, Alternative splicing, 3D-structure, Cell adhesion, Glycoprotein	Unclassified	Unclassified	Adhesion receptor		TRUE	CellChatDB v2
ISN.SIRPB1C_CD47	ISN	SIRPB1C_CD47	0	0	0	0	0	0.018834	0	0	0	SIRP	Sirpb1c	Cd47					PMID:15294972	Cell-Cell Contact	Sirpb1c - Cd47	FALSE	Sirpb1c		Cell membrane, Membrane	Membrane, Signal, Reference proteome, Immunoglobulin domain, Cell membrane, Transmembrane helix, Disulfide bond, Transmembrane, Alternative splicing, Repeat, 3D-structure, Glycoprotein, Membrane, Signal, Reference proteome, Immunoglobulin domain, Transmembrane helix, Disulfide bond, Transmembrane, Alternative splicing, Repeat, 3D-structure, Glycoprotein, Membrane, Signal, Reference proteome, Immu…		TRUE	Cd47		Cell membrane	Membrane, Signal, Reference proteome, Pyrrolidone carboxylic acid, Immunoglobulin domain, Cell membrane, Transmembrane helix, Phosphoprotein, Disulfide bond, Transmembrane, Direct protein sequencing, Alternative splicing, 3D-structure, Cell adhesion, Glycoprotein	Unclassified	Unclassified	Adhesion receptor		TRUE	CellChatDB v2

## Sheet: signalling_LR_net_N_to_I
vec	Cell	LR	EMN	IN1	IN2	IMN	ISN	pathway_name	ligand	receptor	agonist	antagonist	co_A_receptor	co_I_receptor	evidence	annotation	interaction_name_2	is_neurotransmitter	ligand.symbol	ligand.family	ligand.location	ligand.keyword	ligand.secreted_type	ligand.transmembrane	receptor.symbol	receptor.family	receptor.location	receptor.keyword	receptor.surfaceome_main	receptor.surfaceome_sub	receptor.adhesome	receptor.secreted_type	receptor.transmembrane	version
B Cells.CXCL12_CXCR4	B Cells	CXCL12_CXCR4	0.00122495	0	0	0	0	CXCL	Cxcl12	Cxcr4					KEGG: mmu04060	Secreted Signaling	Cxcl12 - Cxcr4	FALSE	Cxcl12	Intercrine alpha (chemokine CxC)	Secreted	Signal, Reference proteome, Host-virus interaction, Disulfide bond, Secreted, Growth factor, Alternative splicing, Chemotaxis, 3D-structure, Cytokine	cytokine;growth factor	FALSE	Cxcr4	G-protein coupled receptor 1	Late endosome, Early endosome, Lysosome, Cell membrane, Cell junction	Membrane, Host-virus interaction, Disulfide bond, Transmembrane, Host cell receptor for virus entry, Receptor, Alternative splicing, Glycoprotein, Lysosome, Disease variant, Transducer, Reference proteome, Cell membrane, Transmembrane helix, Phosphoprotein, Sulfation, G-protein coupled receptor, Isopeptide bond, 3D-structure, Cell junction, Endosome, Proteoglycan, Ubl conjugation	Receptors	GPCR;Rhodopsin			TRUE	CellChatDB v1
B Cells.MIF_CD74_CXCR4	B Cells	MIF_CD74_CXCR4	0.0703436	0.0623579	0.0682159	0.0641652	0.0602946	MIF	Mif	CD74_CXCR4					PMID: 29637711; PMID: 24760155	Secreted Signaling	Mif - (Cd74+Cxcr4)	FALSE	Mif	MIF	Cytoplasm, Secreted	Immunity, Reference proteome, Innate immunity, Secreted, Direct protein sequencing, Cytoplasm, 3D-structure, Isomerase, Inflammatory response, Cytokine, Acetylation			Cd74, Cxcr4	G-protein coupled receptor 1	Golgi apparatus, Cell membrane, Endoplasmic reticulum membrane, trans-Golgi network, Lysosome, Endosome, Late endosome, Early endosome, Cell junction	Immunity, Membrane, Alternative initiation, Disulfide bond, Transmembrane, Signal-anchor, Alternative splicing, Adaptive immunity, Endoplasmic reticulum, Glycoprotein, Chaperone, Lysosome, Reference proteome, Cell membrane, Transmembrane helix, Phosphoprotein, Direct protein sequencing, Golgi apparatus, 3D-structure, Endosome, Proteoglycan, Host-virus interaction, Host cell receptor for virus ent…	Unclassified, Receptors	Unclassified, GPCR;Rhodopsin			TRUE	CellChatDB v1
B Cells.MDK_NCL	B Cells	MDK_NCL	0	0	0.000827584	0	0	MK	Mdk	Ncl					PMID: 28356350	Secreted Signaling	Mdk - Ncl	FALSE	Mdk	Pleiotrophin	Secreted	Signal, Developmental protein, Reference proteome, Disulfide bond, Differentiation, Secreted, Mitogen, Growth factor, Direct protein sequencing, Alternative splicing, 3D-structure, Heparin-binding	growth factor	FALSE	Ncl		Cytoplasm, Nucleus, Nucleolus	Ubl conjugation, RNA-binding, Reference proteome, DNA-binding, Nucleus, Phosphoprotein, Direct protein sequencing, Cytoplasm, Isopeptide bond, 3D-structure, Methylation, Acetylation, Repeat						CellChatDB v1
B Cells.PTN_NCL	B Cells	PTN_NCL	0.0197046	0.00580491	0.00378683	0.0157389	0.00617945	PTN	Ptn	Ncl					PMID: 28356350; PMID: 25620911	Secreted Signaling	Ptn - Ncl	FALSE	Ptn	Pleiotrophin	Secreted	Signal, Reference proteome, Disulfide bond, Secreted, Mitogen, Growth factor, Direct protein sequencing, 3D-structure, Heparin-binding	growth factor	FALSE	Ncl		Cytoplasm, Nucleus, Nucleolus	Ubl conjugation, RNA-binding, Reference proteome, DNA-binding, Nucleus, Phosphoprotein, Direct protein sequencing, Cytoplasm, Isopeptide bond, 3D-structure, Methylation, Acetylation, Repeat						CellChatDB v1
B Cells.LGALS9_CD45	B Cells	LGALS9_CD45	0	0	0.00280614	0	0	GALECTIN	Lgals9	Ptprc					PMID: 30120235	Secreted Signaling	Lgals9 - Cd45	FALSE	Lgals9		Cytoplasm, Secreted, Nucleus	Lectin, Alternative splicing, Reference proteome, Repeat, Lectin, Immunity, Reference proteome, Nucleus, Secreted, Chemotaxis, Cytoplasm, Alternative splicing, 3D-structure, Repeat, Lectin, Reference proteome, Repeat	immune-related	FALSE	Ptprc	Protein-tyrosine phosphatase	Cell membrane, Membrane raft	Membrane, Host-virus interaction, Transmembrane, Alternative splicing, Glycoprotein, Disease variant, Signal, Hydrolase, Reference proteome, SCID, Cell membrane, Transmembrane helix, Phosphoprotein, Protein phosphatase, 3D-structure, Repeat	Receptors	Other_receptors;ReceptorTypePhosphatases			TRUE	CellChatDB v1
B Cells.LGALS9_IGHM	B Cells	LGALS9_IGHM	0	0	0.00591311	0	0	GALECTIN	Lgals9	Ighm					PMID: 30120235	Secreted Signaling	Lgals9 - Ighm	FALSE	Lgals9		Cytoplasm, Secreted, Nucleus	Lectin, Alternative splicing, Reference proteome, Repeat, Lectin, Immunity, Reference proteome, Nucleus, Secreted, Chemotaxis, Cytoplasm, Alternative splicing, 3D-structure, Repeat, Lectin, Reference proteome, Repeat	immune-related	FALSE	Ighm		Secreted	Immunity, Immunoglobulin, Membrane, Reference proteome, Immunoglobulin domain, Cell membrane, Disulfide bond, Secreted, Transmembrane, Direct protein sequencing, Alternative splicing, 3D-structure, Adaptive immunity, Glycoprotein						CellChatDB v1
B Cells.THBS3_CD47	B Cells	THBS3_CD47	0	0	0	0	0.000646055	THBS	Thbs3	Cd47					KEGG: mmu04512	ECM-Receptor	Thbs3 - Cd47	FALSE	Thbs3	Thrombospondin		Signal, Reference proteome, Disulfide bond, Calcium, Alternative splicing, Repeat, EGF-like domain, Cell adhesion, Glycoprotein			Cd47		Cell membrane	Membrane, Signal, Reference proteome, Pyrrolidone carboxylic acid, Immunoglobulin domain, Cell membrane, Transmembrane helix, Phosphoprotein, Disulfide bond, Transmembrane, Direct protein sequencing, Alternative splicing, 3D-structure, Cell adhesion, Glycoprotein	Unclassified	Unclassified	Adhesion receptor		TRUE	CellChatDB v1
B Cells.APP_CD74	B Cells	APP_CD74	0.242478	0.240258	0.2328	0.21962	0.218545	APP	App	Cd74					PMID: 19849849	Cell-Cell Contact	App - Cd74	FALSE	App	APP	Perikaryon, Cell projection, Membrane, Cytoplasmic vesicle, Growth cone, Clathrin-coated pit, Cell membrane, Early endosome	Secreted, Copper, Alzheimer disease, Cytoplasm, Notch signaling pathway, Cytoplasmic vesicle, Endoplasmic reticulum, Glycoprotein, Disease variant, Cell projection, Metal-binding, Transmembrane helix, Cell membrane, Direct protein sequencing, Golgi apparatus, Zinc, Isopeptide bond, Amyloid, Heparin-binding, Ubl conjugation, Protease inhibitor, Membrane, Disulfide bond, Transmembrane, Iron, Endoso…		TRUE	Cd74		Golgi apparatus, Cell membrane, Endoplasmic reticulum membrane, trans-Golgi network, Lysosome, Endosome	Immunity, Membrane, Alternative initiation, Disulfide bond, Transmembrane, Signal-anchor, Alternative splicing, Adaptive immunity, Endoplasmic reticulum, Glycoprotein, Chaperone, Lysosome, Reference proteome, Cell membrane, Transmembrane helix, Phosphoprotein, Direct protein sequencing, Golgi apparatus, 3D-structure, Endosome, Proteoglycan	Unclassified	Unclassified			TRUE	CellChatDB v1
B Cells.SEMA4D_CD72	B Cells	SEMA4D_CD72	0.00136654	0.00276753	0.00361982	0.00354711	0.00114676	SEMA4	Sema4d	Cd72					PMID: 22325954	Cell-Cell Contact	Sema4d - Cd72	FALSE	Sema4d	Semaphorin	Cell membrane	Membrane, Disulfide bond, Differentiation, Transmembrane, Receptor, Neurogenesis, Alternative splicing, Glycoprotein, Signal, Developmental protein, Reference proteome, Immunoglobulin domain, Cell membrane, Transmembrane helix, Phosphoprotein, 3D-structure		TRUE	Cd72		Membrane	Lectin, Membrane, Reference proteome, Transmembrane helix, Disulfide bond, Phosphoprotein, Transmembrane, Signal-anchor, Glycoprotein					TRUE	CellChatDB v1
DCs.FGF1_FGFR1	DCs	FGF1_FGFR1	0.000700148	0.000609957	0.000431381	0.000827189	0.000240239	FGF	Fgf1	Fgfr1				FGF inhibition receptor	PMC: 4393358	Secreted Signaling	Fgf1 - Fgfr1	FALSE	Fgf1	FGF	Cytoplasm, Secreted, Nucleus, Cytosol, Cell cortex	Developmental protein, Reference proteome, Nucleus, Phosphoprotein, Differentiation, Secreted, Mitogen, Growth factor, Direct protein sequencing, Angiogenesis, Cytoplasm, Alternative splicing, 3D-structure, Heparin-binding, Acetylation	growth factor	FALSE	Fgfr1	Protein kinase superfamily, Tyr protein kinase	Cytoplasm, Nucleus, Cytosol, Cytoplasmic vesicle, Cell membrane	Kinase, ATP-binding, Receptor, Cytoplasm, Tyrosine-protein kinase, Cytoplasmic vesicle, Holoprosencephaly, Glycoprotein, Disease variant, Kallmann syndrome, Immunoglobulin domain, Transmembrane helix, Cell membrane, Direct protein sequencing, Transcription, Dwarfism, Heparin-binding, Ubl conjugation, Transcription regulation, Membrane, Intellectual disability, Disulfide bond, Transmembrane, Alter…	Receptors	FGFR;Kinase			TRUE	CellChatDB v1
DCs.CCL27A_CCR2	DCs	CCL27A_CCR2	0.00426	0.00134606	0.0047139	0.00320908	0.00424611	CCL	Ccl27a	Ccr2					KEGG: mmu04060	Secreted Signaling	Ccl27a - Ccr2	FALSE	Ccl27a	Intercrine beta (chemokine CC)	Secreted	Secreted, Signal, Reference proteome, 3D-structure, Disulfide bond, Cytokine, Direct protein sequencing	cytokine	FALSE	Ccr2	G-protein coupled receptor 1	Cell membrane	Membrane, Host-virus interaction, Disulfide bond, Transmembrane, Receptor, Alternative splicing, Glycoprotein, Transducer, Reference proteome, Cell membrane, Transmembrane helix, Phosphoprotein, Sulfation, G-protein coupled receptor, 3D-structure, Inflammatory response	Unclassified	Unclassified			TRUE	CellChatDB v1
DCs.MIF_CD74_CD44	DCs	MIF_CD74_CD44	0.0629316	0.0557369	0.0610134	0.0573641	0.0538801	MIF	Mif	CD74_CD44					PMID: 29637711; PMID: 26175090	Secreted Signaling	Mif - (Cd74+Cd44)	FALSE	Mif	MIF	Cytoplasm, Secreted	Immunity, Reference proteome, Innate immunity, Secreted, Direct protein sequencing, Cytoplasm, 3D-structure, Isomerase, Inflammatory response, Cytokine, Acetylation			Cd74, Cd44		Cell membrane, Microvillus, Cell projection, Golgi apparatus, Endoplasmic reticulum membrane, trans-Golgi network, Lysosome, Endosome	Membrane, Disulfide bond, Transmembrane, Receptor, Alternative splicing, Blood group antigen, Glycoprotein, Cell projection, Signal, Reference proteome, Cell membrane, Transmembrane helix, Phosphoprotein, Direct protein sequencing, 3D-structure, Cell adhesion, Proteoglycan, Immunity, Alternative initiation, Signal-anchor, Adaptive immunity, Endoplasmic reticulum, Chaperone, Lysosome, Golgi appara…	Unclassified	Unclassified			TRUE	CellChatDB v1
DCs.MDK_NCL	DCs	MDK_NCL	0	0	0.001431	0	0	MK	Mdk	Ncl					PMID: 28356350	Secreted Signaling	Mdk - Ncl	FALSE	Mdk	Pleiotrophin	Secreted	Signal, Developmental protein, Reference proteome, Disulfide bond, Differentiation, Secreted, Mitogen, Growth factor, Direct protein sequencing, Alternative splicing, 3D-structure, Heparin-binding	growth factor	FALSE	Ncl		Cytoplasm, Nucleus, Nucleolus	Ubl conjugation, RNA-binding, Reference proteome, DNA-binding, Nucleus, Phosphoprotein, Direct protein sequencing, Cytoplasm, Isopeptide bond, 3D-structure, Methylation, Acetylation, Repeat						CellChatDB v1
DCs.PTN_SDC3	DCs	PTN_SDC3	0.00258298	0.000751675	0.000489489	0.00205591	0.000800436	PTN	Ptn	Sdc3					PMID: 28356350; PMID: 25620911	Secreted Signaling	Ptn - Sdc3	FALSE	Ptn	Pleiotrophin	Secreted	Signal, Reference proteome, Disulfide bond, Secreted, Mitogen, Growth factor, Direct protein sequencing, 3D-structure, Heparin-binding	growth factor	FALSE	Sdc3	Syndecan proteoglycan	Cell membrane	Membrane, Reference proteome, Cell membrane, Transmembrane helix, Phosphoprotein, Transmembrane, Heparan sulfate, Proteoglycan, Glycoprotein						CellChatDB v1
DCs.PTN_NCL	DCs	PTN_NCL	0.033609	0.0100012	0.00653383	0.0269218	0.0106435	PTN	Ptn	Ncl					PMID: 28356350; PMID: 25620911	Secreted Signaling	Ptn - Ncl	FALSE	Ptn	Pleiotrophin	Secreted	Signal, Reference proteome, Disulfide bond, Secreted, Mitogen, Growth factor, Direct protein sequencing, 3D-structure, Heparin-binding	growth factor	FALSE	Ncl		Cytoplasm, Nucleus, Nucleolus	Ubl conjugation, RNA-binding, Reference proteome, DNA-binding, Nucleus, Phosphoprotein, Direct protein sequencing, Cytoplasm, Isopeptide bond, 3D-structure, Methylation, Acetylation, Repeat						CellChatDB v1
DCs.SEMA3C_PLXND1	DCs	SEMA3C_PLXND1	0	0	9.66396e-05	0	0	SEMA3	Sema3c	Plxnd1					PMID: 27533782	Secreted Signaling	Sema3c - Plxnd1	FALSE	Sema3c	Semaphorin	Secreted	Signal, Developmental protein, Reference proteome, Immunoglobulin domain, Disulfide bond, Secreted, Differentiation, Neurogenesis, Alternative splicing, Glycoprotein	secreted	FALSE	Plxnd1	Plexin	Lamellipodium membrane, Cell membrane, Cell projection	Cell projection, Membrane, Signal, Developmental protein, Reference proteome, Cell membrane, Transmembrane helix, Disulfide bond, Transmembrane, Receptor, Angiogenesis, Alternative splicing, Repeat, 3D-structure, Glycoprotein	Receptors	Other_receptors;Plexin			TRUE	CellChatDB v1
DCs.LGALS9_CD45	DCs	LGALS9_CD45	0	0	0.00214671	0	0	GALECTIN	Lgals9	Ptprc					PMID: 30120235	Secreted Signaling	Lgals9 - Cd45	FALSE	Lgals9		Cytoplasm, Secreted, Nucleus	Lectin, Alternative splicing, Reference proteome, Repeat, Lectin, Immunity, Reference proteome, Nucleus, Secreted, Chemotaxis, Cytoplasm, Alternative splicing, 3D-structure, Repeat, Lectin, Reference proteome, Repeat	immune-related	FALSE	Ptprc	Protein-tyrosine phosphatase	Cell membrane, Membrane raft	Membrane, Host-virus interaction, Transmembrane, Alternative splicing, Glycoprotein, Disease variant, Signal, Hydrolase, Reference proteome, SCID, Cell membrane, Transmembrane helix, Phosphoprotein, Protein phosphatase, 3D-structure, Repeat	Receptors	Other_receptors;ReceptorTypePhosphatases			TRUE	CellChatDB v1
DCs.LGALS9_IGHM	DCs	LGALS9_IGHM	0	0	0.00133924	0	0	GALECTIN	Lgals9	Ighm					PMID: 30120235	Secreted Signaling	Lgals9 - Ighm	FALSE	Lgals9		Cytoplasm, Secreted, Nucleus	Lectin, Alternative splicing, Reference proteome, Repeat, Lectin, Immunity, Reference proteome, Nucleus, Secreted, Chemotaxis, Cytoplasm, Alternative splicing, 3D-structure, Repeat, Lectin, Reference proteome, Repeat	immune-related	FALSE	Ighm		Secreted	Immunity, Immunoglobulin, Membrane, Reference proteome, Immunoglobulin domain, Cell membrane, Disulfide bond, Secreted, Transmembrane, Direct protein sequencing, Alternative splicing, 3D-structure, Adaptive immunity, Glycoprotein						CellChatDB v1
DCs.LGALS9_CD44	DCs	LGALS9_CD44	0	0	0.000645713	0	0	GALECTIN	Lgals9	Cd44					PMID: 25065622	Secreted Signaling	Lgals9 - Cd44	FALSE	Lgals9		Cytoplasm, Secreted, Nucleus	Lectin, Alternative splicing, Reference proteome, Repeat, Lectin, Immunity, Reference proteome, Nucleus, Secreted, Chemotaxis, Cytoplasm, Alternative splicing, 3D-structure, Repeat, Lectin, Reference proteome, Repeat	immune-related	FALSE	Cd44		Cell membrane, Microvillus, Cell projection	Membrane, Disulfide bond, Transmembrane, Receptor, Alternative splicing, Blood group antigen, Glycoprotein, Cell projection, Signal, Reference proteome, Cell membrane, Transmembrane helix, Phosphoprotein, Direct protein sequencing, 3D-structure, Cell adhesion, Proteoglycan	Unclassified	Unclassified			TRUE	CellChatDB v1
DCs.LGALS9_P4HB	DCs	LGALS9_P4HB	0	0	0.000537468	0	0	GALECTIN	Lgals9	P4hb					PMID:21670307;uniprot	Secreted Signaling	Lgals9 - P4hb	FALSE	Lgals9		Cytoplasm, Secreted, Nucleus	Lectin, Alternative splicing, Reference proteome, Repeat, Lectin, Immunity, Reference proteome, Nucleus, Secreted, Chemotaxis, Cytoplasm, Alternative splicing, 3D-structure, Repeat, Lectin, Reference proteome, Repeat	immune-related	FALSE	P4hb	Protein disulfide isomerase	Melanosome, Endoplasmic reticulum, Endoplasmic reticulum lumen, Cell membrane	Membrane, Disulfide bond, Osteogenesis imperfecta, Isomerase, Endoplasmic reticulum, Chaperone, Disease variant, Signal, Reference proteome, Cell membrane, Phosphoprotein, Direct protein sequencing, Craniosynostosis, Redox-active center, 3D-structure, Acetylation, Repeat					FALSE	CellChatDB v2
DCs.COL4A1_CD44	DCs	COL4A1_CD44	0	0.00137166	0	0	0	COLLAGEN	Col4a1	Cd44					KEGG: mmu04512	ECM-Receptor	Col4a1 - Cd44	FALSE	Col4a1	Type IV collagen	Extracellular matrix, Secreted, Extracellular space, Basement membrane	Disease variant, Signal, Reference proteome, Collagen, Basement membrane, Disulfide bond, Secreted, Extracellular matrix, Direct protein sequencing, Angiogenesis, Glycoprotein, Alternative splicing, 3D-structure, Hydroxylation, Repeat	secreted	FALSE	Cd44		Cell membrane, Microvillus, Cell projection	Membrane, Disulfide bond, Transmembrane, Receptor, Alternative splicing, Blood group antigen, Glycoprotein, Cell projection, Signal, Reference proteome, Cell membrane, Transmembrane helix, Phosphoprotein, Direct protein sequencing, 3D-structure, Cell adhesion, Proteoglycan	Unclassified	Unclassified			TRUE	CellChatDB v1
DCs.COL4A2_CD44	DCs	COL4A2_CD44	0	0.00223655	0.000582457	0.000565354	0	COLLAGEN	Col4a2	Cd44					KEGG: mmu04512	ECM-Receptor	Col4a2 - Cd44	FALSE	Col4a2	Type IV collagen	Extracellular matrix, Secreted, Extracellular space, Basement membrane	Disease variant, Signal, Reference proteome, Collagen, Basement membrane, Disulfide bond, Secreted, Extracellular matrix, Direct protein sequencing, Bromination, Angiogenesis, Glycoprotein, 3D-structure, Hydroxylation, Repeat	secreted	FALSE	Cd44		Cell membrane, Microvillus, Cell projection	Membrane, Disulfide bond, Transmembrane, Receptor, Alternative splicing, Blood group antigen, Glycoprotein, Cell projection, Signal, Reference proteome, Cell membrane, Transmembrane helix, Phosphoprotein, Direct protein sequencing, 3D-structure, Cell adhesion, Proteoglycan	Unclassified	Unclassified			TRUE	CellChatDB v1
DCs.LAMC1_CD44	DCs	LAMC1_CD44	0	0	0.000491469	0	0	LAMININ	Lamc1	Cd44					KEGG: mmu04512	ECM-Receptor	Lamc1 - Cd44	FALSE	Lamc1		Extracellular matrix, Secreted, Extracellular space, Basement membrane	Coiled coil, Signal, Reference proteome, Basement membrane, Phosphoprotein, Disulfide bond, Secreted, Extracellular matrix, Repeat, 3D-structure, Cell adhesion, Laminin EGF-like domain, Glycoprotein	secreted	FALSE	Cd44		Cell membrane, Microvillus, Cell projection	Membrane, Disulfide bond, Transmembrane, Receptor, Alternative splicing, Blood group antigen, Glycoprotein, Cell projection, Signal, Reference proteome, Cell membrane, Transmembrane helix, Phosphoprotein, Direct protein sequencing, 3D-structure, Cell adhesion, Proteoglycan	Unclassified	Unclassified			TRUE	CellChatDB v1
DCs.LAMC3_CD44	DCs	LAMC3_CD44	0	0.000442755	0	0	0	LAMININ	Lamc3	Cd44					KEGG: mmu04512	ECM-Receptor	Lamc3 - Cd44	FALSE	Lamc3		Extracellular matrix, Secreted, Extracellular space, Basement membrane	Disease variant, Coiled coil, Signal, Reference proteome, Basement membrane, Extracellular matrix, Disulfide bond, Secreted, Repeat, Cell adhesion, Laminin EGF-like domain, Glycoprotein			Cd44		Cell membrane, Microvillus, Cell projection	Membrane, Disulfide bond, Transmembrane, Receptor, Alternative splicing, Blood group antigen, Glycoprotein, Cell projection, Signal, Reference proteome, Cell membrane, Transmembrane helix, Phosphoprotein, Direct protein sequencing, 3D-structure, Cell adhesion, Proteoglycan	Unclassified	Unclassified			TRUE	CellChatDB v1
DCs.THBS3_CD47	DCs	THBS3_CD47	0	0	0	0	0.00264108	THBS	Thbs3	Cd47					KEGG: mmu04512	ECM-Receptor	Thbs3 - Cd47	FALSE	Thbs3	Thrombospondin		Signal, Reference proteome, Disulfide bond, Calcium, Alternative splicing, Repeat, EGF-like domain, Cell adhesion, Glycoprotein			Cd47		Cell membrane	Membrane, Signal, Reference proteome, Pyrrolidone carboxylic acid, Immunoglobulin domain, Cell membrane, Transmembrane helix, Phosphoprotein, Disulfide bond, Transmembrane, Direct protein sequencing, Alternative splicing, 3D-structure, Cell adhesion, Glycoprotein	Unclassified	Unclassified	Adhesion receptor		TRUE	CellChatDB v1
DCs.Noradrenaline-NE-DBH_SLC18A2_ADRB2	DCs	Noradrenaline-NE-DBH_SLC18A2_ADRB2	0	0.0013505	0	0	0	Noradrenaline	NE-DBH_SLC18A2	Adrb2					PMID: 29733063_HMRbase;reactome	Non-protein Signaling	NE-(Dbh+Slc18a2) - Adrb2	TRUE	Dbh, Slc18a2	Major facilitator superfamily, Vesicular transporter, Copper type II ascorbate-dependent monooxygenase	Synaptic vesicle membrane, Cell projection, Axon, Cytoplasmic vesicle, Dendrite, Secretory vesicle, Secretory vesicle membrane, Chromaffin granule lumen, Secreted, Secretory vesicle lumen, Chromaffin granule membrane	Dystonia, Membrane, Disulfide bond, Transmembrane, Parkinsonism, Alternative splicing, Cytoplasmic vesicle, Glycoprotein, Disease variant, Cell projection, Reference proteome, Transmembrane helix, Phosphoprotein, Transport, Synapse, Neurotransmitter transport, Catecholamine biosynthesis, Monooxygenase, Secreted, Signal-anchor, Copper, Vitamin C, Oxidoreductase, Metal-binding, Direct protein seque…	secreted	FALSE	Adrb2	G-protein coupled receptor 1	Golgi apparatus, Early endosome, Cell membrane	Membrane, Disulfide bond, Transmembrane, Receptor, Glycoprotein, Transducer, Reference proteome, Lipoprotein, Cell membrane, Transmembrane helix, Phosphoprotein, Golgi apparatus, G-protein coupled receptor, 3D-structure, Hydroxylation, Palmitate, Endosome, Ubl conjugation	Receptors	GPCR;Rhodopsin			TRUE	CellChatDB v2
DCs.Desmosterol-Desmosterol-DHCR7_NR1H2	DCs	Desmosterol-Desmosterol-DHCR7_NR1H2	0.000320431	0.000563394	0.000453048	0.000361533	0.00036645	Desmosterol	Desmosterol-DHCR7	Nr1h2					HMRbase;uniprot	Non-protein Signaling	Desmosterol-DHCR7 - Nr1h2	FALSE	Dhcr7	ERG4/ERG24	Endoplasmic reticulum membrane	Membrane, Transmembrane, Cholesterol metabolism, Sterol biosynthesis, Endoplasmic reticulum, NADP, Oxidoreductase, Disease variant, Steroid metabolism, Reference proteome, Cholesterol biosynthesis, Sterol metabolism, Transmembrane helix, Phosphoprotein, Lipid metabolism, Steroid biosynthesis, Lipid biosynthesis		FALSE	Nr1h2	Nuclear hormone receptor	Nucleus	Ubl conjugation, Reference proteome, DNA-binding, Nucleus, Activator, Metal-binding, Zinc-finger, Receptor, Alternative splicing, Zinc, Isopeptide bond, 3D-structure, Transcription, Transcription regulation					FALSE	CellChatDB v2
DCs.PPIA_BSG	DCs	PPIA_BSG	0.0895043	0.0879915	0.0890148	0.0928303	0.0882907	CypA	Ppia	Bsg					PMID: 36012604	Non-protein Signaling	Ppia - Bsg	FALSE	Ppia	Cyclophilin-type PPIase	Cytoplasm, Secreted, Nucleus	Host-virus interaction, Secreted, Rotamase, Cytoplasm, Alternative splicing, Isomerase, Glycoprotein, Reference proteome, Nucleus, Phosphoprotein, Apoptosis, Direct protein sequencing, Isopeptide bond, 3D-structure, Acetylation, Ubl conjugation	secreted	FALSE	Bsg		Melanosome	Membrane, Host-virus interaction, Disulfide bond, Transmembrane, Alternative promoter usage, Host cell receptor for virus entry, Receptor, Alternative splicing, Endoplasmic reticulum, Blood group antigen, Glycoprotein, Lectin, Cell projection, Signal, Reference proteome, Immunoglobulin domain, Cell membrane, Transmembrane helix, Phosphoprotein, Direct protein sequencing, Mannose-binding, Angiogen…	Unclassified	Unclassified			TRUE	CellChatDB v2
DCs.APP_CD74	DCs	APP_CD74	0.238247	0.236054	0.228687	0.215674	0.214613	APP	App	Cd74					PMID: 19849849	Cell-Cell Contact	App - Cd74	FALSE	App	APP	Perikaryon, Cell projection, Membrane, Cytoplasmic vesicle, Growth cone, Clathrin-coated pit, Cell membrane, Early endosome	Secreted, Copper, Alzheimer disease, Cytoplasm, Notch signaling pathway, Cytoplasmic vesicle, Endoplasmic reticulum, Glycoprotein, Disease variant, Cell projection, Metal-binding, Transmembrane helix, Cell membrane, Direct protein sequencing, Golgi apparatus, Zinc, Isopeptide bond, Amyloid, Heparin-binding, Ubl conjugation, Protease inhibitor, Membrane, Disulfide bond, Transmembrane, Iron, Endoso…		TRUE	Cd74		Golgi apparatus, Cell membrane, Endoplasmic reticulum membrane, trans-Golgi network, Lysosome, Endosome	Immunity, Membrane, Alternative initiation, Disulfide bond, Transmembrane, Signal-anchor, Alternative splicing, Adaptive immunity, Endoplasmic reticulum, Glycoprotein, Chaperone, Lysosome, Reference proteome, Cell membrane, Transmembrane helix, Phosphoprotein, Direct protein sequencing, Golgi apparatus, 3D-structure, Endosome, Proteoglycan	Unclassified	Unclassified			TRUE	CellChatDB v1
DCs.NCAM1_FGFR1	DCs	NCAM1_FGFR1	0.00154496	0.00130269	0.00165293	0.00154077	0.00156368	NCAM	Ncam1	Fgfr1					PMID: 12791257	Cell-Cell Contact	Ncam1 - Fgfr1	FALSE	Ncam1		Secreted, Cell membrane, GPI-anchor	Membrane, Host-virus interaction, Secreted, Disulfide bond, Transmembrane, Host cell receptor for virus entry, Receptor, Alternative splicing, Glycoprotein, Signal, Reference proteome, Immunoglobulin domain, Lipoprotein, Transmembrane helix, Cell membrane, GPI-anchor, Phosphoprotein, 3D-structure, Cell adhesion, Repeat	secreted	TRUE	Fgfr1	Protein kinase superfamily, Tyr protein kinase	Cytoplasm, Nucleus, Cytosol, Cytoplasmic vesicle, Cell membrane	Kinase, ATP-binding, Receptor, Cytoplasm, Tyrosine-protein kinase, Cytoplasmic vesicle, Holoprosencephaly, Glycoprotein, Disease variant, Kallmann syndrome, Immunoglobulin domain, Transmembrane helix, Cell membrane, Direct protein sequencing, Transcription, Dwarfism, Heparin-binding, Ubl conjugation, Transcription regulation, Membrane, Intellectual disability, Disulfide bond, Transmembrane, Alter…	Receptors	FGFR;Kinase			TRUE	CellChatDB v1
DCs.DLL3_NOTCH2	DCs	DLL3_NOTCH2	0	9.36322e-05	0	5.24767e-05	8.31697e-05	NOTCH	Dll3	Notch2					PMID: 22353464	Cell-Cell Contact	Dll3 - Notch2	FALSE	Dll3		Membrane	Disease variant, Ubl conjugation, Membrane, Signal, Developmental protein, Reference proteome, Transmembrane helix, Disulfide bond, Differentiation, Transmembrane, Alternative splicing, Notch signaling pathway, EGF-like domain, Dwarfism, Repeat		TRUE	Notch2	NOTCH	Cytoplasm, Cell membrane, Nucleus	Membrane, Activator, Disulfide bond, Differentiation, Transmembrane, Receptor, Cytoplasm, Notch signaling pathway, Repeat, EGF-like domain, Transcription regulation, Glycoprotein, ANK repeat, Disease variant, Developmental protein, Signal, Reference proteome, Cell membrane, Transmembrane helix, Nucleus, Phosphoprotein, 3D-structure, Transcription, Ubl conjugation	Receptors	Notch;Other_receptors			TRUE	CellChatDB v1
DCs.JAG2_NOTCH2	DCs	JAG2_NOTCH2	0	5.57163e-05	0	0	0	NOTCH	Jag2	Notch2					PMID: 22353464	Cell-Cell Contact	Jag2 - Notch2	FALSE	Jag2		Membrane	Membrane, Disulfide bond, Transmembrane, Alternative splicing, Notch signaling pathway, EGF-like domain, Glycoprotein, Disease variant, Signal, Developmental protein, Reference proteome, Transmembrane helix, Phosphoprotein, Limb-girdle muscular dystrophy, Calcium, 3D-structure, Repeat		TRUE	Notch2	NOTCH	Cytoplasm, Cell membrane, Nucleus	Membrane, Activator, Disulfide bond, Differentiation, Transmembrane, Receptor, Cytoplasm, Notch signaling pathway, Repeat, EGF-like domain, Transcription regulation, Glycoprotein, ANK repeat, Disease variant, Developmental protein, Signal, Reference proteome, Cell membrane, Transmembrane helix, Nucleus, Phosphoprotein, 3D-structure, Transcription, Ubl conjugation	Receptors	Notch;Other_receptors			TRUE	CellChatDB v1
DCs.THY1_ITGAX_ITGB2	DCs	THY1_ITGAX_ITGB2	0.000968176	0.00736085	0	0.00752423	0	THY1	Thy1	ITGAX_ITGB2					PMID: 15850796	Cell-Cell Contact	Thy1 - (Itgax+Itgb2)	FALSE	Thy1		Cell membrane, GPI-anchor	Membrane, Signal, Reference proteome, Pyrrolidone carboxylic acid, Immunoglobulin domain, Lipoprotein, GPI-anchor, Phosphoprotein, Disulfide bond, Cell membrane, Glycoprotein		TRUE	Itgax, Itgb2	Integrin alpha chain, Integrin beta chain	Membrane, Membrane raft, Cell membrane	Membrane, Disulfide bond, Transmembrane, Receptor, Glycoprotein, Signal, Reference proteome, Integrin, Metal-binding, Transmembrane helix, Direct protein sequencing, Calcium, 3D-structure, Cell adhesion, Magnesium, Repeat, Phagocytosis, Disease variant, Pyrrolidone carboxylic acid, Cell membrane, Phosphoprotein	Receptors	Integrin;Other_receptors	Adhesion receptor		TRUE	CellChatDB v1
DCs.THY1_ADGRE5	DCs	THY1_ADGRE5	0.000178193	0.00136187	0	0.00139229	0	ADGRE	Thy1	Adgre5					PMID: 31462748	Cell-Cell Contact	Thy1 - Adgre5	FALSE	Thy1		Cell membrane, GPI-anchor	Membrane, Signal, Reference proteome, Pyrrolidone carboxylic acid, Immunoglobulin domain, Lipoprotein, GPI-anchor, Phosphoprotein, Disulfide bond, Cell membrane, Glycoprotein		TRUE	Adgre5	G-protein coupled receptor 2	Secreted, Cell membrane, Extracellular space, Ruffle membrane, Cell projection	Membrane, Secreted, Disulfide bond, Transmembrane, Receptor, Alternative splicing, EGF-like domain, Glycoprotein, Transducer, Signal, Reference proteome, Cell membrane, Transmembrane helix, Phosphoprotein, Calcium, G-protein coupled receptor, 3D-structure, Cell adhesion, Repeat, Disease variant, Cell projection, Direct protein sequencing, Inflammatory response, Autocatalytic cleavage	Receptors	Adhesion;GPCR		secreted	TRUE	CellChatDB v2
DCs.CD55_ADGRE5	DCs	CD55_ADGRE5	0.000171453	0.000306367	0.000462835	0.000312656	0.00010086	ADGRE	Cd55	Adgre5					PMID: 31462748	Cell-Cell Contact	Cd55 - Adgre5	FALSE	Cd55	Receptors of complement activation (RCA)	Secreted, Cell membrane, GPI-anchor	Complement pathway, Immunity, Membrane, Host-virus interaction, Secreted, Disulfide bond, Host cell receptor for virus entry, Receptor, Alternative splicing, Blood group antigen, Glycoprotein, Disease variant, Signal, Reference proteome, Lipoprotein, Cell membrane, Innate immunity, GPI-anchor, Direct protein sequencing, Sushi, 3D-structure, Repeat	secreted	TRUE	Adgre5	G-protein coupled receptor 2	Secreted, Cell membrane, Extracellular space, Ruffle membrane, Cell projection	Membrane, Secreted, Disulfide bond, Transmembrane, Receptor, Alternative splicing, EGF-like domain, Glycoprotein, Transducer, Signal, Reference proteome, Cell membrane, Transmembrane helix, Phosphoprotein, Calcium, G-protein coupled receptor, 3D-structure, Cell adhesion, Repeat, Disease variant, Cell projection, Direct protein sequencing, Inflammatory response, Autocatalytic cleavage	Receptors	Adhesion;GPCR		secreted	TRUE	CellChatDB v2
DCs.APP_SORL1	DCs	APP_SORL1	0.00414186	0.00409215	0.00392722	0.00364334	0.00362061	APP	App	Sorl1					PMID: 24523320	Cell-Cell Contact	App - Sorl1	FALSE	App	APP	Perikaryon, Cell projection, Membrane, Cytoplasmic vesicle, Growth cone, Clathrin-coated pit, Cell membrane, Early endosome	Secreted, Copper, Alzheimer disease, Cytoplasm, Notch signaling pathway, Cytoplasmic vesicle, Endoplasmic reticulum, Glycoprotein, Disease variant, Cell projection, Metal-binding, Transmembrane helix, Cell membrane, Direct protein sequencing, Golgi apparatus, Zinc, Isopeptide bond, Amyloid, Heparin-binding, Ubl conjugation, Protease inhibitor, Membrane, Disulfide bond, Transmembrane, Iron, Endoso…		TRUE	Sorl1	VPS10-related sortilin	Golgi apparatus, Secreted, trans-Golgi network membrane, Early endosome membrane, Multivesicular body membrane, Cytoplasmic vesicle, Secretory vesicle membrane, Golgi apparatus membrane, Endosome membrane, Endosome, Recycling endosome membrane, Cell membrane, Endoplasmic reticulum membrane	Membrane, Secreted, Disulfide bond, Transmembrane, Receptor, Alzheimer disease, EGF-like domain, Cytoplasmic vesicle, Endoplasmic reticulum, Glycoprotein, Amyloidosis, Disease variant, Endocytosis, Signal, Reference proteome, Neurodegeneration, Cell membrane, Transmembrane helix, Phosphoprotein, Transport, Direct protein sequencing, Golgi apparatus, Cleavage on pair of basic residues, 3D-structur…	Receptors	LDLR;Other_receptors		secreted	TRUE	CellChatDB v2
DCs.APP_TNFRSF21	DCs	APP_TNFRSF21	0.00252246	0.00249214	0.00239154	0.00221843	0.00220456	APP	App	Tnfrsf21					PMID: 33075465	Cell-Cell Contact	App - Tnfrsf21	FALSE	App	APP	Perikaryon, Cell projection, Membrane, Cytoplasmic vesicle, Growth cone, Clathrin-coated pit, Cell membrane, Early endosome	Secreted, Copper, Alzheimer disease, Cytoplasm, Notch signaling pathway, Cytoplasmic vesicle, Endoplasmic reticulum, Glycoprotein, Disease variant, Cell projection, Metal-binding, Transmembrane helix, Cell membrane, Direct protein sequencing, Golgi apparatus, Zinc, Isopeptide bond, Amyloid, Heparin-binding, Ubl conjugation, Protease inhibitor, Membrane, Disulfide bond, Transmembrane, Iron, Endoso…		TRUE	Tnfrsf21		Cell membrane	Immunity, Membrane, Host-virus interaction, Disulfide bond, Transmembrane, Receptor, Adaptive immunity, Glycoprotein, Signal, Reference proteome, Lipoprotein, Cell membrane, Transmembrane helix, Apoptosis, 3D-structure, Palmitate, Repeat	Receptors	Other_receptors;TNFNGF			TRUE	CellChatDB v2
DCs.CNTN1_NOTCH2	DCs	CNTN1_NOTCH2	0.000713216	0.00101228	0.000346985	0.000854261	0.000530099	CNTN	Cntn1	Notch2					PMID:14567914;PMID: 33957164	Cell-Cell Contact	Cntn1 - Notch2	FALSE	Cntn1	Immunoglobulin superfamily, Contactin	GPI-anchor, Cell membrane	Membrane, Signal, Reference proteome, Immunoglobulin domain, Lipoprotein, GPI-anchor, Disulfide bond, Cell membrane, Direct protein sequencing, Alternative splicing, Notch signaling pathway, Repeat, 3D-structure, Cell adhesion, Glycoprotein		TRUE	Notch2	NOTCH	Cytoplasm, Cell membrane, Nucleus	Membrane, Activator, Disulfide bond, Differentiation, Transmembrane, Receptor, Cytoplasm, Notch signaling pathway, Repeat, EGF-like domain, Transcription regulation, Glycoprotein, ANK repeat, Disease variant, Developmental protein, Signal, Reference proteome, Cell membrane, Transmembrane helix, Nucleus, Phosphoprotein, 3D-structure, Transcription, Ubl conjugation	Receptors	Notch;Other_receptors			TRUE	CellChatDB v2
ILCs.MDK_NCL	ILCs	MDK_NCL	0	0	0.00245547	0	0	MK	Mdk	Ncl					PMID: 28356350	Secreted Signaling	Mdk - Ncl	FALSE	Mdk	Pleiotrophin	Secreted	Signal, Developmental protein, Reference proteome, Disulfide bond, Differentiation, Secreted, Mitogen, Growth factor, Direct protein sequencing, Alternative splicing, 3D-structure, Heparin-binding	growth factor	FALSE	Ncl		Cytoplasm, Nucleus, Nucleolus	Ubl conjugation, RNA-binding, Reference proteome, DNA-binding, Nucleus, Phosphoprotein, Direct protein sequencing, Cytoplasm, Isopeptide bond, 3D-structure, Methylation, Acetylation, Repeat						CellChatDB v1
ILCs.PTN_NCL	ILCs	PTN_NCL	0.0563695	0.0170563	0.0111706	0.0453663	0.0181435	PTN	Ptn	Ncl					PMID: 28356350; PMID: 25620911	Secreted Signaling	Ptn - Ncl	FALSE	Ptn	Pleiotrophin	Secreted	Signal, Reference proteome, Disulfide bond, Secreted, Mitogen, Growth factor, Direct protein sequencing, 3D-structure, Heparin-binding	growth factor	FALSE	Ncl		Cytoplasm, Nucleus, Nucleolus	Ubl conjugation, RNA-binding, Reference proteome, DNA-binding, Nucleus, Phosphoprotein, Direct protein sequencing, Cytoplasm, Isopeptide bond, 3D-structure, Methylation, Acetylation, Repeat						CellChatDB v1
ILCs.LGALS9_CD44	ILCs	LGALS9_CD44	0	0	0.000609449	0	0	GALECTIN	Lgals9	Cd44					PMID: 25065622	Secreted Signaling	Lgals9 - Cd44	FALSE	Lgals9		Cytoplasm, Secreted, Nucleus	Lectin, Alternative splicing, Reference proteome, Repeat, Lectin, Immunity, Reference proteome, Nucleus, Secreted, Chemotaxis, Cytoplasm, Alternative splicing, 3D-structure, Repeat, Lectin, Reference proteome, Repeat	immune-related	FALSE	Cd44		Cell membrane, Microvillus, Cell projection	Membrane, Disulfide bond, Transmembrane, Receptor, Alternative splicing, Blood group antigen, Glycoprotein, Cell projection, Signal, Reference proteome, Cell membrane, Transmembrane helix, Phosphoprotein, Direct protein sequencing, 3D-structure, Cell adhesion, Proteoglycan	Unclassified	Unclassified			TRUE	CellChatDB v1
ILCs.COL4A1_CD44	ILCs	COL4A1_CD44	0	0.00129468	0	0	0	COLLAGEN	Col4a1	Cd44					KEGG: mmu04512	ECM-Receptor	Col4a1 - Cd44	FALSE	Col4a1	Type IV collagen	Extracellular matrix, Secreted, Extracellular space, Basement membrane	Disease variant, Signal, Reference proteome, Collagen, Basement membrane, Disulfide bond, Secreted, Extracellular matrix, Direct protein sequencing, Angiogenesis, Glycoprotein, Alternative splicing, 3D-structure, Hydroxylation, Repeat	secreted	FALSE	Cd44		Cell membrane, Microvillus, Cell projection	Membrane, Disulfide bond, Transmembrane, Receptor, Alternative splicing, Blood group antigen, Glycoprotein, Cell projection, Signal, Reference proteome, Cell membrane, Transmembrane helix, Phosphoprotein, Direct protein sequencing, 3D-structure, Cell adhesion, Proteoglycan	Unclassified	Unclassified			TRUE	CellChatDB v1
ILCs.COL4A2_CD44	ILCs	COL4A2_CD44	0	0.00211113	0.000549743	0.0005336	0	COLLAGEN	Col4a2	Cd44					KEGG: mmu04512	ECM-Receptor	Col4a2 - Cd44	FALSE	Col4a2	Type IV collagen	Extracellular matrix, Secreted, Extracellular space, Basement membrane	Disease variant, Signal, Reference proteome, Collagen, Basement membrane, Disulfide bond, Secreted, Extracellular matrix, Direct protein sequencing, Bromination, Angiogenesis, Glycoprotein, 3D-structure, Hydroxylation, Repeat	secreted	FALSE	Cd44		Cell membrane, Microvillus, Cell projection	Membrane, Disulfide bond, Transmembrane, Receptor, Alternative splicing, Blood group antigen, Glycoprotein, Cell projection, Signal, Reference proteome, Cell membrane, Transmembrane helix, Phosphoprotein, Direct protein sequencing, 3D-structure, Cell adhesion, Proteoglycan	Unclassified	Unclassified			TRUE	CellChatDB v1
ILCs.LAMC1_CD44	ILCs	LAMC1_CD44	0	0	0.000463863	0	0	LAMININ	Lamc1	Cd44					KEGG: mmu04512	ECM-Receptor	Lamc1 - Cd44	FALSE	Lamc1		Extracellular matrix, Secreted, Extracellular space, Basement membrane	Coiled coil, Signal, Reference proteome, Basement membrane, Phosphoprotein, Disulfide bond, Secreted, Extracellular matrix, Repeat, 3D-structure, Cell adhesion, Laminin EGF-like domain, Glycoprotein	secreted	FALSE	Cd44		Cell membrane, Microvillus, Cell projection	Membrane, Disulfide bond, Transmembrane, Receptor, Alternative splicing, Blood group antigen, Glycoprotein, Cell projection, Signal, Reference proteome, Cell membrane, Transmembrane helix, Phosphoprotein, Direct protein sequencing, 3D-structure, Cell adhesion, Proteoglycan	Unclassified	Unclassified			TRUE	CellChatDB v1
ILCs.LAMC3_CD44	ILCs	LAMC3_CD44	0	0.000417884	0	0	0	LAMININ	Lamc3	Cd44					KEGG: mmu04512	ECM-Receptor	Lamc3 - Cd44	FALSE	Lamc3		Extracellular matrix, Secreted, Extracellular space, Basement membrane	Disease variant, Coiled coil, Signal, Reference proteome, Basement membrane, Extracellular matrix, Disulfide bond, Secreted, Repeat, Cell adhesion, Laminin EGF-like domain, Glycoprotein			Cd44		Cell membrane, Microvillus, Cell projection	Membrane, Disulfide bond, Transmembrane, Receptor, Alternative splicing, Blood group antigen, Glycoprotein, Cell projection, Signal, Reference proteome, Cell membrane, Transmembrane helix, Phosphoprotein, Direct protein sequencing, 3D-structure, Cell adhesion, Proteoglycan	Unclassified	Unclassified			TRUE	CellChatDB v1
ILCs.THBS3_CD47	ILCs	THBS3_CD47	0	0	0	0	0.00189369	THBS	Thbs3	Cd47					KEGG: mmu04512	ECM-Receptor	Thbs3 - Cd47	FALSE	Thbs3	Thrombospondin		Signal, Reference proteome, Disulfide bond, Calcium, Alternative splicing, Repeat, EGF-like domain, Cell adhesion, Glycoprotein			Cd47		Cell membrane	Membrane, Signal, Reference proteome, Pyrrolidone carboxylic acid, Immunoglobulin domain, Cell membrane, Transmembrane helix, Phosphoprotein, Disulfide bond, Transmembrane, Direct protein sequencing, Alternative splicing, 3D-structure, Cell adhesion, Glycoprotein	Unclassified	Unclassified	Adhesion receptor		TRUE	CellChatDB v1
ILCs.LTB4-LTA4H_LTB4R1	ILCs	LTB4-LTA4H_LTB4R1	0.000699385	0.000553936	0.000549743	0.000737425	0.000551599	CysLTs	LTB4-LTA4H	Ltb4r1					PMID:33753496	Non-protein Signaling	LTB4-lta4h - Ltb4r1	FALSE	Lta4h	Peptidase M1	Cytoplasm	Hydrolase, Reference proteome, Metal-binding, Protease, Phosphoprotein, Lipid metabolism, Metalloprotease, Direct protein sequencing, Cytoplasm, Alternative splicing, Zinc, Leukotriene biosynthesis, 3D-structure, Acetylation		FALSE	Ltb4r1	G-protein coupled receptor 1	Cell membrane	Transducer, Membrane, Reference proteome, Cell membrane, Transmembrane helix, Phosphoprotein, Transmembrane, Receptor, G-protein coupled receptor, 3D-structure, Glycoprotein	Receptors	GPCR;Rhodopsin			TRUE	CellChatDB v2
ILCs.Cholesterol-Cholesterol-DHCR24_RORA	ILCs	Cholesterol-Cholesterol-DHCR24_RORA	0.00126158	0.00478878	0.00387285	0.00268158	0.00506898	Cholesterol	Cholesterol-DHCR24	Rora					HMRbase;PMID:12467577;PDB:1N83	Non-protein Signaling	Cholesterol-DHCR24 - Rora	FALSE	Dhcr24	FAD-binding oxidoreductase/transferase type 4	Endoplasmic reticulum membrane, Golgi apparatus membrane	Membrane, FAD, Transmembrane, Cholesterol metabolism, Sterol biosynthesis, Alternative splicing, Endoplasmic reticulum, Disease variant, Steroid metabolism, Oxidoreductase, Cholesterol biosynthesis, NADP, Sterol metabolism, Signal, Reference proteome, Transmembrane helix, Lipid metabolism, Flavoprotein, Golgi apparatus, Steroid biosynthesis, Lipid biosynthesis		FALSE	Rora	Nuclear hormone receptor	Nucleus	Intellectual disability, DNA-binding, Activator, Zinc-finger, Alternative promoter usage, Receptor, Alternative splicing, Transcription regulation, Methylation, Disease variant, Developmental protein, Biological rhythms, Reference proteome, Metal-binding, Epilepsy, Nucleus, Phosphoprotein, Zinc, Isopeptide bond, 3D-structure, Transcription, Ubl conjugation					FALSE	CellChatDB v2
ILCs.Cholesterol-Cholesterol-DHCR7_RORA	ILCs	Cholesterol-Cholesterol-DHCR7_RORA	0.0026385	0.00463097	0.00372692	0.00297606	0.00301642	Cholesterol	Cholesterol-DHCR7	Rora					HMRbase;PMID:12467577;PDB:1N83	Non-protein Signaling	Cholesterol-DHCR7 - Rora	FALSE	Dhcr7	ERG4/ERG24	Endoplasmic reticulum membrane	Membrane, Transmembrane, Cholesterol metabolism, Sterol biosynthesis, Endoplasmic reticulum, NADP, Oxidoreductase, Disease variant, Steroid metabolism, Reference proteome, Cholesterol biosynthesis, Sterol metabolism, Transmembrane helix, Phosphoprotein, Lipid metabolism, Steroid biosynthesis, Lipid biosynthesis		FALSE	Rora	Nuclear hormone receptor	Nucleus	Intellectual disability, DNA-binding, Activator, Zinc-finger, Alternative promoter usage, Receptor, Alternative splicing, Transcription regulation, Methylation, Disease variant, Developmental protein, Biological rhythms, Reference proteome, Metal-binding, Epilepsy, Nucleus, Phosphoprotein, Zinc, Isopeptide bond, 3D-structure, Transcription, Ubl conjugation					FALSE	CellChatDB v2
ILCs.Cholesterol-Cholesterol-LIPA_RORA	ILCs	Cholesterol-Cholesterol-LIPA_RORA	0	0.000535203	0	0	0.00239438	Cholesterol	Cholesterol-LIPA	Rora					HMRbase;PMID:12467577;PDB:1N83	Non-protein Signaling	Cholesterol-LIPA - Rora	FALSE	Lipa	AB hydrolase superfamily, Lipase	Lysosome	Lysosome, Disease variant, Signal, Hydrolase, Reference proteome, Lipid metabolism, Lipid degradation, Direct protein sequencing, Alternative splicing, 3D-structure, Glycoprotein		FALSE	Rora	Nuclear hormone receptor	Nucleus	Intellectual disability, DNA-binding, Activator, Zinc-finger, Alternative promoter usage, Receptor, Alternative splicing, Transcription regulation, Methylation, Disease variant, Developmental protein, Biological rhythms, Reference proteome, Metal-binding, Epilepsy, Nucleus, Phosphoprotein, Zinc, Isopeptide bond, 3D-structure, Transcription, Ubl conjugation					FALSE	CellChatDB v2
ILCs.Desmosterol-Desmosterol-DHCR7_NR1H2	ILCs	Desmosterol-Desmosterol-DHCR7_NR1H2	0.00200299	0.00351723	0.00282999	0.00225942	0.00229009	Desmosterol	Desmosterol-DHCR7	Nr1h2					HMRbase;uniprot	Non-protein Signaling	Desmosterol-DHCR7 - Nr1h2	FALSE	Dhcr7	ERG4/ERG24	Endoplasmic reticulum membrane	Membrane, Transmembrane, Cholesterol metabolism, Sterol biosynthesis, Endoplasmic reticulum, NADP, Oxidoreductase, Disease variant, Steroid metabolism, Reference proteome, Cholesterol biosynthesis, Sterol metabolism, Transmembrane helix, Phosphoprotein, Lipid metabolism, Steroid biosynthesis, Lipid biosynthesis		FALSE	Nr1h2	Nuclear hormone receptor	Nucleus	Ubl conjugation, Reference proteome, DNA-binding, Nucleus, Activator, Metal-binding, Zinc-finger, Receptor, Alternative splicing, Zinc, Isopeptide bond, 3D-structure, Transcription, Transcription regulation					FALSE	CellChatDB v2
ILCs.PPIA_BSG	ILCs	PPIA_BSG	0.0295176	0.0289864	0.0293456	0.0306896	0.0290914	CypA	Ppia	Bsg					PMID: 36012604	Non-protein Signaling	Ppia - Bsg	FALSE	Ppia	Cyclophilin-type PPIase	Cytoplasm, Secreted, Nucleus	Host-virus interaction, Secreted, Rotamase, Cytoplasm, Alternative splicing, Isomerase, Glycoprotein, Reference proteome, Nucleus, Phosphoprotein, Apoptosis, Direct protein sequencing, Isopeptide bond, 3D-structure, Acetylation, Ubl conjugation	secreted	FALSE	Bsg		Melanosome	Membrane, Host-virus interaction, Disulfide bond, Transmembrane, Alternative promoter usage, Host cell receptor for virus entry, Receptor, Alternative splicing, Endoplasmic reticulum, Blood group antigen, Glycoprotein, Lectin, Cell projection, Signal, Reference proteome, Immunoglobulin domain, Cell membrane, Transmembrane helix, Phosphoprotein, Direct protein sequencing, Mannose-binding, Angiogen…	Unclassified	Unclassified			TRUE	CellChatDB v2
Macrophages.TGFB1_TGFBR1_TGFBR2	Macrophages	TGFB1_TGFBR1_TGFBR2	0	0.000327001	0	0.00239692	0.000571838	TGFb	Tgfb1	TGFbR1_R2	TGFb agonist	TGFb antagonist		TGFb inhibition receptor	KEGG: mmu04350	Secreted Signaling	Tgfb1 - (Tgfbr1+Tgfbr2)	FALSE	Tgfb1	TGF-beta	Extracellular matrix, Secreted, Extracellular space	Disease variant, Signal, Reference proteome, Extracellular matrix, Disulfide bond, Secreted, Mitogen, Growth factor, Direct protein sequencing, Cleavage on pair of basic residues, 3D-structure, Glycoprotein	growth factor	FALSE	Tgfbr1, Tgfbr2	Protein kinase superfamily, TKL Ser/Thr protein kinase	Cell membrane, Secreted, Membrane raft, Cell surface, Cell junction, Tight junction	Membrane, Secreted, Disulfide bond, Kinase, Transmembrane, Differentiation, ATP-binding, Receptor, Alternative splicing, Aortic aneurysm, Transferase, Glycoprotein, Manganese, Disease variant, Growth regulation, Signal, Reference proteome, Metal-binding, Transmembrane helix, Hereditary nonpolyposis colorectal cancer, Cell membrane, Phosphoprotein, Direct protein sequencing, Apoptosis, Craniosynos…	Receptors	Act.TGFB;Kinase			TRUE	CellChatDB v1
Macrophages.TGFB2_TGFBR1_TGFBR2	Macrophages	TGFB2_TGFBR1_TGFBR2	0.00106173	0.000557759	0	0.00191719	0	TGFb	Tgfb2	TGFbR1_R2	TGFb agonist	TGFb antagonist		TGFb inhibition receptor	KEGG: mmu04350	Secreted Signaling	Tgfb2 - (Tgfbr1+Tgfbr2)	FALSE	Tgfb2	TGF-beta	Extracellular matrix, Secreted, Extracellular space	Disease variant, Chromosomal rearrangement, Signal, Reference proteome, Disulfide bond, Secreted, Extracellular matrix, Mitogen, Growth factor, Direct protein sequencing, 3D-structure, Cleavage on pair of basic residues, Alternative splicing, Aortic aneurysm, Glycoprotein	growth factor	FALSE	Tgfbr1, Tgfbr2	Protein kinase superfamily, TKL Ser/Thr protein kinase	Cell membrane, Secreted, Membrane raft, Cell surface, Cell junction, Tight junction	Membrane, Secreted, Disulfide bond, Kinase, Transmembrane, Differentiation, ATP-binding, Receptor, Alternative splicing, Aortic aneurysm, Transferase, Glycoprotein, Manganese, Disease variant, Growth regulation, Signal, Reference proteome, Metal-binding, Transmembrane helix, Hereditary nonpolyposis colorectal cancer, Cell membrane, Phosphoprotein, Direct protein sequencing, Apoptosis, Craniosynos…	Receptors	Act.TGFB;Kinase			TRUE	CellChatDB v1
Macrophages.CCL27A_CCR2	Macrophages	CCL27A_CCR2	0.00937463	0.00297261	0.0103678	0.00707092	0.00934424	CCL	Ccl27a	Ccr2					KEGG: mmu04060	Secreted Signaling	Ccl27a - Ccr2	FALSE	Ccl27a	Intercrine beta (chemokine CC)	Secreted	Secreted, Signal, Reference proteome, 3D-structure, Disulfide bond, Cytokine, Direct protein sequencing	cytokine	FALSE	Ccr2	G-protein coupled receptor 1	Cell membrane	Membrane, Host-virus interaction, Disulfide bond, Transmembrane, Receptor, Alternative splicing, Glycoprotein, Transducer, Reference proteome, Cell membrane, Transmembrane helix, Phosphoprotein, Sulfation, G-protein coupled receptor, 3D-structure, Inflammatory response	Unclassified	Unclassified			TRUE	CellChatDB v1
Macrophages.MIF_CD74_CD44	Macrophages	MIF_CD74_CD44	0.0694745	0.0615809	0.0673712	0.0633672	0.0595417	MIF	Mif	CD74_CD44					PMID: 29637711; PMID: 26175090	Secreted Signaling	Mif - (Cd74+Cd44)	FALSE	Mif	MIF	Cytoplasm, Secreted	Immunity, Reference proteome, Innate immunity, Secreted, Direct protein sequencing, Cytoplasm, 3D-structure, Isomerase, Inflammatory response, Cytokine, Acetylation			Cd74, Cd44		Cell membrane, Microvillus, Cell projection, Golgi apparatus, Endoplasmic reticulum membrane, trans-Golgi network, Lysosome, Endosome	Membrane, Disulfide bond, Transmembrane, Receptor, Alternative splicing, Blood group antigen, Glycoprotein, Cell projection, Signal, Reference proteome, Cell membrane, Transmembrane helix, Phosphoprotein, Direct protein sequencing, 3D-structure, Cell adhesion, Proteoglycan, Immunity, Alternative initiation, Signal-anchor, Adaptive immunity, Endoplasmic reticulum, Chaperone, Lysosome, Golgi appara…	Unclassified	Unclassified			TRUE	CellChatDB v1
Macrophages.CSF1_CSF1R	Macrophages	CSF1_CSF1R	0	0.00428782	0.0051038	0.00246118	0.0030917	CSF	Csf1	Csf1r					KEGG: mmu04060	Secreted Signaling	Csf1 - Csf1r	FALSE	Csf1		Cell membrane, Secreted, Extracellular space	Immunity, Membrane, Secreted, Disulfide bond, Transmembrane, Growth factor, Alternative splicing, Cytokine, Glycoprotein, Signal, Reference proteome, Cell membrane, Innate immunity, Transmembrane helix, Phosphoprotein, Direct protein sequencing, 3D-structure, Inflammatory response, Proteoglycan	cytokine;growth factor	TRUE	Csf1r	Protein kinase superfamily, Tyr protein kinase	Cell membrane	Immunity, Membrane, Disulfide bond, Transmembrane, Kinase, ATP-binding, Receptor, Alternative splicing, Tyrosine-protein kinase, Repeat, Transferase, Glycoprotein, Disease variant, Signal, Reference proteome, Neurodegeneration, Immunoglobulin domain, Cell membrane, Innate immunity, Transmembrane helix, Proto-oncogene, Phosphoprotein, 3D-structure, Nucleotide-binding, Inflammatory response, Ubl co…	Receptors	Kinase;PDGFR			TRUE	CellChatDB v1
Macrophages.MDK_SDC4	Macrophages	MDK_SDC4	0	0	0.000382931	0	0	MK	Mdk	Sdc4					PMID: 28356350	Secreted Signaling	Mdk - Sdc4	FALSE	Mdk	Pleiotrophin	Secreted	Signal, Developmental protein, Reference proteome, Disulfide bond, Differentiation, Secreted, Mitogen, Growth factor, Direct protein sequencing, Alternative splicing, 3D-structure, Heparin-binding	growth factor	FALSE	Sdc4	Syndecan proteoglycan	Secreted, Membrane	Membrane, Signal, Reference proteome, Transmembrane helix, Secreted, Transmembrane, Heparan sulfate, Alternative splicing, 3D-structure, Proteoglycan, Glycoprotein			Adhesion receptor			CellChatDB v1
Macrophages.MDK_NCL	Macrophages	MDK_NCL	0	0	0.000561738	0	0	MK	Mdk	Ncl					PMID: 28356350	Secreted Signaling	Mdk - Ncl	FALSE	Mdk	Pleiotrophin	Secreted	Signal, Developmental protein, Reference proteome, Disulfide bond, Differentiation, Secreted, Mitogen, Growth factor, Direct protein sequencing, Alternative splicing, 3D-structure, Heparin-binding	growth factor	FALSE	Ncl		Cytoplasm, Nucleus, Nucleolus	Ubl conjugation, RNA-binding, Reference proteome, DNA-binding, Nucleus, Phosphoprotein, Direct protein sequencing, Cytoplasm, Isopeptide bond, 3D-structure, Methylation, Acetylation, Repeat						CellChatDB v1
Macrophages.PTN_SDC3	Macrophages	PTN_SDC3	0.0101299	0.00296382	0.00193153	0.00807535	0.00315563	PTN	Ptn	Sdc3					PMID: 28356350; PMID: 25620911	Secreted Signaling	Ptn - Sdc3	FALSE	Ptn	Pleiotrophin	Secreted	Signal, Reference proteome, Disulfide bond, Secreted, Mitogen, Growth factor, Direct protein sequencing, 3D-structure, Heparin-binding	growth factor	FALSE	Sdc3	Syndecan proteoglycan	Cell membrane	Membrane, Reference proteome, Cell membrane, Transmembrane helix, Phosphoprotein, Transmembrane, Heparan sulfate, Proteoglycan, Glycoprotein						CellChatDB v1
Macrophages.PTN_SDC4	Macrophages	PTN_SDC4	0.00921103	0.0026932	0.001755	0.00734144	0.00286755	PTN	Ptn	Sdc4					PMID: 28356350; PMID: 25620911	Secreted Signaling	Ptn - Sdc4	FALSE	Ptn	Pleiotrophin	Secreted	Signal, Reference proteome, Disulfide bond, Secreted, Mitogen, Growth factor, Direct protein sequencing, 3D-structure, Heparin-binding	growth factor	FALSE	Sdc4	Syndecan proteoglycan	Secreted, Membrane	Membrane, Signal, Reference proteome, Transmembrane helix, Secreted, Transmembrane, Heparan sulfate, Alternative splicing, 3D-structure, Proteoglycan, Glycoprotein			Adhesion receptor			CellChatDB v1
Macrophages.PTN_NCL	Macrophages	PTN_NCL	0.0134565	0.00394651	0.00257283	0.0107346	0.00420165	PTN	Ptn	Ncl					PMID: 28356350; PMID: 25620911	Secreted Signaling	Ptn - Ncl	FALSE	Ptn	Pleiotrophin	Secreted	Signal, Reference proteome, Disulfide bond, Secreted, Mitogen, Growth factor, Direct protein sequencing, 3D-structure, Heparin-binding	growth factor	FALSE	Ncl		Cytoplasm, Nucleus, Nucleolus	Ubl conjugation, RNA-binding, Reference proteome, DNA-binding, Nucleus, Phosphoprotein, Direct protein sequencing, Cytoplasm, Isopeptide bond, 3D-structure, Methylation, Acetylation, Repeat						CellChatDB v1
Macrophages.GAS6_AXL	Macrophages	GAS6_AXL	0.00211555	0.00165074	0.000816291	0.00231931	0.00160172	GAS	Gas6	Axl					PMID: 27801848	Secreted Signaling	Gas6 - Axl	FALSE	Gas6		Secreted	Signal, Growth regulation, Reference proteome, Host-virus interaction, Metal-binding, Disulfide bond, Phosphoprotein, Secreted, Gamma-carboxyglutamic acid, Calcium, 3D-structure, Glycoprotein, Alternative splicing, EGF-like domain, Repeat	secreted	FALSE	Axl	Protein kinase superfamily, Tyr protein kinase	Cell membrane	Immunity, Membrane, Host-virus interaction, Disulfide bond, Differentiation, Kinase, Transmembrane, ATP-binding, Host cell receptor for virus entry, Receptor, Alternative splicing, Tyrosine-protein kinase, Repeat, Transferase, Glycoprotein, Signal, Reference proteome, Immunoglobulin domain, Cell membrane, Innate immunity, Transmembrane helix, Proto-oncogene, Phosphoprotein, Oncogene, 3D-structure…	Receptors	Axl;Kinase			TRUE	CellChatDB v1
Macrophages.LGALS9_CD45	Macrophages	LGALS9_CD45	0	0	0.00200963	0	0	GALECTIN	Lgals9	Ptprc					PMID: 30120235	Secreted Signaling	Lgals9 - Cd45	FALSE	Lgals9		Cytoplasm, Secreted, Nucleus	Lectin, Alternative splicing, Reference proteome, Repeat, Lectin, Immunity, Reference proteome, Nucleus, Secreted, Chemotaxis, Cytoplasm, Alternative splicing, 3D-structure, Repeat, Lectin, Reference proteome, Repeat	immune-related	FALSE	Ptprc	Protein-tyrosine phosphatase	Cell membrane, Membrane raft	Membrane, Host-virus interaction, Transmembrane, Alternative splicing, Glycoprotein, Disease variant, Signal, Hydrolase, Reference proteome, SCID, Cell membrane, Transmembrane helix, Phosphoprotein, Protein phosphatase, 3D-structure, Repeat	Receptors	Other_receptors;ReceptorTypePhosphatases			TRUE	CellChatDB v1
Macrophages.LGALS9_IGHM	Macrophages	LGALS9_IGHM	0	0	0.00199004	0	0	GALECTIN	Lgals9	Ighm					PMID: 30120235	Secreted Signaling	Lgals9 - Ighm	FALSE	Lgals9		Cytoplasm, Secreted, Nucleus	Lectin, Alternative splicing, Reference proteome, Repeat, Lectin, Immunity, Reference proteome, Nucleus, Secreted, Chemotaxis, Cytoplasm, Alternative splicing, 3D-structure, Repeat, Lectin, Reference proteome, Repeat	immune-related	FALSE	Ighm		Secreted	Immunity, Immunoglobulin, Membrane, Reference proteome, Immunoglobulin domain, Cell membrane, Disulfide bond, Secreted, Transmembrane, Direct protein sequencing, Alternative splicing, 3D-structure, Adaptive immunity, Glycoprotein						CellChatDB v1
Macrophages.LGALS9_CD44	Macrophages	LGALS9_CD44	0	0	0.000727163	0	0	GALECTIN	Lgals9	Cd44					PMID: 25065622	Secreted Signaling	Lgals9 - Cd44	FALSE	Lgals9		Cytoplasm, Secreted, Nucleus	Lectin, Alternative splicing, Reference proteome, Repeat, Lectin, Immunity, Reference proteome, Nucleus, Secreted, Chemotaxis, Cytoplasm, Alternative splicing, 3D-structure, Repeat, Lectin, Reference proteome, Repeat	immune-related	FALSE	Cd44		Cell membrane, Microvillus, Cell projection	Membrane, Disulfide bond, Transmembrane, Receptor, Alternative splicing, Blood group antigen, Glycoprotein, Cell projection, Signal, Reference proteome, Cell membrane, Transmembrane helix, Phosphoprotein, Direct protein sequencing, 3D-structure, Cell adhesion, Proteoglycan	Unclassified	Unclassified			TRUE	CellChatDB v1
Macrophages.LGALS9_P4HB	Macrophages	LGALS9_P4HB	0	0	0.000484181	0	0	GALECTIN	Lgals9	P4hb					PMID:21670307;uniprot	Secreted Signaling	Lgals9 - P4hb	FALSE	Lgals9		Cytoplasm, Secreted, Nucleus	Lectin, Alternative splicing, Reference proteome, Repeat, Lectin, Immunity, Reference proteome, Nucleus, Secreted, Chemotaxis, Cytoplasm, Alternative splicing, 3D-structure, Repeat, Lectin, Reference proteome, Repeat	immune-related	FALSE	P4hb	Protein disulfide isomerase	Melanosome, Endoplasmic reticulum, Endoplasmic reticulum lumen, Cell membrane	Membrane, Disulfide bond, Osteogenesis imperfecta, Isomerase, Endoplasmic reticulum, Chaperone, Disease variant, Signal, Reference proteome, Cell membrane, Phosphoprotein, Direct protein sequencing, Craniosynostosis, Redox-active center, 3D-structure, Acetylation, Repeat					FALSE	CellChatDB v2
Macrophages.COL4A1_CD44	Macrophages	COL4A1_CD44	0	0.00154454	0	0	0	COLLAGEN	Col4a1	Cd44					KEGG: mmu04512	ECM-Receptor	Col4a1 - Cd44	FALSE	Col4a1	Type IV collagen	Extracellular matrix, Secreted, Extracellular space, Basement membrane	Disease variant, Signal, Reference proteome, Collagen, Basement membrane, Disulfide bond, Secreted, Extracellular matrix, Direct protein sequencing, Angiogenesis, Glycoprotein, Alternative splicing, 3D-structure, Hydroxylation, Repeat	secreted	FALSE	Cd44		Cell membrane, Microvillus, Cell projection	Membrane, Disulfide bond, Transmembrane, Receptor, Alternative splicing, Blood group antigen, Glycoprotein, Cell projection, Signal, Reference proteome, Cell membrane, Transmembrane helix, Phosphoprotein, Direct protein sequencing, 3D-structure, Cell adhesion, Proteoglycan	Unclassified	Unclassified			TRUE	CellChatDB v1
Macrophages.COL4A2_CD44	Macrophages	COL4A2_CD44	0	0.00251816	0.000655933	0.000636674	0	COLLAGEN	Col4a2	Cd44					KEGG: mmu04512	ECM-Receptor	Col4a2 - Cd44	FALSE	Col4a2	Type IV collagen	Extracellular matrix, Secreted, Extracellular space, Basement membrane	Disease variant, Signal, Reference proteome, Collagen, Basement membrane, Disulfide bond, Secreted, Extracellular matrix, Direct protein sequencing, Bromination, Angiogenesis, Glycoprotein, 3D-structure, Hydroxylation, Repeat	secreted	FALSE	Cd44		Cell membrane, Microvillus, Cell projection	Membrane, Disulfide bond, Transmembrane, Receptor, Alternative splicing, Blood group antigen, Glycoprotein, Cell projection, Signal, Reference proteome, Cell membrane, Transmembrane helix, Phosphoprotein, Direct protein sequencing, 3D-structure, Cell adhesion, Proteoglycan	Unclassified	Unclassified			TRUE	CellChatDB v1
Macrophages.LAMC1_CD44	Macrophages	LAMC1_CD44	0	0	0.000553473	0	0	LAMININ	Lamc1	Cd44					KEGG: mmu04512	ECM-Receptor	Lamc1 - Cd44	FALSE	Lamc1		Extracellular matrix, Secreted, Extracellular space, Basement membrane	Coiled coil, Signal, Reference proteome, Basement membrane, Phosphoprotein, Disulfide bond, Secreted, Extracellular matrix, Repeat, 3D-structure, Cell adhesion, Laminin EGF-like domain, Glycoprotein	secreted	FALSE	Cd44		Cell membrane, Microvillus, Cell projection	Membrane, Disulfide bond, Transmembrane, Receptor, Alternative splicing, Blood group antigen, Glycoprotein, Cell projection, Signal, Reference proteome, Cell membrane, Transmembrane helix, Phosphoprotein, Direct protein sequencing, 3D-structure, Cell adhesion, Proteoglycan	Unclassified	Unclassified			TRUE	CellChatDB v1
Macrophages.LAMC3_CD44	Macrophages	LAMC3_CD44	0	0.000498616	0	0	0	LAMININ	Lamc3	Cd44					KEGG: mmu04512	ECM-Receptor	Lamc3 - Cd44	FALSE	Lamc3		Extracellular matrix, Secreted, Extracellular space, Basement membrane	Disease variant, Coiled coil, Signal, Reference proteome, Basement membrane, Extracellular matrix, Disulfide bond, Secreted, Repeat, Cell adhesion, Laminin EGF-like domain, Glycoprotein			Cd44		Cell membrane, Microvillus, Cell projection	Membrane, Disulfide bond, Transmembrane, Receptor, Alternative splicing, Blood group antigen, Glycoprotein, Cell projection, Signal, Reference proteome, Cell membrane, Transmembrane helix, Phosphoprotein, Direct protein sequencing, 3D-structure, Cell adhesion, Proteoglycan	Unclassified	Unclassified			TRUE	CellChatDB v1
Macrophages.COL4A1_SDC4	Macrophages	COL4A1_SDC4	0	0.000998005	0	0	0	COLLAGEN	Col4a1	Sdc4					KEGG: mmu04512	ECM-Receptor	Col4a1 - Sdc4	FALSE	Col4a1	Type IV collagen	Extracellular matrix, Secreted, Extracellular space, Basement membrane	Disease variant, Signal, Reference proteome, Collagen, Basement membrane, Disulfide bond, Secreted, Extracellular matrix, Direct protein sequencing, Angiogenesis, Glycoprotein, Alternative splicing, 3D-structure, Hydroxylation, Repeat	secreted	FALSE	Sdc4	Syndecan proteoglycan	Secreted, Membrane	Membrane, Signal, Reference proteome, Transmembrane helix, Secreted, Transmembrane, Heparan sulfate, Alternative splicing, 3D-structure, Proteoglycan, Glycoprotein			Adhesion receptor			CellChatDB v1
Macrophages.COL4A2_SDC4	Macrophages	COL4A2_SDC4	0	0.00162767	0.000423697	0.000411254	0	COLLAGEN	Col4a2	Sdc4					KEGG: mmu04512	ECM-Receptor	Col4a2 - Sdc4	FALSE	Col4a2	Type IV collagen	Extracellular matrix, Secreted, Extracellular space, Basement membrane	Disease variant, Signal, Reference proteome, Collagen, Basement membrane, Disulfide bond, Secreted, Extracellular matrix, Direct protein sequencing, Bromination, Angiogenesis, Glycoprotein, 3D-structure, Hydroxylation, Repeat	secreted	FALSE	Sdc4	Syndecan proteoglycan	Secreted, Membrane	Membrane, Signal, Reference proteome, Transmembrane helix, Secreted, Transmembrane, Heparan sulfate, Alternative splicing, 3D-structure, Proteoglycan, Glycoprotein			Adhesion receptor			CellChatDB v1
Macrophages.TNR_SDC4	Macrophages	TNR_SDC4	0	0	0	0	0.00089311	TENASCIN	Tnr	Sdc4					KEGG: mmu04512	ECM-Receptor	Tnr - Sdc4	FALSE	Tnr	Tenascin	Extracellular matrix, Secreted, Extracellular space	Disease variant, Coiled coil, Signal, Reference proteome, Phosphoprotein, Disulfide bond, Secreted, Extracellular matrix, Sialic acid, Alternative splicing, Repeat, EGF-like domain, Cell adhesion, Proteoglycan, Glycoprotein			Sdc4	Syndecan proteoglycan	Secreted, Membrane	Membrane, Signal, Reference proteome, Transmembrane helix, Secreted, Transmembrane, Heparan sulfate, Alternative splicing, 3D-structure, Proteoglycan, Glycoprotein			Adhesion receptor			CellChatDB v1
Macrophages.THBS3_SDC4	Macrophages	THBS3_SDC4	0	0	0	0	0.000319936	THBS	Thbs3	Sdc4					KEGG: mmu04512	ECM-Receptor	Thbs3 - Sdc4	FALSE	Thbs3	Thrombospondin		Signal, Reference proteome, Disulfide bond, Calcium, Alternative splicing, Repeat, EGF-like domain, Cell adhesion, Glycoprotein			Sdc4	Syndecan proteoglycan	Secreted, Membrane	Membrane, Signal, Reference proteome, Transmembrane helix, Secreted, Transmembrane, Heparan sulfate, Alternative splicing, 3D-structure, Proteoglycan, Glycoprotein			Adhesion receptor			CellChatDB v1
Macrophages.THBS3_CD36	Macrophages	THBS3_CD36	0	0	0	0	0.000503706	THBS	Thbs3	Cd36					KEGG: mmu04512	ECM-Receptor	Thbs3 - Cd36	FALSE	Thbs3	Thrombospondin		Signal, Reference proteome, Disulfide bond, Calcium, Alternative splicing, Repeat, EGF-like domain, Cell adhesion, Glycoprotein			Cd36	CD36	Apical cell membrane, Golgi apparatus, Membrane raft, Cell membrane	Membrane, Lipid transport, Disulfide bond, Transmembrane, Receptor, Alternative splicing, Glycoprotein, Disease variant, Reference proteome, Lipoprotein, Cell membrane, Transmembrane helix, Transport, Direct protein sequencing, Golgi apparatus, Isopeptide bond, 3D-structure, Palmitate, Cell adhesion, Ubl conjugation	Receptors	Class_B;SCAR			TRUE	CellChatDB v1
Macrophages.THBS3_CD47	Macrophages	THBS3_CD47	0	0	0	0	0.000593022	THBS	Thbs3	Cd47					KEGG: mmu04512	ECM-Receptor	Thbs3 - Cd47	FALSE	Thbs3	Thrombospondin		Signal, Reference proteome, Disulfide bond, Calcium, Alternative splicing, Repeat, EGF-like domain, Cell adhesion, Glycoprotein			Cd47		Cell membrane	Membrane, Signal, Reference proteome, Pyrrolidone carboxylic acid, Immunoglobulin domain, Cell membrane, Transmembrane helix, Phosphoprotein, Disulfide bond, Transmembrane, Direct protein sequencing, Alternative splicing, 3D-structure, Cell adhesion, Glycoprotein	Unclassified	Unclassified	Adhesion receptor		TRUE	CellChatDB v1
Macrophages.Noradrenaline-NE-DBH_SLC18A2_ADRB2	Macrophages	Noradrenaline-NE-DBH_SLC18A2_ADRB2	0	0.00672033	0	0	0	Noradrenaline	NE-DBH_SLC18A2	Adrb2					PMID: 29733063_HMRbase;reactome	Non-protein Signaling	NE-(Dbh+Slc18a2) - Adrb2	TRUE	Dbh, Slc18a2	Major facilitator superfamily, Vesicular transporter, Copper type II ascorbate-dependent monooxygenase	Synaptic vesicle membrane, Cell projection, Axon, Cytoplasmic vesicle, Dendrite, Secretory vesicle, Secretory vesicle membrane, Chromaffin granule lumen, Secreted, Secretory vesicle lumen, Chromaffin granule membrane	Dystonia, Membrane, Disulfide bond, Transmembrane, Parkinsonism, Alternative splicing, Cytoplasmic vesicle, Glycoprotein, Disease variant, Cell projection, Reference proteome, Transmembrane helix, Phosphoprotein, Transport, Synapse, Neurotransmitter transport, Catecholamine biosynthesis, Monooxygenase, Secreted, Signal-anchor, Copper, Vitamin C, Oxidoreductase, Metal-binding, Direct protein seque…	secreted	FALSE	Adrb2	G-protein coupled receptor 1	Golgi apparatus, Early endosome, Cell membrane	Membrane, Disulfide bond, Transmembrane, Receptor, Glycoprotein, Transducer, Reference proteome, Lipoprotein, Cell membrane, Transmembrane helix, Phosphoprotein, Golgi apparatus, G-protein coupled receptor, 3D-structure, Hydroxylation, Palmitate, Endosome, Ubl conjugation	Receptors	GPCR;Rhodopsin			TRUE	CellChatDB v2
Macrophages.PPIA_BSG	Macrophages	PPIA_BSG	0.0946258	0.0930352	0.0941111	0.0981215	0.0933498	CypA	Ppia	Bsg					PMID: 36012604	Non-protein Signaling	Ppia - Bsg	FALSE	Ppia	Cyclophilin-type PPIase	Cytoplasm, Secreted, Nucleus	Host-virus interaction, Secreted, Rotamase, Cytoplasm, Alternative splicing, Isomerase, Glycoprotein, Reference proteome, Nucleus, Phosphoprotein, Apoptosis, Direct protein sequencing, Isopeptide bond, 3D-structure, Acetylation, Ubl conjugation	secreted	FALSE	Bsg		Melanosome	Membrane, Host-virus interaction, Disulfide bond, Transmembrane, Alternative promoter usage, Host cell receptor for virus entry, Receptor, Alternative splicing, Endoplasmic reticulum, Blood group antigen, Glycoprotein, Lectin, Cell projection, Signal, Reference proteome, Immunoglobulin domain, Cell membrane, Transmembrane helix, Phosphoprotein, Direct protein sequencing, Mannose-binding, Angiogen…	Unclassified	Unclassified			TRUE	CellChatDB v2
Macrophages.APP_CD74	Macrophages	APP_CD74	0.255526	0.253226	0.245496	0.231814	0.230697	APP	App	Cd74					PMID: 19849849	Cell-Cell Contact	App - Cd74	FALSE	App	APP	Perikaryon, Cell projection, Membrane, Cytoplasmic vesicle, Growth cone, Clathrin-coated pit, Cell membrane, Early endosome	Secreted, Copper, Alzheimer disease, Cytoplasm, Notch signaling pathway, Cytoplasmic vesicle, Endoplasmic reticulum, Glycoprotein, Disease variant, Cell projection, Metal-binding, Transmembrane helix, Cell membrane, Direct protein sequencing, Golgi apparatus, Zinc, Isopeptide bond, Amyloid, Heparin-binding, Ubl conjugation, Protease inhibitor, Membrane, Disulfide bond, Transmembrane, Iron, Endoso…		TRUE	Cd74		Golgi apparatus, Cell membrane, Endoplasmic reticulum membrane, trans-Golgi network, Lysosome, Endosome	Immunity, Membrane, Alternative initiation, Disulfide bond, Transmembrane, Signal-anchor, Alternative splicing, Adaptive immunity, Endoplasmic reticulum, Glycoprotein, Chaperone, Lysosome, Reference proteome, Cell membrane, Transmembrane helix, Phosphoprotein, Direct protein sequencing, Golgi apparatus, 3D-structure, Endosome, Proteoglycan	Unclassified	Unclassified			TRUE	CellChatDB v1
Macrophages.ICAM2_ITGAM_ITGB2	Macrophages	ICAM2_ITGAM_ITGB2	0	0.000467903	0	0	0	ICAM	Icam2	ITGAM_ITGB2					KEGG: mmu04514	Cell-Cell Contact	Icam2 - (Itgam+Itgb2)	FALSE	Icam2	Immunoglobulin superfamily, ICAM	Microvillus, Cell projection, Membrane	Cell projection, Membrane, Signal, Reference proteome, Immunoglobulin domain, Transmembrane helix, Disulfide bond, Transmembrane, Direct protein sequencing, Repeat, 3D-structure, Cell adhesion, Glycoprotein		TRUE	Itgam, Itgb2	Integrin alpha chain, Integrin beta chain	Membrane raft, Cell membrane	Systemic lupus erythematosus, Immunity, Membrane, Disulfide bond, Transmembrane, Receptor, Alternative splicing, Glycoprotein, Signal, Reference proteome, Integrin, Metal-binding, Innate immunity, Transmembrane helix, Cell membrane, Direct protein sequencing, Calcium, 3D-structure, Cell adhesion, Magnesium, Repeat, Phagocytosis, Disease variant, Pyrrolidone carboxylic acid, Phosphoprotein	Receptors	Integrin;Other_receptors	Adhesion receptor		TRUE	CellChatDB v1
Macrophages.JAM3_ITGAM_ITGB2	Macrophages	JAM3_ITGAM_ITGB2	0.00286036	0.00138194	0.00239264	0.000937851	0.00214211	JAM	Jam3	ITGAM_ITGB2					KEGG: mmu04514; PMID: 16118203, PMC2194005	Cell-Cell Contact	Jam3 - (Itgam+Itgb2)	FALSE	Jam3	Immunoglobulin	Desmosome, Cell membrane, Cell junction, Tight junction	Membrane, Secreted, Disulfide bond, Differentiation, Transmembrane, Spermatogenesis, Alternative splicing, Tight junction, Glycoprotein, Disease variant, Signal, Reference proteome, Immunoglobulin domain, Lipoprotein, Transmembrane helix, Cell membrane, Direct protein sequencing, Angiogenesis, Cell junction, Palmitate, Cell adhesion	secreted	TRUE	Itgam, Itgb2	Integrin alpha chain, Integrin beta chain	Membrane raft, Cell membrane	Systemic lupus erythematosus, Immunity, Membrane, Disulfide bond, Transmembrane, Receptor, Alternative splicing, Glycoprotein, Signal, Reference proteome, Integrin, Metal-binding, Innate immunity, Transmembrane helix, Cell membrane, Direct protein sequencing, Calcium, 3D-structure, Cell adhesion, Magnesium, Repeat, Phagocytosis, Disease variant, Pyrrolidone carboxylic acid, Phosphoprotein	Receptors	Integrin;Other_receptors	Adhesion receptor		TRUE	CellChatDB v1
Macrophages.DLL3_NOTCH2	Macrophages	DLL3_NOTCH2	0	0.000106075	0	5.94504e-05	9.42219e-05	NOTCH	Dll3	Notch2					PMID: 22353464	Cell-Cell Contact	Dll3 - Notch2	FALSE	Dll3		Membrane	Disease variant, Ubl conjugation, Membrane, Signal, Developmental protein, Reference proteome, Transmembrane helix, Disulfide bond, Differentiation, Transmembrane, Alternative splicing, Notch signaling pathway, EGF-like domain, Dwarfism, Repeat		TRUE	Notch2	NOTCH	Cytoplasm, Cell membrane, Nucleus	Membrane, Activator, Disulfide bond, Differentiation, Transmembrane, Receptor, Cytoplasm, Notch signaling pathway, Repeat, EGF-like domain, Transcription regulation, Glycoprotein, ANK repeat, Disease variant, Developmental protein, Signal, Reference proteome, Cell membrane, Transmembrane helix, Nucleus, Phosphoprotein, 3D-structure, Transcription, Ubl conjugation	Receptors	Notch;Other_receptors			TRUE	CellChatDB v1
Macrophages.JAG2_NOTCH2	Macrophages	JAG2_NOTCH2	0	6.31205e-05	0	0	0	NOTCH	Jag2	Notch2					PMID: 22353464	Cell-Cell Contact	Jag2 - Notch2	FALSE	Jag2		Membrane	Membrane, Disulfide bond, Transmembrane, Alternative splicing, Notch signaling pathway, EGF-like domain, Glycoprotein, Disease variant, Signal, Developmental protein, Reference proteome, Transmembrane helix, Phosphoprotein, Limb-girdle muscular dystrophy, Calcium, 3D-structure, Repeat		TRUE	Notch2	NOTCH	Cytoplasm, Cell membrane, Nucleus	Membrane, Activator, Disulfide bond, Differentiation, Transmembrane, Receptor, Cytoplasm, Notch signaling pathway, Repeat, EGF-like domain, Transcription regulation, Glycoprotein, ANK repeat, Disease variant, Developmental protein, Signal, Reference proteome, Cell membrane, Transmembrane helix, Nucleus, Phosphoprotein, 3D-structure, Transcription, Ubl conjugation	Receptors	Notch;Other_receptors			TRUE	CellChatDB v1
Macrophages.SEMA4D_CD72	Macrophages	SEMA4D_CD72	0.00111534	0.00225938	0.00295564	0.00289623	0.000935921	SEMA4	Sema4d	Cd72					PMID: 22325954	Cell-Cell Contact	Sema4d - Cd72	FALSE	Sema4d	Semaphorin	Cell membrane	Membrane, Disulfide bond, Differentiation, Transmembrane, Receptor, Neurogenesis, Alternative splicing, Glycoprotein, Signal, Developmental protein, Reference proteome, Immunoglobulin domain, Cell membrane, Transmembrane helix, Phosphoprotein, 3D-structure		TRUE	Cd72		Membrane	Lectin, Membrane, Reference proteome, Transmembrane helix, Disulfide bond, Phosphoprotein, Transmembrane, Signal-anchor, Glycoprotein					TRUE	CellChatDB v1
Macrophages.THY1_ITGAM_ITGB2	Macrophages	THY1_ITGAM_ITGB2	0.00104158	0.00791507	0	0.00809064	0	THY1	Thy1	ITGAM_ITGB2					PMID: 15850796	Cell-Cell Contact	Thy1 - (Itgam+Itgb2)	FALSE	Thy1		Cell membrane, GPI-anchor	Membrane, Signal, Reference proteome, Pyrrolidone carboxylic acid, Immunoglobulin domain, Lipoprotein, GPI-anchor, Phosphoprotein, Disulfide bond, Cell membrane, Glycoprotein		TRUE	Itgam, Itgb2	Integrin alpha chain, Integrin beta chain	Membrane raft, Cell membrane	Systemic lupus erythematosus, Immunity, Membrane, Disulfide bond, Transmembrane, Receptor, Alternative splicing, Glycoprotein, Signal, Reference proteome, Integrin, Metal-binding, Innate immunity, Transmembrane helix, Cell membrane, Direct protein sequencing, Calcium, 3D-structure, Cell adhesion, Magnesium, Repeat, Phagocytosis, Disease variant, Pyrrolidone carboxylic acid, Phosphoprotein	Receptors	Integrin;Other_receptors	Adhesion receptor		TRUE	CellChatDB v1
Macrophages.APP_TREM2_TYROBP	Macrophages	APP_TREM2_TYROBP	0.0671618	0.0664062	0.0638908	0.0595316	0.0591809	APP	App	TREM2_TYROBP					PMID:27477013	Cell-Cell Contact	App - (Trem2+Tyrobp)	FALSE	App	APP	Perikaryon, Cell projection, Membrane, Cytoplasmic vesicle, Growth cone, Clathrin-coated pit, Cell membrane, Early endosome	Secreted, Copper, Alzheimer disease, Cytoplasm, Notch signaling pathway, Cytoplasmic vesicle, Endoplasmic reticulum, Glycoprotein, Disease variant, Cell projection, Metal-binding, Transmembrane helix, Cell membrane, Direct protein sequencing, Golgi apparatus, Zinc, Isopeptide bond, Amyloid, Heparin-binding, Ubl conjugation, Protease inhibitor, Membrane, Disulfide bond, Transmembrane, Iron, Endoso…		TRUE	Trem2, Tyrobp	TYROBP	Cell membrane, Secreted	Membrane, Disulfide bond, Secreted, Transmembrane, Lipid-binding, Receptor, Alternative splicing, Glycoprotein, Disease variant, Signal, Reference proteome, Neurodegeneration, Immunoglobulin domain, Cell membrane, Transmembrane helix, 3D-structure, Immunity, Phosphoprotein, Metal-binding, Calcium	Receptors	IG;OtherTREM			TRUE	CellChatDB v2
Macrophages.APOE_TREM2_TYROBP	Macrophages	APOE_TREM2_TYROBP	0.00279806	0	0	0.0025621	0	ApoE	Apoe	TREM2_TYROBP					uniprot;PMID:27477015	Cell-Cell Contact	Apoe - (Trem2+Tyrobp)	FALSE	Apoe	Apolipoprotein A1/A4/E	Extracellular vesicle, Secreted, Extracellular matrix, Multivesicular body, Extracellular space, Endosome	Glycation, Lipid transport, Host-virus interaction, Secreted, Extracellular matrix, Cholesterol metabolism, Endosome, Lipid-binding, Oxidation, Alzheimer disease, Chylomicron, Glycoprotein, VLDL, Disease variant, Steroid metabolism, Amyloidosis, Signal, Reference proteome, Sterol metabolism, Neurodegeneration, Phosphoprotein, Lipid metabolism, Transport, Direct protein sequencing, Hyperlipidemia,…	secreted	FALSE	Trem2, Tyrobp	TYROBP	Cell membrane, Secreted	Membrane, Disulfide bond, Secreted, Transmembrane, Lipid-binding, Receptor, Alternative splicing, Glycoprotein, Disease variant, Signal, Reference proteome, Neurodegeneration, Immunoglobulin domain, Cell membrane, Transmembrane helix, 3D-structure, Immunity, Phosphoprotein, Metal-binding, Calcium	Receptors	IG;OtherTREM			TRUE	CellChatDB v2
Macrophages.CNTN1_NOTCH2	Macrophages	CNTN1_NOTCH2	0.000807926	0.00114665	0.000393081	0.000967682	0.000600507	CNTN	Cntn1	Notch2					PMID:14567914;PMID: 33957164	Cell-Cell Contact	Cntn1 - Notch2	FALSE	Cntn1	Immunoglobulin superfamily, Contactin	GPI-anchor, Cell membrane	Membrane, Signal, Reference proteome, Immunoglobulin domain, Lipoprotein, GPI-anchor, Disulfide bond, Cell membrane, Direct protein sequencing, Alternative splicing, Notch signaling pathway, Repeat, 3D-structure, Cell adhesion, Glycoprotein		TRUE	Notch2	NOTCH	Cytoplasm, Cell membrane, Nucleus	Membrane, Activator, Disulfide bond, Differentiation, Transmembrane, Receptor, Cytoplasm, Notch signaling pathway, Repeat, EGF-like domain, Transcription regulation, Glycoprotein, ANK repeat, Disease variant, Developmental protein, Signal, Reference proteome, Cell membrane, Transmembrane helix, Nucleus, Phosphoprotein, 3D-structure, Transcription, Ubl conjugation	Receptors	Notch;Other_receptors			TRUE	CellChatDB v2
Neutrophils.MIF_CD74_CD44	Neutrophils	MIF_CD74_CD44	0.0468494	0.041412	0.0453976	0.0426398	0.0400122	MIF	Mif	CD74_CD44					PMID: 29637711; PMID: 26175090	Secreted Signaling	Mif - (Cd74+Cd44)	FALSE	Mif	MIF	Cytoplasm, Secreted	Immunity, Reference proteome, Innate immunity, Secreted, Direct protein sequencing, Cytoplasm, 3D-structure, Isomerase, Inflammatory response, Cytokine, Acetylation			Cd74, Cd44		Cell membrane, Microvillus, Cell projection, Golgi apparatus, Endoplasmic reticulum membrane, trans-Golgi network, Lysosome, Endosome	Membrane, Disulfide bond, Transmembrane, Receptor, Alternative splicing, Blood group antigen, Glycoprotein, Cell projection, Signal, Reference proteome, Cell membrane, Transmembrane helix, Phosphoprotein, Direct protein sequencing, 3D-structure, Cell adhesion, Proteoglycan, Immunity, Alternative initiation, Signal-anchor, Adaptive immunity, Endoplasmic reticulum, Chaperone, Lysosome, Golgi appara…	Unclassified	Unclassified			TRUE	CellChatDB v1
Neutrophils.MIF_CD74_CXCR2	Neutrophils	MIF_CD74_CXCR2	0.0300657	0.026522	0.0291181	0.027321	0.0256121	MIF	Mif	CD74_CXCR2					PMID: 29637711; PMID: 26175090	Secreted Signaling	Mif - (Cd74+Cxcr2)	FALSE	Mif	MIF	Cytoplasm, Secreted	Immunity, Reference proteome, Innate immunity, Secreted, Direct protein sequencing, Cytoplasm, 3D-structure, Isomerase, Inflammatory response, Cytokine, Acetylation			Cd74, Cxcr2	G-protein coupled receptor 1	Cell membrane, Golgi apparatus, Endoplasmic reticulum membrane, trans-Golgi network, Lysosome, Endosome	Transducer, Membrane, Reference proteome, Cell membrane, Transmembrane helix, Disulfide bond, Phosphoprotein, Transmembrane, Receptor, Chemotaxis, G-protein coupled receptor, 3D-structure, Glycoprotein, Immunity, Alternative initiation, Signal-anchor, Alternative splicing, Adaptive immunity, Endoplasmic reticulum, Chaperone, Lysosome, Direct protein sequencing, Golgi apparatus, Endosome, Proteogl…	Unclassified, Receptors	Unclassified, GPCR;Rhodopsin			TRUE	CellChatDB v1
Neutrophils.LGALS9_CD44	Neutrophils	LGALS9_CD44	0	0	0.0034587	0	0	GALECTIN	Lgals9	Cd44					PMID: 25065622	Secreted Signaling	Lgals9 - Cd44	FALSE	Lgals9		Cytoplasm, Secreted, Nucleus	Lectin, Alternative splicing, Reference proteome, Repeat, Lectin, Immunity, Reference proteome, Nucleus, Secreted, Chemotaxis, Cytoplasm, Alternative splicing, 3D-structure, Repeat, Lectin, Reference proteome, Repeat	immune-related	FALSE	Cd44		Cell membrane, Microvillus, Cell projection	Membrane, Disulfide bond, Transmembrane, Receptor, Alternative splicing, Blood group antigen, Glycoprotein, Cell projection, Signal, Reference proteome, Cell membrane, Transmembrane helix, Phosphoprotein, Direct protein sequencing, 3D-structure, Cell adhesion, Proteoglycan	Unclassified	Unclassified			TRUE	CellChatDB v1
Neutrophils.COL4A1_CD44	Neutrophils	COL4A1_CD44	0	0.00732401	0	0	0	COLLAGEN	Col4a1	Cd44					KEGG: mmu04512	ECM-Receptor	Col4a1 - Cd44	FALSE	Col4a1	Type IV collagen	Extracellular matrix, Secreted, Extracellular space, Basement membrane	Disease variant, Signal, Reference proteome, Collagen, Basement membrane, Disulfide bond, Secreted, Extracellular matrix, Direct protein sequencing, Angiogenesis, Glycoprotein, Alternative splicing, 3D-structure, Hydroxylation, Repeat	secreted	FALSE	Cd44		Cell membrane, Microvillus, Cell projection	Membrane, Disulfide bond, Transmembrane, Receptor, Alternative splicing, Blood group antigen, Glycoprotein, Cell projection, Signal, Reference proteome, Cell membrane, Transmembrane helix, Phosphoprotein, Direct protein sequencing, 3D-structure, Cell adhesion, Proteoglycan	Unclassified	Unclassified			TRUE	CellChatDB v1
Neutrophils.COL4A2_CD44	Neutrophils	COL4A2_CD44	0	0.0118974	0.00312074	0.00302933	0	COLLAGEN	Col4a2	Cd44					KEGG: mmu04512	ECM-Receptor	Col4a2 - Cd44	FALSE	Col4a2	Type IV collagen	Extracellular matrix, Secreted, Extracellular space, Basement membrane	Disease variant, Signal, Reference proteome, Collagen, Basement membrane, Disulfide bond, Secreted, Extracellular matrix, Direct protein sequencing, Bromination, Angiogenesis, Glycoprotein, 3D-structure, Hydroxylation, Repeat	secreted	FALSE	Cd44		Cell membrane, Microvillus, Cell projection	Membrane, Disulfide bond, Transmembrane, Receptor, Alternative splicing, Blood group antigen, Glycoprotein, Cell projection, Signal, Reference proteome, Cell membrane, Transmembrane helix, Phosphoprotein, Direct protein sequencing, 3D-structure, Cell adhesion, Proteoglycan	Unclassified	Unclassified			TRUE	CellChatDB v1
Neutrophils.LAMC1_CD44	Neutrophils	LAMC1_CD44	0	0	0.00263428	0	0	LAMININ	Lamc1	Cd44					KEGG: mmu04512	ECM-Receptor	Lamc1 - Cd44	FALSE	Lamc1		Extracellular matrix, Secreted, Extracellular space, Basement membrane	Coiled coil, Signal, Reference proteome, Basement membrane, Phosphoprotein, Disulfide bond, Secreted, Extracellular matrix, Repeat, 3D-structure, Cell adhesion, Laminin EGF-like domain, Glycoprotein	secreted	FALSE	Cd44		Cell membrane, Microvillus, Cell projection	Membrane, Disulfide bond, Transmembrane, Receptor, Alternative splicing, Blood group antigen, Glycoprotein, Cell projection, Signal, Reference proteome, Cell membrane, Transmembrane helix, Phosphoprotein, Direct protein sequencing, 3D-structure, Cell adhesion, Proteoglycan	Unclassified	Unclassified			TRUE	CellChatDB v1
Neutrophils.LAMC3_CD44	Neutrophils	LAMC3_CD44	0	0.00237368	0	0	0	LAMININ	Lamc3	Cd44					KEGG: mmu04512	ECM-Receptor	Lamc3 - Cd44	FALSE	Lamc3		Extracellular matrix, Secreted, Extracellular space, Basement membrane	Disease variant, Coiled coil, Signal, Reference proteome, Basement membrane, Extracellular matrix, Disulfide bond, Secreted, Repeat, Cell adhesion, Laminin EGF-like domain, Glycoprotein			Cd44		Cell membrane, Microvillus, Cell projection	Membrane, Disulfide bond, Transmembrane, Receptor, Alternative splicing, Blood group antigen, Glycoprotein, Cell projection, Signal, Reference proteome, Cell membrane, Transmembrane helix, Phosphoprotein, Direct protein sequencing, 3D-structure, Cell adhesion, Proteoglycan	Unclassified	Unclassified			TRUE	CellChatDB v1
Neutrophils.THBS3_CD47	Neutrophils	THBS3_CD47	0	0	0	0	0.000728725	THBS	Thbs3	Cd47					KEGG: mmu04512	ECM-Receptor	Thbs3 - Cd47	FALSE	Thbs3	Thrombospondin		Signal, Reference proteome, Disulfide bond, Calcium, Alternative splicing, Repeat, EGF-like domain, Cell adhesion, Glycoprotein			Cd47		Cell membrane	Membrane, Signal, Reference proteome, Pyrrolidone carboxylic acid, Immunoglobulin domain, Cell membrane, Transmembrane helix, Phosphoprotein, Disulfide bond, Transmembrane, Direct protein sequencing, Alternative splicing, 3D-structure, Cell adhesion, Glycoprotein	Unclassified	Unclassified	Adhesion receptor		TRUE	CellChatDB v1
Neutrophils.LTB4-LTA4H_LTB4R1	Neutrophils	LTB4-LTA4H_LTB4R1	0.00136466	0.001081	0.00107282	0.00143883	0.00107644	CysLTs	LTB4-LTA4H	Ltb4r1					PMID:33753496	Non-protein Signaling	LTB4-lta4h - Ltb4r1	FALSE	Lta4h	Peptidase M1	Cytoplasm	Hydrolase, Reference proteome, Metal-binding, Protease, Phosphoprotein, Lipid metabolism, Metalloprotease, Direct protein sequencing, Cytoplasm, Alternative splicing, Zinc, Leukotriene biosynthesis, 3D-structure, Acetylation		FALSE	Ltb4r1	G-protein coupled receptor 1	Cell membrane	Transducer, Membrane, Reference proteome, Cell membrane, Transmembrane helix, Phosphoprotein, Transmembrane, Receptor, G-protein coupled receptor, 3D-structure, Glycoprotein	Receptors	GPCR;Rhodopsin			TRUE	CellChatDB v2
Neutrophils.APP_CD74	Neutrophils	APP_CD74	0.0302459	0.0298923	0.0287175	0.0266897	0.026527	APP	App	Cd74					PMID: 19849849	Cell-Cell Contact	App - Cd74	FALSE	App	APP	Perikaryon, Cell projection, Membrane, Cytoplasmic vesicle, Growth cone, Clathrin-coated pit, Cell membrane, Early endosome	Secreted, Copper, Alzheimer disease, Cytoplasm, Notch signaling pathway, Cytoplasmic vesicle, Endoplasmic reticulum, Glycoprotein, Disease variant, Cell projection, Metal-binding, Transmembrane helix, Cell membrane, Direct protein sequencing, Golgi apparatus, Zinc, Isopeptide bond, Amyloid, Heparin-binding, Ubl conjugation, Protease inhibitor, Membrane, Disulfide bond, Transmembrane, Iron, Endoso…		TRUE	Cd74		Golgi apparatus, Cell membrane, Endoplasmic reticulum membrane, trans-Golgi network, Lysosome, Endosome	Immunity, Membrane, Alternative initiation, Disulfide bond, Transmembrane, Signal-anchor, Alternative splicing, Adaptive immunity, Endoplasmic reticulum, Glycoprotein, Chaperone, Lysosome, Reference proteome, Cell membrane, Transmembrane helix, Phosphoprotein, Direct protein sequencing, Golgi apparatus, 3D-structure, Endosome, Proteoglycan	Unclassified	Unclassified			TRUE	CellChatDB v1
Neutrophils.APP_SORL1	Neutrophils	APP_SORL1	0.0831143	0.082195	0.0791323	0.0738152	0.0733868	APP	App	Sorl1					PMID: 24523320	Cell-Cell Contact	App - Sorl1	FALSE	App	APP	Perikaryon, Cell projection, Membrane, Cytoplasmic vesicle, Growth cone, Clathrin-coated pit, Cell membrane, Early endosome	Secreted, Copper, Alzheimer disease, Cytoplasm, Notch signaling pathway, Cytoplasmic vesicle, Endoplasmic reticulum, Glycoprotein, Disease variant, Cell projection, Metal-binding, Transmembrane helix, Cell membrane, Direct protein sequencing, Golgi apparatus, Zinc, Isopeptide bond, Amyloid, Heparin-binding, Ubl conjugation, Protease inhibitor, Membrane, Disulfide bond, Transmembrane, Iron, Endoso…		TRUE	Sorl1	VPS10-related sortilin	Golgi apparatus, Secreted, trans-Golgi network membrane, Early endosome membrane, Multivesicular body membrane, Cytoplasmic vesicle, Secretory vesicle membrane, Golgi apparatus membrane, Endosome membrane, Endosome, Recycling endosome membrane, Cell membrane, Endoplasmic reticulum membrane	Membrane, Secreted, Disulfide bond, Transmembrane, Receptor, Alzheimer disease, EGF-like domain, Cytoplasmic vesicle, Endoplasmic reticulum, Glycoprotein, Amyloidosis, Disease variant, Endocytosis, Signal, Reference proteome, Neurodegeneration, Cell membrane, Transmembrane helix, Phosphoprotein, Transport, Direct protein sequencing, Golgi apparatus, Cleavage on pair of basic residues, 3D-structur…	Receptors	LDLR;Other_receptors		secreted	TRUE	CellChatDB v2
NK Cells.TGFB1_TGFBR1_TGFBR2	NK Cells	TGFB1_TGFBR1_TGFBR2	0	0.000334059	0	0.00244854	0.000584178	TGFb	Tgfb1	TGFbR1_R2	TGFb agonist	TGFb antagonist		TGFb inhibition receptor	KEGG: mmu04350	Secreted Signaling	Tgfb1 - (Tgfbr1+Tgfbr2)	FALSE	Tgfb1	TGF-beta	Extracellular matrix, Secreted, Extracellular space	Disease variant, Signal, Reference proteome, Extracellular matrix, Disulfide bond, Secreted, Mitogen, Growth factor, Direct protein sequencing, Cleavage on pair of basic residues, 3D-structure, Glycoprotein	growth factor	FALSE	Tgfbr1, Tgfbr2	Protein kinase superfamily, TKL Ser/Thr protein kinase	Cell membrane, Secreted, Membrane raft, Cell surface, Cell junction, Tight junction	Membrane, Secreted, Disulfide bond, Kinase, Transmembrane, Differentiation, ATP-binding, Receptor, Alternative splicing, Aortic aneurysm, Transferase, Glycoprotein, Manganese, Disease variant, Growth regulation, Signal, Reference proteome, Metal-binding, Transmembrane helix, Hereditary nonpolyposis colorectal cancer, Cell membrane, Phosphoprotein, Direct protein sequencing, Apoptosis, Craniosynos…	Receptors	Act.TGFB;Kinase			TRUE	CellChatDB v1
NK Cells.TGFB2_TGFBR1_TGFBR2	NK Cells	TGFB2_TGFBR1_TGFBR2	0.00108463	0.000569795	0	0.0019585	0	TGFb	Tgfb2	TGFbR1_R2	TGFb agonist	TGFb antagonist		TGFb inhibition receptor	KEGG: mmu04350	Secreted Signaling	Tgfb2 - (Tgfbr1+Tgfbr2)	FALSE	Tgfb2	TGF-beta	Extracellular matrix, Secreted, Extracellular space	Disease variant, Chromosomal rearrangement, Signal, Reference proteome, Disulfide bond, Secreted, Extracellular matrix, Mitogen, Growth factor, Direct protein sequencing, 3D-structure, Cleavage on pair of basic residues, Alternative splicing, Aortic aneurysm, Glycoprotein	growth factor	FALSE	Tgfbr1, Tgfbr2	Protein kinase superfamily, TKL Ser/Thr protein kinase	Cell membrane, Secreted, Membrane raft, Cell surface, Cell junction, Tight junction	Membrane, Secreted, Disulfide bond, Kinase, Transmembrane, Differentiation, ATP-binding, Receptor, Alternative splicing, Aortic aneurysm, Transferase, Glycoprotein, Manganese, Disease variant, Growth regulation, Signal, Reference proteome, Metal-binding, Transmembrane helix, Hereditary nonpolyposis colorectal cancer, Cell membrane, Phosphoprotein, Direct protein sequencing, Apoptosis, Craniosynos…	Receptors	Act.TGFB;Kinase			TRUE	CellChatDB v1
NK Cells.MDK_ITGA4_ITGB1	NK Cells	MDK_ITGA4_ITGB1	0	0	0.000874251	0	0	MK	Mdk	ITGA4_ITGB1					PMID: 28356350	Secreted Signaling	Mdk - (Itga4+Itgb1)	TRUE	Mdk	Pleiotrophin	Secreted	Signal, Developmental protein, Reference proteome, Disulfide bond, Differentiation, Secreted, Mitogen, Growth factor, Direct protein sequencing, Alternative splicing, 3D-structure, Heparin-binding	growth factor	FALSE	Itga4, Itgb1	Integrin alpha chain, Integrin beta chain	Membrane, Ruffle membrane, Melanosome, Ruffle, Focal adhesion, Cell projection, Cleavage furrow, Recycling endosome, Invadopodium membrane, Lamellipodium, Cell membrane, Cell surface, Cell junction	Membrane, Disulfide bond, Transmembrane, Receptor, Alternative splicing, Glycoprotein, Signal, Reference proteome, Integrin, Metal-binding, Transmembrane helix, Phosphoprotein, Direct protein sequencing, Calcium, 3D-structure, Cell adhesion, Repeat, Host-virus interaction, Endosome, Host cell receptor for virus entry, Magnesium, Cell projection, Cell membrane, Acetylation, Isopeptide bond, Cell j…	Receptors	Integrin;Other_receptors	Adhesion receptor		TRUE	CellChatDB v1
NK Cells.MDK_NCL	NK Cells	MDK_NCL	0	0	0.000511719	0	0	MK	Mdk	Ncl					PMID: 28356350	Secreted Signaling	Mdk - Ncl	FALSE	Mdk	Pleiotrophin	Secreted	Signal, Developmental protein, Reference proteome, Disulfide bond, Differentiation, Secreted, Mitogen, Growth factor, Direct protein sequencing, Alternative splicing, 3D-structure, Heparin-binding	growth factor	FALSE	Ncl		Cytoplasm, Nucleus, Nucleolus	Ubl conjugation, RNA-binding, Reference proteome, DNA-binding, Nucleus, Phosphoprotein, Direct protein sequencing, Cytoplasm, Isopeptide bond, 3D-structure, Methylation, Acetylation, Repeat						CellChatDB v1
NK Cells.PTN_NCL	NK Cells	PTN_NCL	0.0122724	0.00359618	0.00234416	0.0097876	0.00382876	PTN	Ptn	Ncl					PMID: 28356350; PMID: 25620911	Secreted Signaling	Ptn - Ncl	FALSE	Ptn	Pleiotrophin	Secreted	Signal, Reference proteome, Disulfide bond, Secreted, Mitogen, Growth factor, Direct protein sequencing, 3D-structure, Heparin-binding	growth factor	FALSE	Ncl		Cytoplasm, Nucleus, Nucleolus	Ubl conjugation, RNA-binding, Reference proteome, DNA-binding, Nucleus, Phosphoprotein, Direct protein sequencing, Cytoplasm, Isopeptide bond, 3D-structure, Methylation, Acetylation, Repeat						CellChatDB v1
NK Cells.LGALS9_CD45	NK Cells	LGALS9_CD45	0	0	0.00344524	0	0	GALECTIN	Lgals9	Ptprc					PMID: 30120235	Secreted Signaling	Lgals9 - Cd45	FALSE	Lgals9		Cytoplasm, Secreted, Nucleus	Lectin, Alternative splicing, Reference proteome, Repeat, Lectin, Immunity, Reference proteome, Nucleus, Secreted, Chemotaxis, Cytoplasm, Alternative splicing, 3D-structure, Repeat, Lectin, Reference proteome, Repeat	immune-related	FALSE	Ptprc	Protein-tyrosine phosphatase	Cell membrane, Membrane raft	Membrane, Host-virus interaction, Transmembrane, Alternative splicing, Glycoprotein, Disease variant, Signal, Hydrolase, Reference proteome, SCID, Cell membrane, Transmembrane helix, Phosphoprotein, Protein phosphatase, 3D-structure, Repeat	Receptors	Other_receptors;ReceptorTypePhosphatases			TRUE	CellChatDB v1
NK Cells.LGALS9_IGHM	NK Cells	LGALS9_IGHM	0	0	0.000899525	0	0	GALECTIN	Lgals9	Ighm					PMID: 30120235	Secreted Signaling	Lgals9 - Ighm	FALSE	Lgals9		Cytoplasm, Secreted, Nucleus	Lectin, Alternative splicing, Reference proteome, Repeat, Lectin, Immunity, Reference proteome, Nucleus, Secreted, Chemotaxis, Cytoplasm, Alternative splicing, 3D-structure, Repeat, Lectin, Reference proteome, Repeat	immune-related	FALSE	Ighm		Secreted	Immunity, Immunoglobulin, Membrane, Reference proteome, Immunoglobulin domain, Cell membrane, Disulfide bond, Secreted, Transmembrane, Direct protein sequencing, Alternative splicing, 3D-structure, Adaptive immunity, Glycoprotein						CellChatDB v1
NK Cells.LGALS9_P4HB	NK Cells	LGALS9_P4HB	0	0	0.000745782	0	0	GALECTIN	Lgals9	P4hb					PMID:21670307;uniprot	Secreted Signaling	Lgals9 - P4hb	FALSE	Lgals9		Cytoplasm, Secreted, Nucleus	Lectin, Alternative splicing, Reference proteome, Repeat, Lectin, Immunity, Reference proteome, Nucleus, Secreted, Chemotaxis, Cytoplasm, Alternative splicing, 3D-structure, Repeat, Lectin, Reference proteome, Repeat	immune-related	FALSE	P4hb	Protein disulfide isomerase	Melanosome, Endoplasmic reticulum, Endoplasmic reticulum lumen, Cell membrane	Membrane, Disulfide bond, Osteogenesis imperfecta, Isomerase, Endoplasmic reticulum, Chaperone, Disease variant, Signal, Reference proteome, Cell membrane, Phosphoprotein, Direct protein sequencing, Craniosynostosis, Redox-active center, 3D-structure, Acetylation, Repeat					FALSE	CellChatDB v2
NK Cells.THBS3_CD47	NK Cells	THBS3_CD47	0	0	0	0	0.00166371	THBS	Thbs3	Cd47					KEGG: mmu04512	ECM-Receptor	Thbs3 - Cd47	FALSE	Thbs3	Thrombospondin		Signal, Reference proteome, Disulfide bond, Calcium, Alternative splicing, Repeat, EGF-like domain, Cell adhesion, Glycoprotein			Cd47		Cell membrane	Membrane, Signal, Reference proteome, Pyrrolidone carboxylic acid, Immunoglobulin domain, Cell membrane, Transmembrane helix, Phosphoprotein, Disulfide bond, Transmembrane, Direct protein sequencing, Alternative splicing, 3D-structure, Cell adhesion, Glycoprotein	Unclassified	Unclassified	Adhesion receptor		TRUE	CellChatDB v1
NK Cells.PPIA_BSG	NK Cells	PPIA_BSG	0.0429753	0.0422125	0.0427284	0.0446571	0.0423633	CypA	Ppia	Bsg					PMID: 36012604	Non-protein Signaling	Ppia - Bsg	FALSE	Ppia	Cyclophilin-type PPIase	Cytoplasm, Secreted, Nucleus	Host-virus interaction, Secreted, Rotamase, Cytoplasm, Alternative splicing, Isomerase, Glycoprotein, Reference proteome, Nucleus, Phosphoprotein, Apoptosis, Direct protein sequencing, Isopeptide bond, 3D-structure, Acetylation, Ubl conjugation	secreted	FALSE	Bsg		Melanosome	Membrane, Host-virus interaction, Disulfide bond, Transmembrane, Alternative promoter usage, Host cell receptor for virus entry, Receptor, Alternative splicing, Endoplasmic reticulum, Blood group antigen, Glycoprotein, Lectin, Cell projection, Signal, Reference proteome, Immunoglobulin domain, Cell membrane, Transmembrane helix, Phosphoprotein, Direct protein sequencing, Mannose-binding, Angiogen…	Unclassified	Unclassified			TRUE	CellChatDB v2
NK Cells.APP_CD74	NK Cells	APP_CD74	0.0209532	0.0207059	0.0198847	0.0184688	0.0183552	APP	App	Cd74					PMID: 19849849	Cell-Cell Contact	App - Cd74	FALSE	App	APP	Perikaryon, Cell projection, Membrane, Cytoplasmic vesicle, Growth cone, Clathrin-coated pit, Cell membrane, Early endosome	Secreted, Copper, Alzheimer disease, Cytoplasm, Notch signaling pathway, Cytoplasmic vesicle, Endoplasmic reticulum, Glycoprotein, Disease variant, Cell projection, Metal-binding, Transmembrane helix, Cell membrane, Direct protein sequencing, Golgi apparatus, Zinc, Isopeptide bond, Amyloid, Heparin-binding, Ubl conjugation, Protease inhibitor, Membrane, Disulfide bond, Transmembrane, Iron, Endoso…		TRUE	Cd74		Golgi apparatus, Cell membrane, Endoplasmic reticulum membrane, trans-Golgi network, Lysosome, Endosome	Immunity, Membrane, Alternative initiation, Disulfide bond, Transmembrane, Signal-anchor, Alternative splicing, Adaptive immunity, Endoplasmic reticulum, Glycoprotein, Chaperone, Lysosome, Reference proteome, Cell membrane, Transmembrane helix, Phosphoprotein, Direct protein sequencing, Golgi apparatus, 3D-structure, Endosome, Proteoglycan	Unclassified	Unclassified			TRUE	CellChatDB v1
NK Cells.H2-T23_KLRD1_KLRC2	NK Cells	H2-T23_KLRD1_KLRC2	0	0.00153617	0.00370311	0	0.0147757	MHC-I	H2-T23	KLRD1_KLRC2					PMID: 24223577	Cell-Cell Contact	H2-t23 - (Klrd1+Klrc2)	FALSE	H2-T23	MHC class I	Golgi apparatus membrane, Cell membrane, Alpha chain E]: Secreted, [Soluble HLA class I histocompatibility antigen	Immunity, Membrane, Host-virus interaction, Disulfide bond, Secreted, Transmembrane, Adaptive immunity, Glycoprotein, Signal, Reference proteome, Cell membrane, Transmembrane helix, Phosphoprotein, Innate immunity, MHC I, Golgi apparatus, 3D-structure		TRUE	Klrd1, Klrc2		Cell membrane, Membrane	Lectin, Immunity, Membrane, Reference proteome, Cell membrane, Transmembrane helix, Disulfide bond, Innate immunity, Transmembrane, Signal-anchor, Receptor, 3D-structure, Adaptive immunity, Glycoprotein, Host-virus interaction, Alternative splicing	Receptors	Class_E;SCAR			TRUE	CellChatDB v1
NK Cells.SEMA4D_CD72	NK Cells	SEMA4D_CD72	0.00140483	0.00284497	0.00372102	0.00364628	0.0011789	SEMA4	Sema4d	Cd72					PMID: 22325954	Cell-Cell Contact	Sema4d - Cd72	FALSE	Sema4d	Semaphorin	Cell membrane	Membrane, Disulfide bond, Differentiation, Transmembrane, Receptor, Neurogenesis, Alternative splicing, Glycoprotein, Signal, Developmental protein, Reference proteome, Immunoglobulin domain, Cell membrane, Transmembrane helix, Phosphoprotein, 3D-structure		TRUE	Cd72		Membrane	Lectin, Membrane, Reference proteome, Transmembrane helix, Disulfide bond, Phosphoprotein, Transmembrane, Signal-anchor, Glycoprotein					TRUE	CellChatDB v1
Plasma Cells.CXCL12_CXCR4	Plasma Cells	CXCL12_CXCR4	0.000751995	0	0	0	0	CXCL	Cxcl12	Cxcr4					KEGG: mmu04060	Secreted Signaling	Cxcl12 - Cxcr4	FALSE	Cxcl12	Intercrine alpha (chemokine CxC)	Secreted	Signal, Reference proteome, Host-virus interaction, Disulfide bond, Secreted, Growth factor, Alternative splicing, Chemotaxis, 3D-structure, Cytokine	cytokine;growth factor	FALSE	Cxcr4	G-protein coupled receptor 1	Late endosome, Early endosome, Lysosome, Cell membrane, Cell junction	Membrane, Host-virus interaction, Disulfide bond, Transmembrane, Host cell receptor for virus entry, Receptor, Alternative splicing, Glycoprotein, Lysosome, Disease variant, Transducer, Reference proteome, Cell membrane, Transmembrane helix, Phosphoprotein, Sulfation, G-protein coupled receptor, Isopeptide bond, 3D-structure, Cell junction, Endosome, Proteoglycan, Ubl conjugation	Receptors	GPCR;Rhodopsin			TRUE	CellChatDB v1
Plasma Cells.MIF_CD74_CXCR4	Plasma Cells	MIF_CD74_CXCR4	0.0520068	0.0459997	0.0504036	0.0473569	0.044452	MIF	Mif	CD74_CXCR4					PMID: 29637711; PMID: 24760155	Secreted Signaling	Mif - (Cd74+Cxcr4)	FALSE	Mif	MIF	Cytoplasm, Secreted	Immunity, Reference proteome, Innate immunity, Secreted, Direct protein sequencing, Cytoplasm, 3D-structure, Isomerase, Inflammatory response, Cytokine, Acetylation			Cd74, Cxcr4	G-protein coupled receptor 1	Golgi apparatus, Cell membrane, Endoplasmic reticulum membrane, trans-Golgi network, Lysosome, Endosome, Late endosome, Early endosome, Cell junction	Immunity, Membrane, Alternative initiation, Disulfide bond, Transmembrane, Signal-anchor, Alternative splicing, Adaptive immunity, Endoplasmic reticulum, Glycoprotein, Chaperone, Lysosome, Reference proteome, Cell membrane, Transmembrane helix, Phosphoprotein, Direct protein sequencing, Golgi apparatus, 3D-structure, Endosome, Proteoglycan, Host-virus interaction, Host cell receptor for virus ent…	Unclassified, Receptors	Unclassified, GPCR;Rhodopsin			TRUE	CellChatDB v1
Plasma Cells.MDK_NCL	Plasma Cells	MDK_NCL	0	0	0.00283347	0	0	MK	Mdk	Ncl					PMID: 28356350	Secreted Signaling	Mdk - Ncl	FALSE	Mdk	Pleiotrophin	Secreted	Signal, Developmental protein, Reference proteome, Disulfide bond, Differentiation, Secreted, Mitogen, Growth factor, Direct protein sequencing, Alternative splicing, 3D-structure, Heparin-binding	growth factor	FALSE	Ncl		Cytoplasm, Nucleus, Nucleolus	Ubl conjugation, RNA-binding, Reference proteome, DNA-binding, Nucleus, Phosphoprotein, Direct protein sequencing, Cytoplasm, Isopeptide bond, 3D-structure, Methylation, Acetylation, Repeat						CellChatDB v1
Plasma Cells.PTN_NCL	Plasma Cells	PTN_NCL	0.0645103	0.0196377	0.0128729	0.0520056	0.020886	PTN	Ptn	Ncl					PMID: 28356350; PMID: 25620911	Secreted Signaling	Ptn - Ncl	FALSE	Ptn	Pleiotrophin	Secreted	Signal, Reference proteome, Disulfide bond, Secreted, Mitogen, Growth factor, Direct protein sequencing, 3D-structure, Heparin-binding	growth factor	FALSE	Ncl		Cytoplasm, Nucleus, Nucleolus	Ubl conjugation, RNA-binding, Reference proteome, DNA-binding, Nucleus, Phosphoprotein, Direct protein sequencing, Cytoplasm, Isopeptide bond, 3D-structure, Methylation, Acetylation, Repeat						CellChatDB v1
Plasma Cells.LGALS9_CD45	Plasma Cells	LGALS9_CD45	0	0	0.00196892	0	0	GALECTIN	Lgals9	Ptprc					PMID: 30120235	Secreted Signaling	Lgals9 - Cd45	FALSE	Lgals9		Cytoplasm, Secreted, Nucleus	Lectin, Alternative splicing, Reference proteome, Repeat, Lectin, Immunity, Reference proteome, Nucleus, Secreted, Chemotaxis, Cytoplasm, Alternative splicing, 3D-structure, Repeat, Lectin, Reference proteome, Repeat	immune-related	FALSE	Ptprc	Protein-tyrosine phosphatase	Cell membrane, Membrane raft	Membrane, Host-virus interaction, Transmembrane, Alternative splicing, Glycoprotein, Disease variant, Signal, Hydrolase, Reference proteome, SCID, Cell membrane, Transmembrane helix, Phosphoprotein, Protein phosphatase, 3D-structure, Repeat	Receptors	Other_receptors;ReceptorTypePhosphatases			TRUE	CellChatDB v1
Plasma Cells.LGALS9_P4HB	Plasma Cells	LGALS9_P4HB	0	0	0.000308926	0	0	GALECTIN	Lgals9	P4hb					PMID:21670307;uniprot	Secreted Signaling	Lgals9 - P4hb	FALSE	Lgals9		Cytoplasm, Secreted, Nucleus	Lectin, Alternative splicing, Reference proteome, Repeat, Lectin, Immunity, Reference proteome, Nucleus, Secreted, Chemotaxis, Cytoplasm, Alternative splicing, 3D-structure, Repeat, Lectin, Reference proteome, Repeat	immune-related	FALSE	P4hb	Protein disulfide isomerase	Melanosome, Endoplasmic reticulum, Endoplasmic reticulum lumen, Cell membrane	Membrane, Disulfide bond, Osteogenesis imperfecta, Isomerase, Endoplasmic reticulum, Chaperone, Disease variant, Signal, Reference proteome, Cell membrane, Phosphoprotein, Direct protein sequencing, Craniosynostosis, Redox-active center, 3D-structure, Acetylation, Repeat					FALSE	CellChatDB v2
Plasma Cells.THBS3_CD47	Plasma Cells	THBS3_CD47	0	0	0	0	0.000949089	THBS	Thbs3	Cd47					KEGG: mmu04512	ECM-Receptor	Thbs3 - Cd47	FALSE	Thbs3	Thrombospondin		Signal, Reference proteome, Disulfide bond, Calcium, Alternative splicing, Repeat, EGF-like domain, Cell adhesion, Glycoprotein			Cd47		Cell membrane	Membrane, Signal, Reference proteome, Pyrrolidone carboxylic acid, Immunoglobulin domain, Cell membrane, Transmembrane helix, Phosphoprotein, Disulfide bond, Transmembrane, Direct protein sequencing, Alternative splicing, 3D-structure, Cell adhesion, Glycoprotein	Unclassified	Unclassified	Adhesion receptor		TRUE	CellChatDB v1
Plasma Cells.Desmosterol-Desmosterol-DHCR7_NR1H2	Plasma Cells	Desmosterol-Desmosterol-DHCR7_NR1H2	0.000655023	0.00115139	0.000925988	0.000739011	0.000749057	Desmosterol	Desmosterol-DHCR7	Nr1h2					HMRbase;uniprot	Non-protein Signaling	Desmosterol-DHCR7 - Nr1h2	FALSE	Dhcr7	ERG4/ERG24	Endoplasmic reticulum membrane	Membrane, Transmembrane, Cholesterol metabolism, Sterol biosynthesis, Endoplasmic reticulum, NADP, Oxidoreductase, Disease variant, Steroid metabolism, Reference proteome, Cholesterol biosynthesis, Sterol metabolism, Transmembrane helix, Phosphoprotein, Lipid metabolism, Steroid biosynthesis, Lipid biosynthesis		FALSE	Nr1h2	Nuclear hormone receptor	Nucleus	Ubl conjugation, Reference proteome, DNA-binding, Nucleus, Activator, Metal-binding, Zinc-finger, Receptor, Alternative splicing, Zinc, Isopeptide bond, 3D-structure, Transcription, Transcription regulation					FALSE	CellChatDB v2
Plasma Cells.PPIA_BSG	Plasma Cells	PPIA_BSG	0.0762076	0.0749011	0.0757848	0.0790824	0.0751594	CypA	Ppia	Bsg					PMID: 36012604	Non-protein Signaling	Ppia - Bsg	FALSE	Ppia	Cyclophilin-type PPIase	Cytoplasm, Secreted, Nucleus	Host-virus interaction, Secreted, Rotamase, Cytoplasm, Alternative splicing, Isomerase, Glycoprotein, Reference proteome, Nucleus, Phosphoprotein, Apoptosis, Direct protein sequencing, Isopeptide bond, 3D-structure, Acetylation, Ubl conjugation	secreted	FALSE	Bsg		Melanosome	Membrane, Host-virus interaction, Disulfide bond, Transmembrane, Alternative promoter usage, Host cell receptor for virus entry, Receptor, Alternative splicing, Endoplasmic reticulum, Blood group antigen, Glycoprotein, Lectin, Cell projection, Signal, Reference proteome, Immunoglobulin domain, Cell membrane, Transmembrane helix, Phosphoprotein, Direct protein sequencing, Mannose-binding, Angiogen…	Unclassified	Unclassified			TRUE	CellChatDB v2
Plasma Cells.APP_CD74	Plasma Cells	APP_CD74	0.215203	0.213163	0.206317	0.194257	0.193275	APP	App	Cd74					PMID: 19849849	Cell-Cell Contact	App - Cd74	FALSE	App	APP	Perikaryon, Cell projection, Membrane, Cytoplasmic vesicle, Growth cone, Clathrin-coated pit, Cell membrane, Early endosome	Secreted, Copper, Alzheimer disease, Cytoplasm, Notch signaling pathway, Cytoplasmic vesicle, Endoplasmic reticulum, Glycoprotein, Disease variant, Cell projection, Metal-binding, Transmembrane helix, Cell membrane, Direct protein sequencing, Golgi apparatus, Zinc, Isopeptide bond, Amyloid, Heparin-binding, Ubl conjugation, Protease inhibitor, Membrane, Disulfide bond, Transmembrane, Iron, Endoso…		TRUE	Cd74		Golgi apparatus, Cell membrane, Endoplasmic reticulum membrane, trans-Golgi network, Lysosome, Endosome	Immunity, Membrane, Alternative initiation, Disulfide bond, Transmembrane, Signal-anchor, Alternative splicing, Adaptive immunity, Endoplasmic reticulum, Glycoprotein, Chaperone, Lysosome, Reference proteome, Cell membrane, Transmembrane helix, Phosphoprotein, Direct protein sequencing, Golgi apparatus, 3D-structure, Endosome, Proteoglycan	Unclassified	Unclassified			TRUE	CellChatDB v1
Plasma Cells.SEMA4D_PLXNB2	Plasma Cells	SEMA4D_PLXNB2	0.000320704	0.000650192	0.00085098	0.000833839	0.00026908	SEMA4	Sema4d	Plxnb2					PMID: 27533782	Cell-Cell Contact	Sema4d - Plxnb2	FALSE	Sema4d	Semaphorin	Cell membrane	Membrane, Disulfide bond, Differentiation, Transmembrane, Receptor, Neurogenesis, Alternative splicing, Glycoprotein, Signal, Developmental protein, Reference proteome, Immunoglobulin domain, Cell membrane, Transmembrane helix, Phosphoprotein, 3D-structure		TRUE	Plxnb2	Plexin	Cell membrane	Membrane, Signal, Developmental protein, Reference proteome, Cell membrane, Transmembrane helix, Disulfide bond, Phosphoprotein, Transmembrane, Receptor, Repeat, 3D-structure, Glycoprotein	Receptors	Other_receptors;Plexin			TRUE	CellChatDB v1
Plasma Cells.APP_SORL1	Plasma Cells	APP_SORL1	0.00906681	0.00895852	0.00859915	0.00798028	0.0079307	APP	App	Sorl1					PMID: 24523320	Cell-Cell Contact	App - Sorl1	FALSE	App	APP	Perikaryon, Cell projection, Membrane, Cytoplasmic vesicle, Growth cone, Clathrin-coated pit, Cell membrane, Early endosome	Secreted, Copper, Alzheimer disease, Cytoplasm, Notch signaling pathway, Cytoplasmic vesicle, Endoplasmic reticulum, Glycoprotein, Disease variant, Cell projection, Metal-binding, Transmembrane helix, Cell membrane, Direct protein sequencing, Golgi apparatus, Zinc, Isopeptide bond, Amyloid, Heparin-binding, Ubl conjugation, Protease inhibitor, Membrane, Disulfide bond, Transmembrane, Iron, Endoso…		TRUE	Sorl1	VPS10-related sortilin	Golgi apparatus, Secreted, trans-Golgi network membrane, Early endosome membrane, Multivesicular body membrane, Cytoplasmic vesicle, Secretory vesicle membrane, Golgi apparatus membrane, Endosome membrane, Endosome, Recycling endosome membrane, Cell membrane, Endoplasmic reticulum membrane	Membrane, Secreted, Disulfide bond, Transmembrane, Receptor, Alzheimer disease, EGF-like domain, Cytoplasmic vesicle, Endoplasmic reticulum, Glycoprotein, Amyloidosis, Disease variant, Endocytosis, Signal, Reference proteome, Neurodegeneration, Cell membrane, Transmembrane helix, Phosphoprotein, Transport, Direct protein sequencing, Golgi apparatus, Cleavage on pair of basic residues, 3D-structur…	Receptors	LDLR;Other_receptors		secreted	TRUE	CellChatDB v2
CD8+ T Cells.CCL25_CCR9	CD8+ T Cells	CCL25_CCR9	0.000466205	0.00040381	0	0.000422285	0.00048065	CCL	Ccl25	Ccr9					KEGG: mmu04060	Secreted Signaling	Ccl25 - Ccr9	FALSE	Ccl25	Intercrine beta (chemokine CC)	Secreted	Signal, Reference proteome, Disulfide bond, Secreted, Alternative splicing, Chemotaxis, Inflammatory response, Cytokine	cytokine	FALSE	Ccr9	G-protein coupled receptor 1	Cell membrane	Transducer, Membrane, Reference proteome, Host-virus interaction, Cell membrane, Transmembrane helix, Disulfide bond, Transmembrane, Receptor, Alternative splicing, G-protein coupled receptor, 3D-structure, Glycoprotein	Receptors	GPCR;Rhodopsin			TRUE	CellChatDB v1
CD8+ T Cells.MDK_NCL	CD8+ T Cells	MDK_NCL	0	0	0.00188476	0	0	MK	Mdk	Ncl					PMID: 28356350	Secreted Signaling	Mdk - Ncl	FALSE	Mdk	Pleiotrophin	Secreted	Signal, Developmental protein, Reference proteome, Disulfide bond, Differentiation, Secreted, Mitogen, Growth factor, Direct protein sequencing, Alternative splicing, 3D-structure, Heparin-binding	growth factor	FALSE	Ncl		Cytoplasm, Nucleus, Nucleolus	Ubl conjugation, RNA-binding, Reference proteome, DNA-binding, Nucleus, Phosphoprotein, Direct protein sequencing, Cytoplasm, Isopeptide bond, 3D-structure, Methylation, Acetylation, Repeat						CellChatDB v1
CD8+ T Cells.PTN_NCL	CD8+ T Cells	PTN_NCL	0.0438182	0.0131366	0.0085917	0.0351737	0.0139776	PTN	Ptn	Ncl					PMID: 28356350; PMID: 25620911	Secreted Signaling	Ptn - Ncl	FALSE	Ptn	Pleiotrophin	Secreted	Signal, Reference proteome, Disulfide bond, Secreted, Mitogen, Growth factor, Direct protein sequencing, 3D-structure, Heparin-binding	growth factor	FALSE	Ncl		Cytoplasm, Nucleus, Nucleolus	Ubl conjugation, RNA-binding, Reference proteome, DNA-binding, Nucleus, Phosphoprotein, Direct protein sequencing, Cytoplasm, Isopeptide bond, 3D-structure, Methylation, Acetylation, Repeat						CellChatDB v1
CD8+ T Cells.LGALS9_CD45	CD8+ T Cells	LGALS9_CD45	0	0	0.00398199	0	0	GALECTIN	Lgals9	Ptprc					PMID: 30120235	Secreted Signaling	Lgals9 - Cd45	FALSE	Lgals9		Cytoplasm, Secreted, Nucleus	Lectin, Alternative splicing, Reference proteome, Repeat, Lectin, Immunity, Reference proteome, Nucleus, Secreted, Chemotaxis, Cytoplasm, Alternative splicing, 3D-structure, Repeat, Lectin, Reference proteome, Repeat	immune-related	FALSE	Ptprc	Protein-tyrosine phosphatase	Cell membrane, Membrane raft	Membrane, Host-virus interaction, Transmembrane, Alternative splicing, Glycoprotein, Disease variant, Signal, Hydrolase, Reference proteome, SCID, Cell membrane, Transmembrane helix, Phosphoprotein, Protein phosphatase, 3D-structure, Repeat	Receptors	Other_receptors;ReceptorTypePhosphatases			TRUE	CellChatDB v1
CD8+ T Cells.THBS3_CD47	CD8+ T Cells	THBS3_CD47	0	0	0	0	0.000566731	THBS	Thbs3	Cd47					KEGG: mmu04512	ECM-Receptor	Thbs3 - Cd47	FALSE	Thbs3	Thrombospondin		Signal, Reference proteome, Disulfide bond, Calcium, Alternative splicing, Repeat, EGF-like domain, Cell adhesion, Glycoprotein			Cd47		Cell membrane	Membrane, Signal, Reference proteome, Pyrrolidone carboxylic acid, Immunoglobulin domain, Cell membrane, Transmembrane helix, Phosphoprotein, Disulfide bond, Transmembrane, Direct protein sequencing, Alternative splicing, 3D-structure, Cell adhesion, Glycoprotein	Unclassified	Unclassified	Adhesion receptor		TRUE	CellChatDB v1
CD8+ T Cells.PPIA_BSG	CD8+ T Cells	PPIA_BSG	0.0370921	0.0364297	0.0368776	0.0385529	0.0365606	CypA	Ppia	Bsg					PMID: 36012604	Non-protein Signaling	Ppia - Bsg	FALSE	Ppia	Cyclophilin-type PPIase	Cytoplasm, Secreted, Nucleus	Host-virus interaction, Secreted, Rotamase, Cytoplasm, Alternative splicing, Isomerase, Glycoprotein, Reference proteome, Nucleus, Phosphoprotein, Apoptosis, Direct protein sequencing, Isopeptide bond, 3D-structure, Acetylation, Ubl conjugation	secreted	FALSE	Bsg		Melanosome	Membrane, Host-virus interaction, Disulfide bond, Transmembrane, Alternative promoter usage, Host cell receptor for virus entry, Receptor, Alternative splicing, Endoplasmic reticulum, Blood group antigen, Glycoprotein, Lectin, Cell projection, Signal, Reference proteome, Immunoglobulin domain, Cell membrane, Transmembrane helix, Phosphoprotein, Direct protein sequencing, Mannose-binding, Angiogen…	Unclassified	Unclassified			TRUE	CellChatDB v2
CD8+ T Cells.APP_CD74	CD8+ T Cells	APP_CD74	0.0215748	0.0213203	0.0204753	0.0190181	0.0189013	APP	App	Cd74					PMID: 19849849	Cell-Cell Contact	App - Cd74	FALSE	App	APP	Perikaryon, Cell projection, Membrane, Cytoplasmic vesicle, Growth cone, Clathrin-coated pit, Cell membrane, Early endosome	Secreted, Copper, Alzheimer disease, Cytoplasm, Notch signaling pathway, Cytoplasmic vesicle, Endoplasmic reticulum, Glycoprotein, Disease variant, Cell projection, Metal-binding, Transmembrane helix, Cell membrane, Direct protein sequencing, Golgi apparatus, Zinc, Isopeptide bond, Amyloid, Heparin-binding, Ubl conjugation, Protease inhibitor, Membrane, Disulfide bond, Transmembrane, Iron, Endoso…		TRUE	Cd74		Golgi apparatus, Cell membrane, Endoplasmic reticulum membrane, trans-Golgi network, Lysosome, Endosome	Immunity, Membrane, Alternative initiation, Disulfide bond, Transmembrane, Signal-anchor, Alternative splicing, Adaptive immunity, Endoplasmic reticulum, Glycoprotein, Chaperone, Lysosome, Reference proteome, Cell membrane, Transmembrane helix, Phosphoprotein, Direct protein sequencing, Golgi apparatus, 3D-structure, Endosome, Proteoglycan	Unclassified	Unclassified			TRUE	CellChatDB v1
CD8+ T Cells.H2-M3_CD8A	CD8+ T Cells	H2-M3_CD8A	0.00485013	0.0111571	0.00816447	0.00439725	0.00451396	MHC-I	H2-M3	Cd8a					KEGG: mmu04514	Cell-Cell Contact	H2-m3 - Cd8a	FALSE	H2-M3	MHC class I	Secreted, Cell projection, [Soluble HLA class I histocompatibility antigen, Early endosome membrane, Endoplasmic reticulum membrane, Alpha chain G]: Secreted, Cell membrane, Early endosome, Filopodium membrane	Immunity, Membrane, Disulfide bond, Secreted, Transmembrane, Alternative splicing, Endoplasmic reticulum, Glycoprotein, Cell projection, Signal, Reference proteome, Cell membrane, Transmembrane helix, MHC I, 3D-structure, Endosome		TRUE	Cd8a		Cell membrane	Immunity, Membrane, Disulfide bond, Secreted, Transmembrane, Alternative splicing, Adaptive immunity, Glycoprotein, Disease variant, Signal, Reference proteome, Lipoprotein, Immunoglobulin domain, Transmembrane helix, Cell membrane, 3D-structure, Palmitate	Unclassified	Unclassified		secreted	TRUE	CellChatDB v1
CD8+ T Cells.H2-Q2_CD8A	CD8+ T Cells	H2-Q2_CD8A	0	0.00783456	0	0	0	MHC-I	H2-Q2	Cd8a					KEGG: mmu04514	Cell-Cell Contact	H2-q2 - Cd8a	FALSE	H2-Q2	MHC class I	Cell membrane, Endoplasmic reticulum membrane, Golgi apparatus membrane, Alpha chain E]: Secreted, [Soluble HLA class I histocompatibility antigen, Lysosome membrane, Early endosome membrane, Secreted, Cell projection, Alpha chain G]: Secreted, Early endosome, Filopodium membrane	Immunity, Membrane, Host-virus interaction, Disulfide bond, Transmembrane, Alternative splicing, Adaptive immunity, Endoplasmic reticulum, Glycoprotein, Signal, Reference proteome, Immunoglobulin domain, Cell membrane, Innate immunity, Transmembrane helix, MHC I, Phosphoprotein, Sulfation, Direct protein sequencing, 3D-structure, Ubl conjugation, Immunity, Membrane, Host-virus interaction, Disulf…		TRUE	Cd8a		Cell membrane	Immunity, Membrane, Disulfide bond, Secreted, Transmembrane, Alternative splicing, Adaptive immunity, Glycoprotein, Disease variant, Signal, Reference proteome, Lipoprotein, Immunoglobulin domain, Transmembrane helix, Cell membrane, 3D-structure, Palmitate	Unclassified	Unclassified		secreted	TRUE	CellChatDB v1
CD8+ T Cells.H2-T22_CD8A	CD8+ T Cells	H2-T22_CD8A	0	0.00341787	0	0.00507559	0.00327311	MHC-I	H2-T22	Cd8a					KEGG: mmu04514	Cell-Cell Contact	H2-t22 - Cd8a	FALSE	H2-T22	MHC class I	Cell membrane, Endoplasmic reticulum membrane, Golgi apparatus membrane, Alpha chain E]: Secreted, [Soluble HLA class I histocompatibility antigen, Lysosome membrane, Early endosome membrane, Secreted, Cell projection, Alpha chain G]: Secreted, Early endosome, Filopodium membrane	Immunity, Membrane, Host-virus interaction, Disulfide bond, Transmembrane, Adaptive immunity, Endoplasmic reticulum, Glycoprotein, Signal, Reference proteome, Cell membrane, Transmembrane helix, Phosphoprotein, Innate immunity, MHC I, Direct protein sequencing, 3D-structure, Immunity, Membrane, Host-virus interaction, Disulfide bond, Transmembrane, Alternative splicing, Adaptive immunity, Endopla…		TRUE	Cd8a		Cell membrane	Immunity, Membrane, Disulfide bond, Secreted, Transmembrane, Alternative splicing, Adaptive immunity, Glycoprotein, Disease variant, Signal, Reference proteome, Lipoprotein, Immunoglobulin domain, Transmembrane helix, Cell membrane, 3D-structure, Palmitate	Unclassified	Unclassified		secreted	TRUE	CellChatDB v1
CD8+ T Cells.H2-T23_CD8A	CD8+ T Cells	H2-T23_CD8A	0	0.00203142	0.00489355	0	0.0194561	MHC-I	H2-T23	Cd8a					KEGG: mmu04514	Cell-Cell Contact	H2-t23 - Cd8a	FALSE	H2-T23	MHC class I	Golgi apparatus membrane, Cell membrane, Alpha chain E]: Secreted, [Soluble HLA class I histocompatibility antigen	Immunity, Membrane, Host-virus interaction, Disulfide bond, Secreted, Transmembrane, Adaptive immunity, Glycoprotein, Signal, Reference proteome, Cell membrane, Transmembrane helix, Phosphoprotein, Innate immunity, MHC I, Golgi apparatus, 3D-structure		TRUE	Cd8a		Cell membrane	Immunity, Membrane, Disulfide bond, Secreted, Transmembrane, Alternative splicing, Adaptive immunity, Glycoprotein, Disease variant, Signal, Reference proteome, Lipoprotein, Immunoglobulin domain, Transmembrane helix, Cell membrane, 3D-structure, Palmitate	Unclassified	Unclassified		secreted	TRUE	CellChatDB v1
CD8+ T Cells.H2-D1_CD8A	CD8+ T Cells	H2-D1_CD8A	0.0649256	0.0718048	0.082247	0.0487703	0.0785287	MHC-I	H2-D1	Cd8a					KEGG: mmu04514	Cell-Cell Contact	H2-d1 - Cd8a	FALSE	H2-D1	MHC class I	Cell membrane, Endoplasmic reticulum membrane, Golgi apparatus membrane, Alpha chain E]: Secreted, [Soluble HLA class I histocompatibility antigen, Lysosome membrane, Early endosome membrane, Secreted, Cell projection, Alpha chain G]: Secreted, Early endosome, Filopodium membrane	Immunity, Membrane, Host-virus interaction, Disulfide bond, Transmembrane, Alternative splicing, Adaptive immunity, Endoplasmic reticulum, Glycoprotein, Signal, Reference proteome, Immunoglobulin domain, Cell membrane, Innate immunity, Transmembrane helix, MHC I, Phosphoprotein, Sulfation, Direct protein sequencing, 3D-structure, Ubl conjugation, Immunity, Membrane, Host-virus interaction, Disulf…		TRUE	Cd8a		Cell membrane	Immunity, Membrane, Disulfide bond, Secreted, Transmembrane, Alternative splicing, Adaptive immunity, Glycoprotein, Disease variant, Signal, Reference proteome, Lipoprotein, Immunoglobulin domain, Transmembrane helix, Cell membrane, 3D-structure, Palmitate	Unclassified	Unclassified		secreted	TRUE	CellChatDB v1
CD8+ T Cells.H2-K1_CD8A	CD8+ T Cells	H2-K1_CD8A	0.0306535	0.0332293	0.0603343	0.0259827	0.0421942	MHC-I	H2-K1	Cd8a					KEGG: mmu04514	Cell-Cell Contact	H2-k1 - Cd8a	FALSE	H2-K1	MHC class I	Cell membrane, Endoplasmic reticulum membrane, Golgi apparatus membrane, Alpha chain E]: Secreted, [Soluble HLA class I histocompatibility antigen, Lysosome membrane, Early endosome membrane, Secreted, Cell projection, Alpha chain G]: Secreted, Early endosome, Filopodium membrane	Immunity, Membrane, Host-virus interaction, Disulfide bond, Transmembrane, Alternative splicing, Adaptive immunity, Endoplasmic reticulum, Glycoprotein, Signal, Reference proteome, Immunoglobulin domain, Cell membrane, Innate immunity, Transmembrane helix, MHC I, Phosphoprotein, Sulfation, Direct protein sequencing, 3D-structure, Ubl conjugation, Immunity, Membrane, Host-virus interaction, Disulf…		TRUE	Cd8a		Cell membrane	Immunity, Membrane, Disulfide bond, Secreted, Transmembrane, Alternative splicing, Adaptive immunity, Glycoprotein, Disease variant, Signal, Reference proteome, Lipoprotein, Immunoglobulin domain, Transmembrane helix, Cell membrane, 3D-structure, Palmitate	Unclassified	Unclassified		secreted	TRUE	CellChatDB v1
CD8+ T Cells.H2-M3_CD8B1	CD8+ T Cells	H2-M3_CD8B1	0.00308931	0.00712298	0.0052067	0.00280039	0.00287484	MHC-I	H2-M3	Cd8b1					KEGG: mmu04514	Cell-Cell Contact	H2-m3 - Cd8b1	FALSE	H2-M3	MHC class I	Secreted, Cell projection, [Soluble HLA class I histocompatibility antigen, Early endosome membrane, Endoplasmic reticulum membrane, Alpha chain G]: Secreted, Cell membrane, Early endosome, Filopodium membrane	Immunity, Membrane, Disulfide bond, Secreted, Transmembrane, Alternative splicing, Endoplasmic reticulum, Glycoprotein, Cell projection, Signal, Reference proteome, Cell membrane, Transmembrane helix, MHC I, 3D-structure, Endosome		TRUE	Cd8b1		Cell membrane	Immunity, Membrane, Signal, Reference proteome, Immunoglobulin domain, Cell membrane, Transmembrane helix, Disulfide bond, Transmembrane, Adaptive immunity, Glycoprotein, Secreted, Alternative splicing, Lipoprotein, Phosphoprotein, Palmitate	Unclassified	Unclassified		secreted	TRUE	CellChatDB v1
CD8+ T Cells.H2-Q2_CD8B1	CD8+ T Cells	H2-Q2_CD8B1	0	0.0049957	0	0	0	MHC-I	H2-Q2	Cd8b1					KEGG: mmu04514	Cell-Cell Contact	H2-q2 - Cd8b1	FALSE	H2-Q2	MHC class I	Cell membrane, Endoplasmic reticulum membrane, Golgi apparatus membrane, Alpha chain E]: Secreted, [Soluble HLA class I histocompatibility antigen, Lysosome membrane, Early endosome membrane, Secreted, Cell projection, Alpha chain G]: Secreted, Early endosome, Filopodium membrane	Immunity, Membrane, Host-virus interaction, Disulfide bond, Transmembrane, Alternative splicing, Adaptive immunity, Endoplasmic reticulum, Glycoprotein, Signal, Reference proteome, Immunoglobulin domain, Cell membrane, Innate immunity, Transmembrane helix, MHC I, Phosphoprotein, Sulfation, Direct protein sequencing, 3D-structure, Ubl conjugation, Immunity, Membrane, Host-virus interaction, Disulf…		TRUE	Cd8b1		Cell membrane	Immunity, Membrane, Signal, Reference proteome, Immunoglobulin domain, Cell membrane, Transmembrane helix, Disulfide bond, Transmembrane, Adaptive immunity, Glycoprotein, Secreted, Alternative splicing, Lipoprotein, Phosphoprotein, Palmitate	Unclassified	Unclassified		secreted	TRUE	CellChatDB v1
CD8+ T Cells.H2-T22_CD8B1	CD8+ T Cells	H2-T22_CD8B1	0	0.00217589	0	0.00323319	0.00208362	MHC-I	H2-T22	Cd8b1					KEGG: mmu04514	Cell-Cell Contact	H2-t22 - Cd8b1	FALSE	H2-T22	MHC class I	Cell membrane, Endoplasmic reticulum membrane, Golgi apparatus membrane, Alpha chain E]: Secreted, [Soluble HLA class I histocompatibility antigen, Lysosome membrane, Early endosome membrane, Secreted, Cell projection, Alpha chain G]: Secreted, Early endosome, Filopodium membrane	Immunity, Membrane, Host-virus interaction, Disulfide bond, Transmembrane, Adaptive immunity, Endoplasmic reticulum, Glycoprotein, Signal, Reference proteome, Cell membrane, Transmembrane helix, Phosphoprotein, Innate immunity, MHC I, Direct protein sequencing, 3D-structure, Immunity, Membrane, Host-virus interaction, Disulfide bond, Transmembrane, Alternative splicing, Adaptive immunity, Endopla…		TRUE	Cd8b1		Cell membrane	Immunity, Membrane, Signal, Reference proteome, Immunoglobulin domain, Cell membrane, Transmembrane helix, Disulfide bond, Transmembrane, Adaptive immunity, Glycoprotein, Secreted, Alternative splicing, Lipoprotein, Phosphoprotein, Palmitate	Unclassified	Unclassified		secreted	TRUE	CellChatDB v1
CD8+ T Cells.H2-T23_CD8B1	CD8+ T Cells	H2-T23_CD8B1	0	0.00129259	0.00311702	0	0.0124591	MHC-I	H2-T23	Cd8b1					KEGG: mmu04514	Cell-Cell Contact	H2-t23 - Cd8b1	FALSE	H2-T23	MHC class I	Golgi apparatus membrane, Cell membrane, Alpha chain E]: Secreted, [Soluble HLA class I histocompatibility antigen	Immunity, Membrane, Host-virus interaction, Disulfide bond, Secreted, Transmembrane, Adaptive immunity, Glycoprotein, Signal, Reference proteome, Cell membrane, Transmembrane helix, Phosphoprotein, Innate immunity, MHC I, Golgi apparatus, 3D-structure		TRUE	Cd8b1		Cell membrane	Immunity, Membrane, Signal, Reference proteome, Immunoglobulin domain, Cell membrane, Transmembrane helix, Disulfide bond, Transmembrane, Adaptive immunity, Glycoprotein, Secreted, Alternative splicing, Lipoprotein, Phosphoprotein, Palmitate	Unclassified	Unclassified		secreted	TRUE	CellChatDB v1
CD8+ T Cells.H2-D1_CD8B1	CD8+ T Cells	H2-D1_CD8B1	0.0422813	0.0468815	0.0539098	0.0315703	0.0514008	MHC-I	H2-D1	Cd8b1					KEGG: mmu04514	Cell-Cell Contact	H2-d1 - Cd8b1	FALSE	H2-D1	MHC class I	Cell membrane, Endoplasmic reticulum membrane, Golgi apparatus membrane, Alpha chain E]: Secreted, [Soluble HLA class I histocompatibility antigen, Lysosome membrane, Early endosome membrane, Secreted, Cell projection, Alpha chain G]: Secreted, Early endosome, Filopodium membrane	Immunity, Membrane, Host-virus interaction, Disulfide bond, Transmembrane, Alternative splicing, Adaptive immunity, Endoplasmic reticulum, Glycoprotein, Signal, Reference proteome, Immunoglobulin domain, Cell membrane, Innate immunity, Transmembrane helix, MHC I, Phosphoprotein, Sulfation, Direct protein sequencing, 3D-structure, Ubl conjugation, Immunity, Membrane, Host-virus interaction, Disulf…		TRUE	Cd8b1		Cell membrane	Immunity, Membrane, Signal, Reference proteome, Immunoglobulin domain, Cell membrane, Transmembrane helix, Disulfide bond, Transmembrane, Adaptive immunity, Glycoprotein, Secreted, Alternative splicing, Lipoprotein, Phosphoprotein, Palmitate	Unclassified	Unclassified		secreted	TRUE	CellChatDB v1
CD8+ T Cells.H2-K1_CD8B1	CD8+ T Cells	H2-K1_CD8B1	0.0197105	0.021387	0.0392242	0.0166784	0.027247	MHC-I	H2-K1	Cd8b1					KEGG: mmu04514	Cell-Cell Contact	H2-k1 - Cd8b1	FALSE	H2-K1	MHC class I	Cell membrane, Endoplasmic reticulum membrane, Golgi apparatus membrane, Alpha chain E]: Secreted, [Soluble HLA class I histocompatibility antigen, Lysosome membrane, Early endosome membrane, Secreted, Cell projection, Alpha chain G]: Secreted, Early endosome, Filopodium membrane	Immunity, Membrane, Host-virus interaction, Disulfide bond, Transmembrane, Alternative splicing, Adaptive immunity, Endoplasmic reticulum, Glycoprotein, Signal, Reference proteome, Immunoglobulin domain, Cell membrane, Innate immunity, Transmembrane helix, MHC I, Phosphoprotein, Sulfation, Direct protein sequencing, 3D-structure, Ubl conjugation, Immunity, Membrane, Host-virus interaction, Disulf…		TRUE	Cd8b1		Cell membrane	Immunity, Membrane, Signal, Reference proteome, Immunoglobulin domain, Cell membrane, Transmembrane helix, Disulfide bond, Transmembrane, Adaptive immunity, Glycoprotein, Secreted, Alternative splicing, Lipoprotein, Phosphoprotein, Palmitate	Unclassified	Unclassified		secreted	TRUE	CellChatDB v1
CD8- T Cells.CCL25_CCR9	CD8- T Cells	CCL25_CCR9	0.000645198	0.000558861	0	0.000584426	0.000665187	CCL	Ccl25	Ccr9					KEGG: mmu04060	Secreted Signaling	Ccl25 - Ccr9	FALSE	Ccl25	Intercrine beta (chemokine CC)	Secreted	Signal, Reference proteome, Disulfide bond, Secreted, Alternative splicing, Chemotaxis, Inflammatory response, Cytokine	cytokine	FALSE	Ccr9	G-protein coupled receptor 1	Cell membrane	Transducer, Membrane, Reference proteome, Host-virus interaction, Cell membrane, Transmembrane helix, Disulfide bond, Transmembrane, Receptor, Alternative splicing, G-protein coupled receptor, 3D-structure, Glycoprotein	Receptors	GPCR;Rhodopsin			TRUE	CellChatDB v1
CD8- T Cells.MDK_NCL	CD8- T Cells	MDK_NCL	0	0	0.00203914	0	0	MK	Mdk	Ncl					PMID: 28356350	Secreted Signaling	Mdk - Ncl	FALSE	Mdk	Pleiotrophin	Secreted	Signal, Developmental protein, Reference proteome, Disulfide bond, Differentiation, Secreted, Mitogen, Growth factor, Direct protein sequencing, Alternative splicing, 3D-structure, Heparin-binding	growth factor	FALSE	Ncl		Cytoplasm, Nucleus, Nucleolus	Ubl conjugation, RNA-binding, Reference proteome, DNA-binding, Nucleus, Phosphoprotein, Direct protein sequencing, Cytoplasm, Isopeptide bond, 3D-structure, Methylation, Acetylation, Repeat						CellChatDB v1
CD8- T Cells.PTN_NCL	CD8- T Cells	PTN_NCL	0.0472449	0.0141996	0.00929036	0.0379512	0.0151075	PTN	Ptn	Ncl					PMID: 28356350; PMID: 25620911	Secreted Signaling	Ptn - Ncl	FALSE	Ptn	Pleiotrophin	Secreted	Signal, Reference proteome, Disulfide bond, Secreted, Mitogen, Growth factor, Direct protein sequencing, 3D-structure, Heparin-binding	growth factor	FALSE	Ncl		Cytoplasm, Nucleus, Nucleolus	Ubl conjugation, RNA-binding, Reference proteome, DNA-binding, Nucleus, Phosphoprotein, Direct protein sequencing, Cytoplasm, Isopeptide bond, 3D-structure, Methylation, Acetylation, Repeat						CellChatDB v1
CD8- T Cells.LGALS9_CD45	CD8- T Cells	LGALS9_CD45	0	0	0.00370533	0	0	GALECTIN	Lgals9	Ptprc					PMID: 30120235	Secreted Signaling	Lgals9 - Cd45	FALSE	Lgals9		Cytoplasm, Secreted, Nucleus	Lectin, Alternative splicing, Reference proteome, Repeat, Lectin, Immunity, Reference proteome, Nucleus, Secreted, Chemotaxis, Cytoplasm, Alternative splicing, 3D-structure, Repeat, Lectin, Reference proteome, Repeat	immune-related	FALSE	Ptprc	Protein-tyrosine phosphatase	Cell membrane, Membrane raft	Membrane, Host-virus interaction, Transmembrane, Alternative splicing, Glycoprotein, Disease variant, Signal, Hydrolase, Reference proteome, SCID, Cell membrane, Transmembrane helix, Phosphoprotein, Protein phosphatase, 3D-structure, Repeat	Receptors	Other_receptors;ReceptorTypePhosphatases			TRUE	CellChatDB v1
CD8- T Cells.LGALS9_IGHM	CD8- T Cells	LGALS9_IGHM	0	0	0.000787185	0	0	GALECTIN	Lgals9	Ighm					PMID: 30120235	Secreted Signaling	Lgals9 - Ighm	FALSE	Lgals9		Cytoplasm, Secreted, Nucleus	Lectin, Alternative splicing, Reference proteome, Repeat, Lectin, Immunity, Reference proteome, Nucleus, Secreted, Chemotaxis, Cytoplasm, Alternative splicing, 3D-structure, Repeat, Lectin, Reference proteome, Repeat	immune-related	FALSE	Ighm		Secreted	Immunity, Immunoglobulin, Membrane, Reference proteome, Immunoglobulin domain, Cell membrane, Disulfide bond, Secreted, Transmembrane, Direct protein sequencing, Alternative splicing, 3D-structure, Adaptive immunity, Glycoprotein						CellChatDB v1
CD8- T Cells.THBS3_CD47	CD8- T Cells	THBS3_CD47	0	0	0	0	0.000544055	THBS	Thbs3	Cd47					KEGG: mmu04512	ECM-Receptor	Thbs3 - Cd47	FALSE	Thbs3	Thrombospondin		Signal, Reference proteome, Disulfide bond, Calcium, Alternative splicing, Repeat, EGF-like domain, Cell adhesion, Glycoprotein			Cd47		Cell membrane	Membrane, Signal, Reference proteome, Pyrrolidone carboxylic acid, Immunoglobulin domain, Cell membrane, Transmembrane helix, Phosphoprotein, Disulfide bond, Transmembrane, Direct protein sequencing, Alternative splicing, 3D-structure, Cell adhesion, Glycoprotein	Unclassified	Unclassified	Adhesion receptor		TRUE	CellChatDB v1
CD8- T Cells.2arachidonoylglycerol-2AG-DAGLB_GPR55	CD8- T Cells	2arachidonoylglycerol-2AG-DAGLB_GPR55	0	0.000536602	0	0.000924874	0.000585386	2-AG	2AG-DAGLB	Gpr55					PMID: 20298715	Non-protein Signaling	2AG-DAGLB - Gpr55	TRUE	Daglb	AB hydrolase superfamily, Lipase	Cell membrane	Membrane, Hydrolase, Reference proteome, Cell membrane, Transmembrane helix, Phosphoprotein, Metal-binding, Lipid metabolism, Lipid degradation, Transmembrane, Calcium, Alternative splicing		TRUE	Gpr55	G-protein coupled receptor 1	Cell membrane	Transducer, Membrane, Reference proteome, Cell membrane, Transmembrane helix, Transmembrane, Receptor, G-protein coupled receptor, Glycoprotein	Receptors	GPCR;Rhodopsin			TRUE	CellChatDB v2
CD8- T Cells.PPIA_BSG	CD8- T Cells	PPIA_BSG	0.0370882	0.0364259	0.0368737	0.0385488	0.0365568	CypA	Ppia	Bsg					PMID: 36012604	Non-protein Signaling	Ppia - Bsg	FALSE	Ppia	Cyclophilin-type PPIase	Cytoplasm, Secreted, Nucleus	Host-virus interaction, Secreted, Rotamase, Cytoplasm, Alternative splicing, Isomerase, Glycoprotein, Reference proteome, Nucleus, Phosphoprotein, Apoptosis, Direct protein sequencing, Isopeptide bond, 3D-structure, Acetylation, Ubl conjugation	secreted	FALSE	Bsg		Melanosome	Membrane, Host-virus interaction, Disulfide bond, Transmembrane, Alternative promoter usage, Host cell receptor for virus entry, Receptor, Alternative splicing, Endoplasmic reticulum, Blood group antigen, Glycoprotein, Lectin, Cell projection, Signal, Reference proteome, Immunoglobulin domain, Cell membrane, Transmembrane helix, Phosphoprotein, Direct protein sequencing, Mannose-binding, Angiogen…	Unclassified	Unclassified			TRUE	CellChatDB v2
CD8- T Cells.APP_CD74	CD8- T Cells	APP_CD74	0.0227121	0.0224445	0.0215559	0.0200234	0.0199005	APP	App	Cd74					PMID: 19849849	Cell-Cell Contact	App - Cd74	FALSE	App	APP	Perikaryon, Cell projection, Membrane, Cytoplasmic vesicle, Growth cone, Clathrin-coated pit, Cell membrane, Early endosome	Secreted, Copper, Alzheimer disease, Cytoplasm, Notch signaling pathway, Cytoplasmic vesicle, Endoplasmic reticulum, Glycoprotein, Disease variant, Cell projection, Metal-binding, Transmembrane helix, Cell membrane, Direct protein sequencing, Golgi apparatus, Zinc, Isopeptide bond, Amyloid, Heparin-binding, Ubl conjugation, Protease inhibitor, Membrane, Disulfide bond, Transmembrane, Iron, Endoso…		TRUE	Cd74		Golgi apparatus, Cell membrane, Endoplasmic reticulum membrane, trans-Golgi network, Lysosome, Endosome	Immunity, Membrane, Alternative initiation, Disulfide bond, Transmembrane, Signal-anchor, Alternative splicing, Adaptive immunity, Endoplasmic reticulum, Glycoprotein, Chaperone, Lysosome, Reference proteome, Cell membrane, Transmembrane helix, Phosphoprotein, Direct protein sequencing, Golgi apparatus, 3D-structure, Endosome, Proteoglycan	Unclassified	Unclassified			TRUE	CellChatDB v1
CD8- T Cells.CD200_CD200R1	CD8- T Cells	CD200_CD200R1	0.0110876	0.0133669	0.0130386	0.0146306	0.0148814	CD200	Cd200	Cd200r1					PMID: 15187158	Cell-Cell Contact	Cd200 - Cd200r1	FALSE	Cd200		Cell membrane	Membrane, Signal, Reference proteome, Immunoglobulin domain, Cell membrane, Transmembrane helix, Disulfide bond, Transmembrane, Alternative splicing, Glycoprotein		TRUE	Cd200r1	CD200R	Membrane, Cell membrane, Secreted	Membrane, Signal, Reference proteome, Immunoglobulin domain, Transmembrane helix, Disulfide bond, Transmembrane, Receptor, Alternative splicing, Glycoprotein, Host-virus interaction, Cell membrane, Secreted, Direct protein sequencing	Receptors	IG;OtherMisc		secreted	TRUE	CellChatDB v1
CD8- T Cells.CD200_CD200R4	CD8- T Cells	CD200_CD200R4	0.0120921	0.0145748	0.0142173	0.0159509	0.0162239	CD200	Cd200	Cd200r4					KEGG: mmu04514	Cell-Cell Contact	Cd200 - Cd200r4	FALSE	Cd200		Cell membrane	Membrane, Signal, Reference proteome, Immunoglobulin domain, Cell membrane, Transmembrane helix, Disulfide bond, Transmembrane, Alternative splicing, Glycoprotein		TRUE	Cd200r4	CD200R	Membrane, Cell membrane, Secreted	Membrane, Signal, Reference proteome, Immunoglobulin domain, Transmembrane helix, Disulfide bond, Transmembrane, Receptor, Alternative splicing, Glycoprotein, Host-virus interaction, Cell membrane, Secreted, Direct protein sequencing	Receptors	IG;OtherMisc		secreted	TRUE	CellChatDB v1
CD8- T Cells.H2-M3_CD8A	CD8- T Cells	H2-M3_CD8A	0.00578224	0.0132852	0.00972731	0.00524278	0.00538181	MHC-I	H2-M3	Cd8a					KEGG: mmu04514	Cell-Cell Contact	H2-m3 - Cd8a	FALSE	H2-M3	MHC class I	Secreted, Cell projection, [Soluble HLA class I histocompatibility antigen, Early endosome membrane, Endoplasmic reticulum membrane, Alpha chain G]: Secreted, Cell membrane, Early endosome, Filopodium membrane	Immunity, Membrane, Disulfide bond, Secreted, Transmembrane, Alternative splicing, Endoplasmic reticulum, Glycoprotein, Cell projection, Signal, Reference proteome, Cell membrane, Transmembrane helix, MHC I, 3D-structure, Endosome		TRUE	Cd8a		Cell membrane	Immunity, Membrane, Disulfide bond, Secreted, Transmembrane, Alternative splicing, Adaptive immunity, Glycoprotein, Disease variant, Signal, Reference proteome, Lipoprotein, Immunoglobulin domain, Transmembrane helix, Cell membrane, 3D-structure, Palmitate	Unclassified	Unclassified		secreted	TRUE	CellChatDB v1
CD8- T Cells.H2-Q2_CD8A	CD8- T Cells	H2-Q2_CD8A	0	0.00933484	0	0	0	MHC-I	H2-Q2	Cd8a					KEGG: mmu04514	Cell-Cell Contact	H2-q2 - Cd8a	FALSE	H2-Q2	MHC class I	Cell membrane, Endoplasmic reticulum membrane, Golgi apparatus membrane, Alpha chain E]: Secreted, [Soluble HLA class I histocompatibility antigen, Lysosome membrane, Early endosome membrane, Secreted, Cell projection, Alpha chain G]: Secreted, Early endosome, Filopodium membrane	Immunity, Membrane, Host-virus interaction, Disulfide bond, Transmembrane, Alternative splicing, Adaptive immunity, Endoplasmic reticulum, Glycoprotein, Signal, Reference proteome, Immunoglobulin domain, Cell membrane, Innate immunity, Transmembrane helix, MHC I, Phosphoprotein, Sulfation, Direct protein sequencing, 3D-structure, Ubl conjugation, Immunity, Membrane, Host-virus interaction, Disulf…		TRUE	Cd8a		Cell membrane	Immunity, Membrane, Disulfide bond, Secreted, Transmembrane, Alternative splicing, Adaptive immunity, Glycoprotein, Disease variant, Signal, Reference proteome, Lipoprotein, Immunoglobulin domain, Transmembrane helix, Cell membrane, 3D-structure, Palmitate	Unclassified	Unclassified		secreted	TRUE	CellChatDB v1
CD8- T Cells.H2-T22_CD8A	CD8- T Cells	H2-T22_CD8A	0	0.00407585	0	0.00605076	0.00390333	MHC-I	H2-T22	Cd8a					KEGG: mmu04514	Cell-Cell Contact	H2-t22 - Cd8a	FALSE	H2-T22	MHC class I	Cell membrane, Endoplasmic reticulum membrane, Golgi apparatus membrane, Alpha chain E]: Secreted, [Soluble HLA class I histocompatibility antigen, Lysosome membrane, Early endosome membrane, Secreted, Cell projection, Alpha chain G]: Secreted, Early endosome, Filopodium membrane	Immunity, Membrane, Host-virus interaction, Disulfide bond, Transmembrane, Adaptive immunity, Endoplasmic reticulum, Glycoprotein, Signal, Reference proteome, Cell membrane, Transmembrane helix, Phosphoprotein, Innate immunity, MHC I, Direct protein sequencing, 3D-structure, Immunity, Membrane, Host-virus interaction, Disulfide bond, Transmembrane, Alternative splicing, Adaptive immunity, Endopla…		TRUE	Cd8a		Cell membrane	Immunity, Membrane, Disulfide bond, Secreted, Transmembrane, Alternative splicing, Adaptive immunity, Glycoprotein, Disease variant, Signal, Reference proteome, Lipoprotein, Immunoglobulin domain, Transmembrane helix, Cell membrane, 3D-structure, Palmitate	Unclassified	Unclassified		secreted	TRUE	CellChatDB v1
CD8- T Cells.H2-T23_CD8A	CD8- T Cells	H2-T23_CD8A	0	0.00242314	0.00583395	0	0.02313	MHC-I	H2-T23	Cd8a					KEGG: mmu04514	Cell-Cell Contact	H2-t23 - Cd8a	FALSE	H2-T23	MHC class I	Golgi apparatus membrane, Cell membrane, Alpha chain E]: Secreted, [Soluble HLA class I histocompatibility antigen	Immunity, Membrane, Host-virus interaction, Disulfide bond, Secreted, Transmembrane, Adaptive immunity, Glycoprotein, Signal, Reference proteome, Cell membrane, Transmembrane helix, Phosphoprotein, Innate immunity, MHC I, Golgi apparatus, 3D-structure		TRUE	Cd8a		Cell membrane	Immunity, Membrane, Disulfide bond, Secreted, Transmembrane, Alternative splicing, Adaptive immunity, Glycoprotein, Disease variant, Signal, Reference proteome, Lipoprotein, Immunoglobulin domain, Transmembrane helix, Cell membrane, 3D-structure, Palmitate	Unclassified	Unclassified		secreted	TRUE	CellChatDB v1
CD8- T Cells.H2-D1_CD8A	CD8- T Cells	H2-D1_CD8A	0.0765154	0.0845116	0.0966094	0.0576541	0.092307	MHC-I	H2-D1	Cd8a					KEGG: mmu04514	Cell-Cell Contact	H2-d1 - Cd8a	FALSE	H2-D1	MHC class I	Cell membrane, Endoplasmic reticulum membrane, Golgi apparatus membrane, Alpha chain E]: Secreted, [Soluble HLA class I histocompatibility antigen, Lysosome membrane, Early endosome membrane, Secreted, Cell projection, Alpha chain G]: Secreted, Early endosome, Filopodium membrane	Immunity, Membrane, Host-virus interaction, Disulfide bond, Transmembrane, Alternative splicing, Adaptive immunity, Endoplasmic reticulum, Glycoprotein, Signal, Reference proteome, Immunoglobulin domain, Cell membrane, Innate immunity, Transmembrane helix, MHC I, Phosphoprotein, Sulfation, Direct protein sequencing, 3D-structure, Ubl conjugation, Immunity, Membrane, Host-virus interaction, Disulf…		TRUE	Cd8a		Cell membrane	Immunity, Membrane, Disulfide bond, Secreted, Transmembrane, Alternative splicing, Adaptive immunity, Glycoprotein, Disease variant, Signal, Reference proteome, Lipoprotein, Immunoglobulin domain, Transmembrane helix, Cell membrane, 3D-structure, Palmitate	Unclassified	Unclassified		secreted	TRUE	CellChatDB v1
CD8- T Cells.H2-K1_CD8A	CD8- T Cells	H2-K1_CD8A	0.0363634	0.0393995	0.0711669	0.0308501	0.049943	MHC-I	H2-K1	Cd8a					KEGG: mmu04514	Cell-Cell Contact	H2-k1 - Cd8a	FALSE	H2-K1	MHC class I	Cell membrane, Endoplasmic reticulum membrane, Golgi apparatus membrane, Alpha chain E]: Secreted, [Soluble HLA class I histocompatibility antigen, Lysosome membrane, Early endosome membrane, Secreted, Cell projection, Alpha chain G]: Secreted, Early endosome, Filopodium membrane	Immunity, Membrane, Host-virus interaction, Disulfide bond, Transmembrane, Alternative splicing, Adaptive immunity, Endoplasmic reticulum, Glycoprotein, Signal, Reference proteome, Immunoglobulin domain, Cell membrane, Innate immunity, Transmembrane helix, MHC I, Phosphoprotein, Sulfation, Direct protein sequencing, 3D-structure, Ubl conjugation, Immunity, Membrane, Host-virus interaction, Disulf…		TRUE	Cd8a		Cell membrane	Immunity, Membrane, Disulfide bond, Secreted, Transmembrane, Alternative splicing, Adaptive immunity, Glycoprotein, Disease variant, Signal, Reference proteome, Lipoprotein, Immunoglobulin domain, Transmembrane helix, Cell membrane, 3D-structure, Palmitate	Unclassified	Unclassified		secreted	TRUE	CellChatDB v1
CD8- T Cells.SEMA4D_CD72	CD8- T Cells	SEMA4D_CD72	0.00092961	0.0018835	0.00246422	0.00241466	0.000780047	SEMA4	Sema4d	Cd72					PMID: 22325954	Cell-Cell Contact	Sema4d - Cd72	FALSE	Sema4d	Semaphorin	Cell membrane	Membrane, Disulfide bond, Differentiation, Transmembrane, Receptor, Neurogenesis, Alternative splicing, Glycoprotein, Signal, Developmental protein, Reference proteome, Immunoglobulin domain, Cell membrane, Transmembrane helix, Phosphoprotein, 3D-structure		TRUE	Cd72		Membrane	Lectin, Membrane, Reference proteome, Transmembrane helix, Disulfide bond, Phosphoprotein, Transmembrane, Signal-anchor, Glycoprotein					TRUE	CellChatDB v1
